# Supplementary material for: Identification of key genes, pathways and potential therapeutic agents for liver fibrosis using an integrated bioinformatics analysis
Source: PeerJ. 2019 Mar 22;7:e6645. doi: 10.7717/peerj.6645 (PMC6432904; doi:10.7717/peerj.6645)
Supplement: Data S2 [file peerj-07-6645-s002.xlsx]

## Sheet: GSE6764 DEGs
Gene	ID_REF	logFC	AveExpr	t	P.Value	adj.P.Val	B
SEP6	212415_at	1.02438	6.91217	7.43683	1.04191e-07	3.56556e-05	7.8867
SEP8	208999_at	0.614428	7.1901	5.21042	2.35948e-05	0.00141764	2.67052
A1CF	220951_s_at	-0.599124	11.1213	-4.70922	8.46888e-05	0.00335776	1.43971
A2M	217757_at	0.690965	13.0322	4.24548	0.000277152	0.00743538	0.301625
AADAT	223593_at	-1.01029	7.57927	-3.49216	0.00185592	0.0262474	-1.5081
AAK1	225522_at	0.812886	7.56658	9.48374	1.22621e-09	3.17714e-06	12.0904
ABAT	206527_at	-0.797244	7.88073	-5.18001	2.5489e-05	0.00149859	2.59608
ABCA5	213353_at	-0.866168	8.45406	-3.94952	0.0005885	0.0121803	-0.417987
ABCA6	217504_at	-0.670443	8.69707	-4.03516	0.000473537	0.0105762	-0.210607
ABCB1	209993_at	0.749539	8.46263	3.58601	0.00146931	0.0224171	-1.28731
ABCC1	202804_at	0.631284	6.93853	5.08617	3.23593e-05	0.00173967	2.36606
ABCC4	203196_at	1.02304	5.04475	7.28466	1.48198e-07	4.45204e-05	7.54967
ABCC9	208561_at	-2.36181	5.18006	-16.3805	1.25653e-14	6.87009e-10	22.2601
ABCG2	209735_at	-1.41012	7.61746	-3.63193	0.00131001	0.0207822	-1.17866
ABHD1	236461_at	-0.629317	4.44199	-4.35557	0.000209224	0.00613735	0.571045
ABHD10	222697_s_at	-0.592974	7.63732	-4.18174	0.000326076	0.00825778	0.146016
ABI3BP	223395_at	1.23207	6.42517	5.14637	2.77641e-05	0.00157143	2.51367
abParts	214777_at	2.24617	8.71164	6.27603	1.64762e-06	0.00021707	5.23649
AC004538.3	1562610_at	-0.836211	4.62104	-3.68869	0.00113636	0.0187762	-1.04384
AC128677.4	217480_x_at	2.13255	8.76929	6.78356	4.82847e-07	9.49627e-05	6.41704
ACACB	1552616_a_at	-0.805088	7.01813	-4.84093	6.04831e-05	0.0026755	1.76362
ACADL	206069_s_at	-0.896827	6.38347	-4.13441	0.000367871	0.00892926	0.0306578
ACADSB	226030_at	-1.04084	9.80515	-4.45646	0.000161659	0.00519313	0.81848
ACAT1	1559239_s_at	-0.749174	5.96992	-4.6062	0.000110221	0.00403641	1.18635
ACBD5	1568877_a_at	-0.586696	6.1509	-4.05246	0.000453173	0.0102659	-0.168632
ACE2	219962_at	1.13187	5.14078	3.97449	0.000552397	0.0116984	-0.35761
ACKR3	212977_at	2.12582	7.1816	3.42214	0.00220737	0.0293644	-1.67166
ACLY	201128_s_at	0.626753	8.46184	3.22663	0.00356614	0.0402267	-2.12227
ACSL4	202422_s_at	2.51569	6.95501	4.14323	0.000359701	0.00879545	0.0521354
ACSM2A	214069_at	-0.617855	11.1117	-3.27791	0.00314671	0.0370072	-2.005
ACSM2B	241915_at	-1.03284	6.97033	-3.21154	0.00369956	0.0411543	-2.15665
ACSM3	205942_s_at	-1.38848	8.10521	-7.15188	2.02037e-07	5.28534e-05	7.25289
ACTR3C	223874_at	-0.939588	6.96663	-4.06119	0.00044322	0.0101347	-0.147423
ACVR1C	1552519_at	-0.667185	6.08444	-3.41373	0.00225372	0.0297279	-1.69123
ADAM28	205997_at	1.41433	5.41356	6.64936	6.66016e-07	0.000115969	6.108
ADAMDEC1	206134_at	1.10238	3.9749	4.19092	0.000318536	0.0081421	0.168401
ADAMTS17	1552727_s_at	-1.46436	4.72806	-6.5912	7.66135e-07	0.00012617	5.97336
ADAMTS2	226311_at	0.840736	6.70219	4.50717	0.000141996	0.00476005	0.942992
ADAMTS9-AS2	1556364_at	0.901904	5.7578	5.19445	2.45713e-05	0.00146344	2.63143
ADAMTSL2	206629_at	0.665124	6.11831	4.00828	0.000507003	0.0110352	-0.275794
ADAMTSL3	213974_at	-1.08144	6.99941	-7.61055	6.99431e-08	2.79134e-05	8.26742
ADCY1	213245_at	-1.96076	5.68577	-7.39238	1.15449e-07	3.79145e-05	7.78859
ADCY7	203741_s_at	0.959561	5.88337	4.8723	5.58259e-05	0.00252463	1.84076
ADH6	207544_s_at	-0.867353	9.56868	-3.75494	0.000962088	0.0167795	-0.885806
ADI1	241443_at	-0.58732	6.05451	-3.80696	0.000843911	0.0153905	-0.76124
ADORA3	206171_at	0.627756	5.48695	4.62049	0.000106263	0.00392828	1.2215
ADRA2A	209869_at	0.824456	4.2257	5.17851	2.55868e-05	0.0015008	2.59239
ADRBK2	228771_at	1.08816	5.74688	5.76292	5.86262e-06	0.000536916	4.01326
AEBP1	201792_at	1.23255	7.98391	8.71368	6.11202e-09	7.15148e-06	10.5816
AGBL3	232395_x_at	0.654382	3.29803	4.76907	7.26744e-05	0.00301707	1.58689
AGL	203566_s_at	-0.832858	9.42542	-5.33027	1.74116e-05	0.00114009	2.96352
AGMAT	221648_s_at	-0.597852	10.1042	-4.96361	4.4221e-05	0.00217036	2.06518
AGXT2	229229_at	-0.892042	9.31923	-4.21625	0.000298606	0.00780416	0.230239
AIG1	230520_at	-0.650581	5.69677	-6.70148	5.8766e-07	0.00010782	6.2283
AK021804	232113_at	1.21096	6.14131	3.97284	0.000554716	0.0117282	-0.361606
AK055981	213657_s_at	-0.734746	5.57759	-3.44923	0.00206433	0.0280622	-1.60851
AKAP13	221718_s_at	0.599221	8.10358	4.73036	8.02328e-05	0.00322791	1.4917
AKAP7	205771_s_at	1.06054	8.44137	5.74839	6.07941e-06	0.000550044	3.97825
AKAP9	210962_s_at	-0.754877	9.17985	-6.59588	7.57539e-07	0.00012617	5.98421
AKR1B1	201272_at	0.793194	8.26881	8.56408	8.42607e-09	8.00668e-06	10.2783
AKR1B10	206561_s_at	2.95007	8.72733	5.13195	2.88016e-05	0.00161146	2.47831
AKR1C4	210558_at	-1.01951	11.0243	-4.39619	0.000188591	0.00571891	0.670622
ALB	214842_s_at	0.774994	7.6163	3.77527	0.000914084	0.0162117	-0.837174
ALDH1L1	205208_at	-1.11103	9.49809	-3.26423	0.00325368	0.0378474	-2.03635
ALDH6A1	204289_at	-1.22075	4.99896	-5.51093	1.10327e-05	0.000835475	3.40352
ALDOA	200966_x_at	0.928717	9.69531	6.17085	2.13255e-06	0.000266417	4.98802
ALG10	242900_at	-0.653312	4.22014	-3.94998	0.000587816	0.0121762	-0.416878
ALG9	228817_at	-0.630622	5.93512	-3.61459	0.00136808	0.0213897	-1.21973
ALKBH7	223318_s_at	-0.669822	9.29142	-6.33665	1.42073e-06	0.000196194	5.37916
ALOX5	204446_s_at	0.989754	6.24515	3.43435	0.00214172	0.028777	-1.64321
ALOX5AP	204174_at	0.779052	7.52927	3.29638	0.00300767	0.0358539	-1.96259
ALPK2	228367_at	-1.56209	5.57452	-4.66996	9.36344e-05	0.00358757	1.34314
ALPL	1557924_s_at	-0.887658	5.87249	-3.91787	0.000637627	0.01281	-0.49441
AMICA1	228094_at	0.732761	6.98637	4.2525	0.000272226	0.00734647	0.318801
AMPD1	206121_at	0.776103	4.7145	3.81737	0.000822045	0.0151331	-0.736273
AMPD3	207992_s_at	0.606407	5.85449	3.64074	0.00128146	0.0204685	-1.15777
ANGPTL3	231684_at	-0.630114	6.61979	-3.5074	0.00178702	0.0255506	-1.47238
ANK2	202920_at	1.15863	4.50725	4.9423	4.66914e-05	0.00224723	2.01282
ANK3	239726_at	1.16386	5.88991	3.73085	0.00102219	0.0175254	-0.943358
ANKRD29	238332_at	1.26478	5.94608	4.69778	8.72027e-05	0.00342338	1.41157
ANKRD35	231118_at	-1.069	5.64437	-8.70382	6.24219e-09	7.15148e-06	10.5617
ANKRD36	214723_x_at	0.869776	4.07093	3.60039	0.00141749	0.0218841	-1.25332
ANKRD36B	220940_at	0.926106	5.27026	4.21804	0.000297252	0.00778737	0.234591
ANKRD36BP2	1569040_s_at	1.17042	3.81202	3.68684	0.00114164	0.0188498	-1.04824
ANKRD44	226641_at	0.830311	6.40574	3.98307	0.000540501	0.0115263	-0.336843
ANKRD9	230972_at	0.680044	6.86034	4.35296	0.000210625	0.00615825	0.564646
ANTXR1	224694_at	1.5454	7.03855	6.72947	5.49539e-07	0.000102897	6.29275
ANXA1	201012_at	1.13691	8.3042	3.95833	0.0005755	0.0119914	-0.396687
ANXA10	210143_at	-1.49749	9.78852	-6.9029	3.63418e-07	7.70032e-05	6.68987
ANXA11	206200_s_at	0.594651	8.56187	4.82469	6.30442e-05	0.00273722	1.7237
ANXA13	208323_s_at	0.981224	7.27651	3.96296	0.000568788	0.0119015	-0.3855
ANXA2	201590_x_at	1.04012	10.8651	4.65449	9.74124e-05	0.00368402	1.3051
ANXA2P2	208816_x_at	0.873149	8.60832	4.60024	0.000111914	0.0040758	1.1717
ANXA3	209369_at	1.20046	5.55729	3.22119	0.00361369	0.0405621	-2.13467
ANXA4	201302_at	1.03516	10.875	6.59212	7.64446e-07	0.00012617	5.97548
ANXA5	200782_at	0.832386	9.66902	3.82304	0.000810361	0.0149937	-0.722657
ANXA8	203074_at	0.795921	6.66353	4.4918	0.000147689	0.004885	0.905245
ANXA9	211712_s_at	-0.588222	6.83068	-4.23984	0.000281166	0.00750257	0.287855
AOC1	203559_s_at	-1.39876	5.26347	-4.26766	0.000261894	0.0071488	0.35586
AOX1	205082_s_at	-1.07401	10.744	-5.85512	4.65825e-06	0.000455064	4.23499
AP3M2	203410_at	0.661163	5.69487	4.68515	9.00651e-05	0.0034949	1.38051
APCDD1	225016_at	1.12093	5.18386	5.69344	6.97547e-06	0.000612173	3.84566
APH1B	226358_at	0.629892	5.95934	5.29061	1.92519e-05	0.00121688	2.86664
APOBEC3B	206632_s_at	0.617386	3.73474	4.3756	0.000198784	0.00592935	0.620134
APOBEC3C	209584_x_at	0.70561	6.01891	7.87149	3.87266e-08	1.82532e-05	8.83105
APOBEC3F	214995_s_at	1.02445	5.54154	6.77751	4.89876e-07	9.51412e-05	6.40316
APOBEC3G	204205_at	1.4369	7.02292	7.48484	9.3287e-08	3.40031e-05	7.99236
APOF	207262_at	-1.21222	10.0599	-3.95064	0.000586838	0.0121649	-0.415289
APOL2	221653_x_at	0.736751	8.03085	6.7704	4.98278e-07	9.59273e-05	6.38682
APOL3	221087_s_at	1.4191	8.2749	7.66335	6.20122e-08	2.54926e-05	8.38228
AQP1	209047_at	2.12967	8.1687	10.1395	3.31456e-10	2.2653e-06	13.3075
AQP3	39248_at	-0.873388	9.53119	-3.55313	0.00159483	0.0236563	-1.36485
AR	226197_at	-0.872357	8.85119	-4.27018	0.000260217	0.00713151	0.362014
ARAP2	213618_at	0.708044	6.88606	3.28522	0.00309097	0.0366036	-1.98823
ARHGAP10	219431_at	-0.743001	6.59738	-6.70581	5.81594e-07	0.000107066	6.23827
ARHGAP18	225171_at	0.741825	6.87645	3.75493	0.000962116	0.0167795	-0.885834
ARHGAP30	226219_at	0.671627	6.35915	4.21844	0.000296943	0.007783	0.235588
ARHGAP35	202046_s_at	-0.65825	5.65508	-3.22526	0.00357808	0.0403034	-2.1254
ARHGDIB	1555812_a_at	0.705414	8.93831	4.29156	0.000246394	0.00688028	0.414306
ARHGEF18	213039_at	0.587214	8.1768	5.26754	2.04112e-05	0.00126672	2.81026
ARHGEF3	218501_at	1.11965	6.63841	5.67572	7.29202e-06	0.000631841	3.80286
ARID3B	218964_at	0.602093	6.79482	5.09404	3.17173e-05	0.00171761	2.38537
ARID4A	230141_at	-0.639772	6.05191	-3.23581	0.00348732	0.039731	-2.10134
ARID5B	212614_at	0.65893	7.86899	3.23411	0.00350175	0.0398454	-2.10521
ARL4C	202207_at	1.08455	7.86417	5.12341	2.9434e-05	0.00163216	2.45738
ARMCX1	218694_at	0.662573	6.37921	3.45319	0.00204417	0.0278846	-1.59925
ARPC1B	201954_at	0.598163	9.28463	3.31339	0.00288493	0.0349277	-1.92348
ARRDC2	226055_at	0.712877	6.97254	6.70588	5.81501e-07	0.000107066	6.23843
ARSD	223696_at	-0.86351	8.00336	-3.81531	0.000826337	0.0151763	-0.741226
ARSJ	219973_at	0.621891	4.29743	5.54701	1.00747e-05	0.00078803	3.49112
ASCL1	209988_s_at	-1.85802	4.58182	-3.45633	0.00202837	0.0277616	-1.59194
ASPG	1557225_at	-0.805687	7.69073	-6.28702	1.60391e-06	0.000212849	5.26239
ASPH	205808_at	-0.646378	6.17157	-3.19406	0.00386008	0.0422946	-2.19639
ASPN	219087_at	0.768856	9.52375	3.80545	0.000847135	0.0154305	-0.764866
ATF5	204999_s_at	-1.54213	7.86857	-4.80861	6.56878e-05	0.00280804	1.68416
ATF7IP2	228381_at	-1.004	7.40818	-4.25693	0.00026917	0.00727837	0.329613
ATP10D	213238_at	0.627514	7.02228	3.59056	0.00145272	0.0222368	-1.27657
ATP11A	230875_s_at	0.640892	7.90784	4.19889	0.000312127	0.00801953	0.187852
ATP11C	226785_at	-0.842958	8.96032	-5.39105	1.49301e-05	0.00103592	3.11178
ATP8B2	226771_at	1.01369	6.39168	4.80774	6.5835e-05	0.00280994	1.68201
AVPR1A	238835_at	-2.86986	6.68339	-5.25051	2.13122e-05	0.00130779	2.76861
B3GNT2	219326_s_at	-0.619818	6.75879	-4.05769	0.000447182	0.0101874	-0.155922
BACE2	217867_x_at	1.44331	6.64149	7.00667	2.84267e-07	6.67051e-05	6.92555
BBOX1	205363_at	-2.54548	8.05721	-6.2777	1.6409e-06	0.000216705	5.24043
BBS2	223227_at	0.761485	6.7967	4.76957	7.25802e-05	0.00301544	1.58814
BC070363	229874_x_at	-0.792985	8.25318	-6.04745	2.8907e-06	0.000325875	4.69492
BCAT1	226517_at	1.06972	5.31992	3.71938	0.00105208	0.0178752	-0.970719
BCHE	205433_at	-2.59572	9.4673	-6.61804	7.18147e-07	0.00012194	6.03556
BCL11B	222895_s_at	1.31952	5.03698	7.19226	1.83821e-07	4.97655e-05	7.34341
BCL2	203685_at	1.30464	5.72341	7.86122	3.96311e-08	1.85199e-05	8.80906
BEX1	218332_at	0.730896	6.13618	3.48387	0.00189453	0.0265974	-1.52753
BEX2	224367_at	1.32232	5.48025	6.05042	2.8696e-06	0.000324163	4.70199
BEX4	215440_s_at	0.903203	6.8167	5.22293	2.28572e-05	0.00138803	2.70114
BGN	213905_x_at	0.679647	8.3968	4.20406	0.000308041	0.00794539	0.200464
BHLHE22	228636_at	0.640207	6.12596	4.49327	0.000147137	0.00487853	0.908844
BHLHE41	221530_s_at	0.99949	5.07893	4.32642	0.0002254	0.00646916	0.49965
BICC1	213429_at	2.01595	5.76517	7.35258	1.26587e-07	3.97768e-05	7.7005
BLVRA	203773_x_at	0.678568	7.30358	4.94049	4.69078e-05	0.00225368	2.00836
BMP5	205430_at	0.898211	4.21295	4.03096	0.000478618	0.0106506	-0.220797
BMS1P20	224342_x_at	1.79832	7.71438	5.12128	2.95934e-05	0.00163933	2.45217
BRCA1	204531_s_at	-0.647791	4.64314	-4.15273	0.000351096	0.00867351	0.0752925
BSG	208677_s_at	0.793525	8.53495	5.83947	4.84333e-06	0.000466337	4.19742
BST2	201641_at	1.16572	9.48954	5.56182	9.70619e-06	0.000765781	3.52706
BTN3A1	209770_at	0.699275	7.60231	5.40356	1.44655e-05	0.00101658	3.14227
BTN3A2	209846_s_at	0.843948	8.08234	5.94434	3.73166e-06	0.000390112	4.4488
BTN3A2	204820_s_at	0.75841	9.27262	5.68886	7.05585e-06	0.000617246	3.83461
BTN3A3	38241_at	1.11811	6.35523	6.08695	2.62206e-06	0.000306327	4.78892
C10orf10	209183_s_at	1.13012	9.25024	3.78858	0.00088394	0.0158717	-0.805302
C10orf128	228372_at	0.600563	6.32875	4.4855	0.000150089	0.00491384	0.889768
C11orf71	218789_s_at	-0.826072	7.52128	-5.61183	8.55977e-06	0.000704706	3.64828
C11orf80	238593_at	0.884209	3.5676	5.00436	3.98566e-05	0.0020029	2.16527
C12orf75	225105_at	1.65841	5.47679	7.21837	1.72945e-07	4.87411e-05	7.40182
C14orf28	238647_at	-0.93485	5.66711	-4.61915	0.000106629	0.0039365	1.21819
C15orf48	223484_at	1.33027	5.22742	3.54045	0.00164602	0.0241443	-1.39472
C15orf52	227272_at	0.706942	6.2879	7.92226	3.45547e-08	1.76568e-05	8.93956
C16orf54	1559584_a_at	1.50246	5.16449	4.86371	5.70638e-05	0.00256781	1.81964
C17orf100	229071_at	-0.781881	5.21053	-3.59842	0.00142446	0.0219758	-1.25797
C1orf106	219010_at	0.86056	5.67694	5.51174	1.10102e-05	0.000834931	3.40548
C1orf116	219476_at	0.696331	4.29113	5.99587	3.28411e-06	0.000353462	4.57195
C1orf198	223063_at	0.880901	7.33106	5.83945	4.84362e-06	0.000466337	4.19737
C1orf210	1554246_at	0.611702	4.27182	3.59501	0.00143666	0.0220772	-1.26604
C1orf53	1558508_a_at	-0.715859	6.62193	-3.11036	0.00472631	0.0484006	-2.38547
C1QA	218232_at	0.645921	9.90812	6.29101	1.58833e-06	0.000211743	5.27179
C1QB	202953_at	0.742763	9.72263	7.18804	1.85644e-07	4.97655e-05	7.33396
C1QC	225353_s_at	0.76553	10.4645	7.90139	3.62107e-08	1.78809e-05	8.895
C1QTNF7	239349_at	0.695341	3.85706	3.45098	0.00205542	0.0279622	-1.60443
C3orf58	226464_at	-0.672667	7.97636	-6.20026	1.98392e-06	0.00025051	5.0576
C3P1	231691_at	-1.12716	10.546	-6.31634	1.49297e-06	0.000203561	5.33141
C4orf19	235350_at	-0.784898	7.33082	-4.67598	9.2204e-05	0.00355268	1.35794
C4orf48	229860_x_at	0.606238	7.27912	5.83718	4.87108e-06	0.00046642	4.19191
C5orf27	239380_at	-2.7794	6.5709	-8.14821	2.08943e-08	1.29818e-05	9.41784
C5orf28	1557828_a_at	0.900271	4.95043	3.81423	0.000828587	0.0152031	-0.743812
C7	202992_at	1.63589	10.2099	7.01121	2.81239e-07	6.67051e-05	6.93582
C8A	206305_s_at	-0.671248	11.0109	-5.38163	1.52898e-05	0.0010532	3.08882
C8B	206979_at	-0.652332	11.562	-6.80249	4.61515e-07	9.10951e-05	6.46044
C8orf46	228695_at	-0.811753	4.05235	-4.40681	0.000183542	0.00564089	0.696655
C9orf72	1553133_at	-0.611332	5.80164	-3.24356	0.00342206	0.0392163	-2.08364
CA12	203963_at	0.963872	4.67162	3.91637	0.000640067	0.0128283	-0.49805
CACNA2D1	227623_at	1.0402	4.71716	4.16194	0.000342955	0.00854262	0.0977324
CALD1	215199_at	0.637529	4.91581	3.37944	0.00245261	0.0314559	-1.77086
CAP2	212554_at	0.653034	5.65059	4.24919	0.000274537	0.00738334	0.310703
CAPG	201850_at	0.685369	6.3316	4.75236	7.58445e-05	0.00311321	1.54581
CAPN2	208683_at	0.815123	9.40432	5.38048	1.53345e-05	0.00105328	3.08601
CAPN6	202965_s_at	0.62545	4.41076	4.97096	4.33997e-05	0.00214159	2.08323
CAPNS1	200001_at	0.679799	9.52804	5.77519	5.68568e-06	0.00052479	4.04281
CARD16	1552701_a_at	1.49288	7.37253	6.15393	2.22316e-06	0.000272456	4.94793
CARD16	1552703_s_at	1.36227	7.55579	6.39822	1.22278e-06	0.000177807	5.52359
CARD6	224414_s_at	0.815887	6.14393	5.19661	2.44368e-05	0.0014602	2.63672
CASP1	206011_at	1.23355	6.7045	5.11745	2.98838e-05	0.00164541	2.44276
CASP8	213373_s_at	0.665004	7.45003	5.33618	1.71533e-05	0.00113387	2.97793
CBLB	227900_at	0.636411	5.29734	3.85996	0.00073824	0.0140492	-0.633957
CBS	212816_s_at	-0.773891	9.03929	-3.53839	0.00165445	0.0242252	-1.39955
CCBE1	229641_at	0.790542	6.27133	3.72474	0.00103801	0.0177166	-0.957941
CCDC102B	220301_at	0.61612	3.3513	4.02058	0.000491407	0.0108165	-0.245973
CCDC109B	218802_at	0.810272	6.30431	4.31783	0.000230402	0.00656823	0.478612
CCDC142	225523_at	-0.67852	8.59886	-6.86396	3.9865e-07	8.19406e-05	6.60105
CCDC146	227091_at	0.988998	6.72766	4.47086	0.000155815	0.00506192	0.853821
CCDC167	225723_at	-0.609258	7.50719	-3.1443	0.00435456	0.0457993	-2.30903
CCDC3	223316_at	0.744739	8.46437	4.95703	4.49699e-05	0.00219726	2.049
CCDC80	225242_s_at	1.29001	5.5902	5.0265	3.76703e-05	0.00193573	2.21963
CCL15	210390_s_at	1.51516	7.75715	5.17525	2.57991e-05	0.00150863	2.58442
CCL18	32128_at	1.13818	5.6219	3.6691	0.00119358	0.0194454	-1.09043
CCL19	210072_at	2.45364	8.38916	6.67886	6.20439e-07	0.000111956	6.17614
CCL20	205476_at	2.11691	7.94647	4.18561	0.000322878	0.00820705	0.155445
CCL21	204606_at	1.75647	7.76144	6.92673	3.43441e-07	7.54122e-05	6.74413
CCL5	1405_i_at	1.49936	6.83995	5.69977	6.86578e-06	0.000604487	3.86094
CCND1	208712_at	0.725932	9.13564	3.39405	0.00236589	0.0306601	-1.73698
CCND2	200953_s_at	1.13339	7.11263	6.63194	6.94516e-07	0.000119788	6.06772
CCND3	201700_at	0.812018	7.90377	7.07064	2.44484e-07	6.07599e-05	7.07012
CCR2	206978_at	1.01412	5.95427	3.93243	0.000614553	0.0124956	-0.459283
CCR5	206991_s_at	0.593076	6.84668	5.30404	1.86078e-05	0.00119551	2.89945
CCR7	206337_at	1.45043	5.30451	6.9615	3.16294e-07	7.1166e-05	6.82314
CD163	215049_x_at	0.596672	9.91865	3.67992	0.00116162	0.0190898	-1.0647
CD1E	215784_at	0.912724	4.28991	3.47173	0.00195241	0.0271209	-1.55593
CD2	205831_at	1.5327	6.73693	7.89232	3.69556e-08	1.78809e-05	8.87562
CD200	209583_s_at	1.0041	4.62496	3.71507	0.00106353	0.0179935	-0.980993
CD24	266_s_at	2.39856	7.13144	7.88774	3.73373e-08	1.79071e-05	8.86584
CD247	210031_at	0.748598	6.19215	4.64223	0.000100516	0.0037762	1.27495
CD27	206150_at	1.23525	6.08772	5.69081	7.02156e-06	0.000615231	3.83931
CD302	203799_at	-0.599523	10.7793	-4.71234	8.40157e-05	0.00333815	1.44738
CD37	204192_at	1.13146	5.55139	4.87271	5.57666e-05	0.00252463	1.84178
CD3D	213539_at	0.704642	7.33136	5.1241	2.93819e-05	0.00163092	2.45908
CD3E	205456_at	0.672801	6.1612	4.06672	0.000437027	0.0100583	-0.133981
CD44	212063_at	1.09887	8.52368	4.55629	0.00012523	0.00437786	1.06367
CD47	226016_at	0.80066	7.86392	4.99533	4.07849e-05	0.00203831	2.14309
CD48	204118_at	0.964435	7.96946	4.93615	4.74296e-05	0.00227004	1.99771
CD52	34210_at	1.84128	7.20192	5.17764	2.56429e-05	0.0015011	2.59028
CD53	203416_at	0.805825	8.70506	4.62405	0.0001053	0.00390587	1.23026
CD58	205173_x_at	0.664498	7.41248	3.28771	0.00307216	0.0364124	-1.98251
CD59	200983_x_at	0.646681	10.3778	5.57564	9.37455e-06	0.000747162	3.56059
CD69	209795_at	1.79498	6.68269	4.88693	5.37781e-05	0.00247086	1.87674
CD74	1567628_at	1.55117	8.97842	6.65793	6.52431e-07	0.000115442	6.12781
CD84	230391_at	0.77272	7.19754	5.21167	2.35196e-05	0.00141537	2.6736
CD86	210895_s_at	0.727212	6.66619	3.8225	0.000811482	0.0149993	-0.723971
CD8A	205758_at	0.676411	7.11252	4.03398	0.000474954	0.0105966	-0.213461
CD97	202910_s_at	0.606943	6.99458	4.38348	0.000194822	0.00585912	0.639443
CDC42EP3	209288_s_at	1.15958	6.09854	4.19707	0.000313578	0.00804925	0.183413
CDC42EP5	227850_x_at	0.720346	4.23277	4.56218	0.000123357	0.00433484	1.07815
CDC42SE1	229120_s_at	0.690631	7.75941	4.97653	4.2788e-05	0.00212221	2.09691
CDC42SE2	224709_s_at	0.675404	9.02338	5.05565	3.49746e-05	0.00182989	2.29117
CDH1	201131_s_at	0.723641	10.2749	5.61395	8.51416e-06	0.00070319	3.65343
CDH11	207173_x_at	1.63789	5.56357	6.26252	1.703e-06	0.000221694	5.20466
CDH6	214803_at	1.15124	5.7649	6.42609	1.14264e-06	0.000169766	5.58882
CDKN1A	202284_s_at	0.866937	8.94376	4.26019	0.000266936	0.00724303	0.337596
CDKN1C	213348_at	0.84113	6.09705	3.9638	0.000567579	0.0118807	-0.383469
CDS1	226185_at	0.958892	5.75167	4.49694	0.000145762	0.00484175	0.917859
CEACAM1	206576_s_at	0.820772	7.48965	4.26996	0.000260361	0.00713189	0.361482
CECR1	219505_at	1.24882	8.30463	8.2331	1.73263e-08	1.16953e-05	9.59558
CECR2	239752_at	-1.27493	4.90452	-6.82407	4.38368e-07	8.77941e-05	6.50986
CELF2	202157_s_at	1.10975	7.72785	7.46714	9.71632e-08	3.47216e-05	7.95345
CENPV	226610_at	-0.991335	7.44917	-6.4604	1.05129e-06	0.000159222	5.66901
CEP68	212675_s_at	0.715082	6.163	4.63463	0.00010249	0.00383813	1.25625
CES3	234008_s_at	-0.6863	6.16692	-4.07972	0.000422815	0.00982049	-0.102398
CES5A	1553465_a_at	-0.832805	4.2521	-5.00659	3.96306e-05	0.00199522	2.17075
CFD	205382_s_at	0.607113	6.77515	4.72594	8.11454e-05	0.00325504	1.48082
CFDP1	203166_at	0.585418	8.79898	3.1214	0.00460216	0.047494	-2.36064
CFHR3	1570228_at	-2.1799	5.29176	-3.71454	0.00106496	0.0179935	-0.982271
CFHR4	207874_s_at	-1.43778	11.17	-3.37885	0.0024562	0.0314871	-1.77223
CFHR5	208088_s_at	-1.5963	9.53209	-6.51523	9.20489e-07	0.00014462	5.79683
CFL2	233496_s_at	-0.928445	8.06754	-4.94635	4.62118e-05	0.002232	2.02276
CFTR	205043_at	2.12088	6.9721	7.98808	2.98234e-08	1.59862e-05	9.07967
CH25H	206932_at	1.23558	6.80298	3.87767	0.000705913	0.0137351	-0.591325
CHAD	206869_at	-0.788675	5.94417	-3.48354	0.00189608	0.0266089	-1.52831
CHI3L1	209395_at	2.60171	9.95885	3.44418	0.00209031	0.028327	-1.6203
CHPT1	230364_at	-0.59182	5.82092	-3.27816	0.00314477	0.0369924	-2.00442
CHRDL1	209763_at	0.802067	5.12548	3.55453	0.0015893	0.0236442	-1.36157
CHST11	226372_at	0.851705	6.181	5.6113	8.57118e-06	0.000704706	3.64699
CHST4	220446_s_at	1.68233	7.46827	6.61915	7.16241e-07	0.00012194	6.03811
CHST9	224400_s_at	1.36447	5.67984	5.0821	3.2696e-05	0.00175088	2.35609
CISD3	226727_at	-0.60661	8.65287	-8.27106	1.59399e-08	1.10305e-05	9.6747
CKAP2	218252_at	0.658729	4.42786	3.90232	0.000663236	0.0131576	-0.53193
CKAP2	234764_x_at	2.81678	7.9375	7.16288	1.96896e-07	5.20061e-05	7.27759
CLDN10	205328_at	2.02355	6.90249	8.35309	1.33192e-08	1.03444e-05	9.84497
CLDN11	228335_at	2.44444	6.24726	8.15473	2.05953e-08	1.29818e-05	9.43153
CLDN7	202790_at	0.885739	7.23479	4.46383	0.00015864	0.00513537	0.836575
CLEC2D	233500_x_at	0.849061	4.86907	4.74933	7.64344e-05	0.00312803	1.53836
CLEC4G	1559065_a_at	-0.641439	8.16998	-3.9089	0.000652279	0.0129967	-0.516059
CLEC4M	207995_s_at	-1.14967	8.10372	-4.68036	9.11769e-05	0.00352802	1.36871
CLGN	205830_at	-1.49626	4.23402	-4.68096	9.10363e-05	0.00352579	1.3702
CLIC6	227742_at	1.84422	5.33135	7.58105	7.48195e-08	2.92775e-05	8.20308
CLIP4	226425_at	1.72267	6.58139	8.05952	2.54354e-08	1.41906e-05	9.231
CLMP	226834_at	0.606583	3.41099	3.63058	0.00131445	0.0208191	-1.18186
CLPTM1L	223020_at	-0.90689	9.36308	-5.31368	1.81588e-05	0.00117356	2.923
CLSTN1	201561_s_at	0.720127	7.44778	6.3417	1.40333e-06	0.000195571	5.39102
CLSTN2	229580_at	1.11951	5.42204	5.25134	2.1267e-05	0.00130649	2.77066
CMPK2	226702_at	2.2861	8.40097	5.34487	1.67798e-05	0.00111364	2.99916
CMTM7	226017_at	0.72126	6.92801	6.15027	2.2433e-06	0.000273778	4.93924
CMTM8	235099_at	-0.804659	7.48502	-6.7768	4.90715e-07	9.51412e-05	6.40152
CMYA5	233520_s_at	-0.6892	6.30745	-4.14208	0.000360751	0.00881187	0.049346
CNDP1	223699_at	-3.27962	7.95676	-6.96442	3.14117e-07	7.1166e-05	6.82977
CNST	225551_at	-0.707178	6.1636	-7.44829	1.01474e-07	3.53571e-05	7.91196
CNTLN	239989_at	-1.2658	5.55693	-9.98183	4.51769e-10	2.35563e-06	13.0204
COBLL1	203641_s_at	-0.816062	8.07964	-4.03389	0.000475062	0.0105966	-0.213677
COL14A1	212865_s_at	1.35573	6.52566	5.57597	9.36671e-06	0.000747162	3.56139
COL15A1	203477_at	1.32281	4.77204	4.59023	0.000114817	0.00413228	1.14709
COL1A1	1556499_s_at	1.99693	8.5983	6.96408	3.14368e-07	7.1166e-05	6.829
COL1A2	202403_s_at	1.52487	9.15588	7.29527	1.44588e-07	4.37645e-05	7.57327
COL27A1	225288_at	0.753208	7.51028	3.32075	0.00283328	0.0345164	-1.90651
COL3A1	211161_s_at	1.04239	9.13502	4.18213	0.000325751	0.00825778	0.146968
COL4A1	211980_at	1.34175	9.04786	5.52658	1.06062e-05	0.000813208	3.44154
COL4A2	211964_at	1.49685	8.65987	6.77848	4.8874e-07	9.51412e-05	6.40539
COL4A3	222073_at	1.25776	4.56913	5.63943	7.98672e-06	0.000670774	3.7151
COL4A4	229779_at	1.26264	6.05125	5.19516	2.45268e-05	0.00146238	2.63317
COL5A1	212488_at	1.08113	6.77027	5.85489	4.66092e-06	0.000455064	4.23444
COL5A2	221729_at	0.744008	7.48304	3.25239	0.00334911	0.0386232	-2.06345
COL6A2	209156_s_at	0.72837	7.6049	4.21094	0.000302679	0.00785952	0.217272
COL6A3	201438_at	1.04563	8.29738	4.28957	0.000247649	0.00689069	0.409439
COL8A1	226237_at	0.807327	3.98601	4.14853	0.00035488	0.00870502	0.0650387
COLEC11	219873_at	0.723456	9.72998	3.57076	0.00152629	0.0230143	-1.32331
CORO1A	209083_at	0.841894	7.60109	4.29321	0.000245358	0.00686538	0.418343
COX17	203880_at	-0.603076	9.59215	-5.444	1.30609e-05	0.000951999	3.24077
CPA3	205624_at	1.37169	6.16907	6.34887	1.37902e-06	0.000194324	5.40784
CPE	201117_s_at	1.32358	6.90656	5.11981	2.97046e-05	0.00164216	2.44856
CPED1	220032_at	-0.697195	6.99157	-5.52915	1.05377e-05	0.000810336	3.44779
CPPED1	239135_at	-0.770519	6.57522	-4.44097	0.000168192	0.00531863	0.780455
CPVL	208146_s_at	0.680212	8.24399	4.92757	4.84802e-05	0.00230092	1.97661
CRIM1	228496_s_at	0.860103	7.64214	5.03551	3.68151e-05	0.00190974	2.24175
CRIM1	202552_s_at	0.876694	5.99185	4.23528	0.000284461	0.0075573	0.2767
CRIP1	205081_at	0.856651	5.73836	4.18076	0.000326895	0.00825778	0.143616
CRIP2	208978_at	0.709504	6.84716	5.77323	5.71356e-06	0.000525049	4.0381
CRISPLD2	221541_at	1.19654	7.45288	3.24331	0.00342414	0.0392237	-2.08421
CRYAB	209283_at	0.83926	6.57514	4.95827	4.48278e-05	0.00219305	2.05205
CRYZL1	1552347_at	0.606988	5.23886	3.29431	0.00302297	0.0359776	-1.96736
CSF2RA	207085_x_at	0.755997	4.89643	5.78816	5.50445e-06	0.000512578	4.07405
CSNK1A1	1556007_s_at	0.641675	6.98315	3.95582	0.000579178	0.0120451	-0.402762
CST3	201360_at	0.646324	10.8393	5.80799	5.23872e-06	0.00049299	4.12176
CSTA	204971_at	-1.23773	8.01018	-3.72991	0.0010246	0.0175502	-0.945595
CTA-445C9.15	229449_at	-0.80151	6.44166	-4.27491	0.000257094	0.00706718	0.373578
CTBP2	201218_at	0.850556	7.48018	4.10459	0.00039689	0.00939298	-0.0419296
CTBS	218924_s_at	-0.607773	8.48342	-3.99066	0.000530189	0.0113634	-0.318464
CTGF	209101_at	1.2241	8.86057	3.54725	0.00161835	0.0238965	-1.37869
CTHRC1	225681_at	1.56904	4.47905	4.78688	6.94388e-05	0.00292494	1.63072
CTNNA3	236576_at	-1.81153	4.17975	-8.15961	2.03743e-08	1.29818e-05	9.44177
CTSA	200661_at	0.832118	9.20326	5.16071	2.67706e-05	0.00154397	2.5488
CTSC	225647_s_at	1.1152	7.01794	3.46492	0.00198563	0.0273669	-1.57185
CTSD	200766_at	0.659377	8.95043	4.25696	0.000269146	0.00727837	0.329699
CTSK	202450_s_at	0.831979	7.68654	4.39795	0.000187746	0.00570596	0.674926
CTSS	202901_x_at	0.746984	8.08568	3.89382	0.000677652	0.0133516	-0.552413
CTTNBP2NL	226000_at	0.735335	6.73419	4.32161	0.000228187	0.00652175	0.487873
CXCL1	204470_at	1.02409	6.60199	4.0525	0.000453117	0.0102659	-0.168514
CXCL10	204533_at	3.30373	9.12171	8.96354	3.59879e-09	5.178e-06	11.0807
CXCL11	211122_s_at	2.42219	5.40372	6.11762	2.43109e-06	0.000290319	4.86178
CXCL2	209774_x_at	-0.819401	11.1963	-3.38591	0.00241381	0.0311188	-1.75585
CXCL6	206336_at	2.99678	6.52261	6.74155	5.33866e-07	0.000100793	6.32055
CXCL9	203915_at	1.80962	8.03587	4.57101	0.000120602	0.0042596	1.09985
CXCR4	217028_at	2.01907	8.76352	5.66308	7.5268e-06	0.000640012	3.7723
CXCR6	206974_at	0.612386	5.99901	5.13122	2.88546e-05	0.00161146	2.47654
CYAT1	215121_x_at	2.38736	12.0238	8.32002	1.43177e-08	1.05787e-05	9.77646
CYBA	203028_s_at	1.02244	9.24462	6.056	2.83027e-06	0.000321048	4.71528
CYBRD1	222453_at	1.18179	8.12941	5.15162	2.73964e-05	0.00155731	2.52652
CYGB	226632_at	0.707584	6.48336	4.11188	0.00038959	0.00928089	-0.0241833
CYP11A1	204309_at	0.80709	5.14524	3.84646	0.000763852	0.0143666	-0.666419
CYP1B1	202435_s_at	0.791176	6.19288	3.14201	0.00437883	0.04599	-2.31422
CYP2C18	215103_at	-0.968389	8.94748	-3.40379	0.00230967	0.0301603	-1.71433
CYP2C19	216058_s_at	-2.66598	7.35134	-4.24102	0.000280324	0.0074874	0.290729
CYP39A1	244407_at	-1.51169	4.95	-3.22401	0.00358897	0.0403759	-2.12824
CYP3A7	205939_at	2.83335	10.5531	6.48183	9.98038e-07	0.000153712	5.71902
CYS1	228739_at	0.818466	4.84941	5.20428	2.39652e-05	0.00143515	2.65551
CYSTM1	224707_at	0.64264	8.73162	4.20401	0.000308079	0.00794539	0.200347
CYTH2	1555842_at	0.923241	5.85354	6.95233	3.23236e-07	7.21182e-05	6.80231
CYTIP	209606_at	1.44802	6.34121	5.16114	2.67416e-05	0.00154392	2.54984
DAB1	226020_s_at	-0.620981	7.79889	-5.1277	2.91146e-05	0.00161772	2.46789
DAB2	201280_s_at	0.686139	8.02417	4.30906	0.000235623	0.00667843	0.457138
DACT1	219179_at	0.688519	5.54751	3.9053	0.000658256	0.0130778	-0.524749
DANCR	224870_at	-0.850728	7.87054	-4.69299	8.82782e-05	0.00344758	1.39978
DBI	209389_x_at	-0.664396	10.9185	-5.07104	3.36303e-05	0.00178692	2.32894
DBT	205369_x_at	-0.768456	7.45925	-6.43447	1.1196e-06	0.000167252	5.60843
DCAF11	216389_s_at	-0.585573	8.21397	-4.20623	0.00030634	0.0079197	0.205764
DCAF16	228106_at	0.660565	5.98622	3.39042	0.00238712	0.0308548	-1.74539
DCDC1	232603_at	-0.715164	3.13256	-3.64559	0.00126598	0.0202984	-1.14626
DCDC2	222925_at	2.88233	6.4491	8.90551	4.06686e-09	5.55968e-06	10.9656
DCK	203302_at	0.720983	6.63202	4.82855	6.24266e-05	0.00272183	1.73318
DCN	211896_s_at	0.953636	11.0315	4.59134	0.000114491	0.00412643	1.14982
DDC	205311_at	-0.83726	9.03744	-4.7328	7.9734e-05	0.00321575	1.4977
DDX26B	227485_at	0.604739	5.12997	3.89417	0.000677048	0.0133445	-0.551564
DDX3Y	205000_at	3.29158	6.90232	4.20084	0.000310582	0.00799485	0.192602
DDX58	218943_s_at	1.09216	6.75818	3.77082	0.000924394	0.0163247	-0.847833
DDX60	218986_s_at	2.01977	8.35029	6.42827	1.1366e-06	0.000169329	5.59392
DDX60L	228152_s_at	0.935181	7.12331	3.56437	0.00155081	0.0232557	-1.33838
DEFB1	210397_at	1.62507	10.173	4.65383	9.75787e-05	0.00368702	1.30346
DERA	218102_at	-0.609184	9.46928	-7.36522	1.22933e-07	3.88519e-05	7.72851
DGAT2	226064_s_at	-1.27905	9.05406	-5.57358	9.42336e-06	0.000747216	3.55558
DGKA	211272_s_at	0.774136	4.2206	5.46798	1.22941e-05	0.000914534	3.29911
DHODH	217647_at	-1.07417	5.80825	-3.17939	0.00399991	0.0433282	-2.22967
DHRS2	214079_at	-1.89657	4.67383	-3.52866	0.00169503	0.0246281	-1.42245
DHRS4-AS1	227446_s_at	-0.836887	7.32979	-3.42519	0.00219082	0.0292439	-1.66457
DIEXF	220251_at	-0.665653	6.28183	-4.73106	8.00898e-05	0.00322585	1.49342
DIP2C	1565681_s_at	-0.638147	6.76001	-5.21996	2.30298e-05	0.00139596	2.69389
DKK3	214247_s_at	1.99533	7.69914	8.59644	7.85877e-09	7.95701e-06	10.3442
DLEU1	205677_s_at	-1.05052	6.90527	-7.68756	5.869e-08	2.47955e-05	8.4348
DLEU2	1556821_x_at	0.923091	6.59227	3.11865	0.00463283	0.0477475	-2.36684
DLL1	224215_s_at	0.981908	5.64329	4.80737	6.58975e-05	0.00281041	1.6811
DNAJC12	223721_s_at	-1.72682	7.78182	-7.78811	4.67319e-08	2.1055e-05	8.65205
DNAJC25	226859_at	-0.685787	8.70287	-4.74874	7.65504e-05	0.00313044	1.5369
DNMT3L	220139_at	-0.740847	5.37769	-3.66777	0.00119756	0.0194813	-1.09359
DOCK10	219279_at	0.730092	5.87326	5.08871	3.21506e-05	0.00173192	2.3723
DOCK11	226875_at	0.708265	6.80002	3.27928	0.0031362	0.0369448	-2.00186
DOCK2	213160_at	0.622224	6.17902	4.54907	0.000127564	0.00442828	1.04594
DOCK8	225502_at	1.48978	5.80257	5.67154	7.36894e-06	0.000635782	3.79274
DOCK9	232874_at	0.8046	4.66538	4.28603	0.000249894	0.00693551	0.400792
DPT	213068_at	1.53411	7.27192	4.23395	0.000285428	0.00757193	0.273453
DPYSL2	200762_at	0.619939	9.24299	4.28256	0.000252118	0.00698212	0.392304
DPYSL3	201431_s_at	1.17651	6.20721	5.8277	4.98756e-06	0.000474252	4.16913
DTNA	227084_at	1.3105	5.44897	5.88517	4.32255e-06	0.000432058	4.3071
DUSP4	204014_at	0.918653	4.26077	4.98709	4.1651e-05	0.0020778	2.12285
DUSP6	208892_s_at	0.604576	9.35776	3.33695	0.00272287	0.0336512	-1.86917
DZIP1	204557_s_at	0.595057	3.40743	3.54097	0.00164387	0.0241349	-1.39348
E2F3	203693_s_at	0.854478	5.73071	5.21554	2.32902e-05	0.00140632	2.68305
EBPL	223306_at	-0.649931	10.0205	-5.99201	3.31567e-06	0.000355459	4.56273
ECHDC2	218552_at	-0.714777	10.8719	-3.86285	0.000732855	0.0139954	-0.626988
EFCAB4B	228752_at	0.620699	5.36068	5.66449	7.50034e-06	0.000640012	3.7757
EFEMP1	201842_s_at	2.32679	8.11078	7.97877	3.04505e-08	1.60886e-05	9.05988
EFEMP2	206580_s_at	0.633423	7.18883	7.44806	1.01528e-07	3.53571e-05	7.91144
EFHD1	209343_at	-1.12774	7.27553	-4.4073	0.000183313	0.00563701	0.697854
EGLN3	219232_s_at	0.716451	4.70758	3.53451	0.00167051	0.0243821	-1.40868
EHD4	229074_at	0.959575	6.22955	3.81122	0.000834911	0.0152825	-0.751044
EHF	225645_at	2.26226	6.41047	8.4898	9.89331e-09	9.16808e-06	10.1265
EIF1AX	201017_at	-0.599898	7.98141	-4.82772	6.25585e-05	0.00272324	1.73114
EIF1AY	204409_s_at	2.7775	5.99753	3.71901	0.00105305	0.0178789	-0.971597
EIF2AK2	204211_x_at	0.585444	7.21719	4.209	0.000304183	0.00787245	0.212529
EIF4EBP1	221539_at	-0.825955	7.60391	-5.40738	1.43263e-05	0.00101299	3.15159
EIF4EBP2	224645_at	-0.645663	7.46556	-3.65111	0.00124861	0.0201143	-1.13317
ELK3	221773_at	0.739572	8.00954	4.72681	8.09651e-05	0.0032502	1.48296
ELMO2	55692_at	0.936573	6.9267	6.09532	2.56847e-06	0.000302653	4.80882
ELOVL6	227491_at	-0.825876	6.18227	-4.13578	0.000366592	0.00890818	0.0339879
ELOVL7	227180_at	2.19501	5.14414	7.4362	1.04342e-07	3.56556e-05	7.88531
EMB	226789_at	0.812786	6.98239	5.31641	1.80334e-05	0.0011696	2.92968
EMP3	203729_at	0.617236	7.62064	3.34058	0.0026987	0.0335104	-1.86078
ENAH	217820_s_at	0.648822	5.65525	3.13239	0.00448178	0.0466146	-2.33591
ENDOD1	212573_at	1.18795	6.27019	6.33616	1.42246e-06	0.000196194	5.37798
ENPP1	205065_at	-1.02557	4.52336	-6.51963	9.10735e-07	0.0001435	5.80708
ENPP2	209392_at	1.78104	9.50634	7.90164	3.61907e-08	1.78809e-05	8.89553
ENPP3	222938_x_at	-0.599255	5.9389	-3.67026	0.00119012	0.0194065	-1.08769
ENPP5	227803_at	2.00532	4.03251	6.31347	1.50349e-06	0.000203979	5.32464
ENTPD1	209474_s_at	0.954596	5.3467	4.40313	0.000185276	0.0056687	0.687632
EOGT	221935_s_at	0.73931	5.60943	3.37162	0.00250033	0.031776	-1.78899
EPB41L3	212681_at	0.644393	5.08475	3.74574	0.000984629	0.0170904	-0.907805
EPB41L4A	228256_s_at	1.34464	6.64811	8.3052	1.479e-08	1.07819e-05	9.74569
EPB41L4B	223427_s_at	-0.867622	8.01782	-3.41079	0.00227011	0.0298504	-1.69806
EPB41L5	230951_at	-0.835681	6.85474	-6.43793	1.11025e-06	0.000166766	5.6165
EPCAM	201839_s_at	4.12705	7.35827	12.9949	1.98807e-12	2.71744e-08	17.94
EPHA3	206070_s_at	2.10322	6.45771	7.15266	2.01666e-07	5.28534e-05	7.25465
EPSTI1	227609_at	2.30125	7.91931	7.73202	5.30572e-08	2.3023e-05	8.53103
ERICH5	1552390_a_at	1.59894	6.87246	6.6701	6.33632e-07	0.000113323	6.15591
ERMP1	222603_at	0.957186	6.39716	4.75724	7.49048e-05	0.00308813	1.55781
ERVK3-1	242140_at	0.897941	6.59369	4.29466	0.000244448	0.00684694	0.421902
ESR1	205225_at	-1.06377	8.07988	-3.45129	0.00205381	0.0279473	-1.60369
ESRP1	225846_at	0.923063	3.95576	5.48851	1.1674e-05	0.000876752	3.34903
ESRRG	207981_s_at	0.725418	3.78643	4.77169	7.21887e-05	0.00300374	1.59335
ETS1	224833_at	0.640664	8.98018	5.20097	2.41679e-05	0.00144571	2.64739
ETV6	239740_at	0.743811	5.4993	3.71264	0.00107005	0.018046	-0.986793
ETV7	224225_s_at	0.643877	3.72211	4.15229	0.000351491	0.00867619	0.0742165
EVA1C	227188_at	1.01102	5.14486	3.91383	0.000644192	0.0128639	-0.504172
EVC	219432_at	0.737359	5.96951	4.99746	4.05637e-05	0.00203261	2.14833
EVI2A	204774_at	1.11303	7.30697	4.29512	0.000244164	0.0068444	0.423016
EVI2B	211742_s_at	0.892944	7.77384	4.25292	0.000271938	0.00734233	0.319813
EVI5	209717_at	-0.722826	8.26984	-5.60866	8.62818e-06	0.000706869	3.6406
EXPH5	213929_at	-1.92206	5.20595	-7.40019	1.13385e-07	3.75716e-05	7.80584
EZR	217234_s_at	1.04481	7.67258	4.67398	9.26765e-05	0.00356335	1.35303
F11	206610_s_at	-0.676029	9.12018	-4.06629	0.000437509	0.0100592	-0.135035
F11R	223000_s_at	0.604525	10.5072	4.37819	0.000197471	0.00590983	0.626489
F13B	207810_at	-0.590311	9.18479	-3.71417	0.00106594	0.0179935	-0.983137
F2RL1	213506_at	2.00763	7.30699	5.15619	2.70795e-05	0.00155087	2.53773
F3	204363_at	1.6293	6.60774	4.70052	8.65951e-05	0.00341223	1.4183
FAIM	220643_s_at	0.947056	5.44237	3.24804	0.00338487	0.0388954	-2.0734
FAIM3	221601_s_at	0.951487	6.04764	3.98253	0.000541248	0.0115326	-0.33816
FAM101B	226905_at	-0.751928	7.04389	-4.28883	0.000248115	0.00689665	0.407635
FAM102B	226568_at	0.792635	6.94712	4.22183	0.000294385	0.00773451	0.243868
FAM127A	201828_x_at	0.731316	8.75259	6.12809	2.36919e-06	0.000284693	4.88663
FAM129A	217967_s_at	0.949113	6.71373	3.2046	0.00376248	0.0415919	-2.17244
FAM149A	222291_at	-0.850354	6.58982	-3.97535	0.00055119	0.0116909	-0.355524
FAM150B	238018_at	1.79196	4.84215	6.11849	2.42591e-06	0.000290319	4.86384
FAM151A	1554668_a_at	-1.56652	5.45902	-4.06031	0.000444209	0.0101492	-0.149551
FAM153A	214945_at	1.05726	4.98769	4.31299	0.000233271	0.00661951	0.466754
FAM169A	235048_at	1.71895	6.45892	5.77476	5.69182e-06	0.00052479	4.04177
FAM198A	232124_at	-1.48249	4.27998	-8.7437	5.73266e-09	6.96518e-06	10.6421
FAM19A5	229459_at	0.769633	3.46656	4.25957	0.000267359	0.00724423	0.336079
FAM213A	232662_x_at	-0.594037	7.57124	-4.15172	0.000352007	0.00868501	0.0728129
FAM213B	231835_at	0.599345	6.11887	3.63433	0.00130217	0.0206845	-1.17296
FAM214A	235193_at	-0.657779	4.80746	-3.18242	0.00397066	0.0431516	-2.22281
FAM3B	227194_at	2.09464	6.58577	5.12889	2.90262e-05	0.0016161	2.47082
FAM46C	226811_at	0.772543	7.41188	3.30134	0.00297137	0.0355959	-1.9512
FAM49A	209683_at	0.617156	5.58995	3.43102	0.00215946	0.028981	-1.65098
FAM60A	220147_s_at	0.838393	7.20429	4.73433	7.94225e-05	0.00321408	1.50146
FAM9B	1555538_s_at	-0.701571	3.45074	-3.79367	0.000872681	0.0157264	-0.793114
FANCC	205189_s_at	-0.810732	6.9738	-5.81034	5.20817e-06	0.00049096	4.1274
FAP	209955_s_at	0.902757	4.56132	5.73927	6.21958e-06	0.000561148	3.95626
FAS	204780_s_at	0.603982	8.17272	5.03264	3.70857e-05	0.00191289	2.23469
FAT1	201579_at	1.90671	8.09814	8.57257	8.2733e-09	8.00668e-06	10.2956
FBLIM1	225258_at	0.748923	6.86665	4.60326	0.000111052	0.00405934	1.17914
FBLN5	203088_at	1.38164	7.65668	6.6008	7.48601e-07	0.000125551	5.99562
FBN1	202766_s_at	0.861487	7.68122	4.28183	0.000252592	0.0069857	0.390505
FBXO4	223493_at	-0.61199	7.18555	-3.61927	0.00135215	0.0212013	-1.20864
FCRL3	231093_at	0.788839	4.3698	3.25007	0.00336814	0.0387528	-2.06876
FERMT2	209209_s_at	-0.598282	8.42343	-4.97708	4.27277e-05	0.00212183	2.09827
FGD4	242445_at	-0.802987	4.97546	-5.01806	3.84895e-05	0.00195923	2.1989
FGF14-AS2	230351_at	-0.764549	4.6156	-4.21896	0.000296552	0.00777649	0.236848
FGF21	221433_at	-1.23762	6.05622	-4.13859	0.000363973	0.00886029	0.0408439
FGFR2	203638_s_at	1.10753	9.36738	7.01312	2.79974e-07	6.67051e-05	6.94015
FGGY	219718_at	-1.17624	8.36905	-4.75346	7.56327e-05	0.00311038	1.5485
FGL2	227265_at	0.795028	9.68512	4.3146	0.000232315	0.00660521	0.470688
FITM1	229567_at	-0.940229	6.07418	-4.62714	0.000104471	0.00388568	1.23785
FKBP1A-SDCBP2	233565_s_at	1.18547	7.37409	6.35022	1.37449e-06	0.000194186	5.41101
FKBP1B	206857_s_at	1.58593	5.70186	3.66988	0.00119124	0.0194189	-1.08858
FLI1	204236_at	0.954842	6.33405	4.96124	4.44888e-05	0.00218155	2.05936
FLJ22763	233604_at	-1.42565	5.81391	-4.51185	0.000140307	0.00471211	0.954481
FLNA	213746_s_at	0.753999	6.88279	5.83745	4.86777e-06	0.00046642	4.19257
FLRT2	204359_at	0.7226	7.03448	3.67295	0.00118211	0.019322	-1.08128
FLVCR1	228191_at	0.606082	5.81637	3.15043	0.00429058	0.0454098	-2.29521
FMNL2	226184_at	0.676475	7.31362	4.52542	0.000135521	0.0046051	0.987816
FNBP1	230389_at	0.670773	7.09723	3.26367	0.00325812	0.0378855	-2.03763
FNIP2	225922_at	-0.922945	9.14862	-4.19249	0.000317264	0.00812098	0.17223
FOLH1	215363_x_at	-1.49555	8.05707	-3.99466	0.000524837	0.011313	-0.308785
FOLH1B	211303_x_at	-1.54855	7.01268	-3.73377	0.00101472	0.0174355	-0.936391
FOXF1	205935_at	0.781543	5.06224	3.25536	0.00332493	0.0384172	-2.05666
FOXP2	243278_at	-1.38255	4.49655	-7.47725	9.49304e-08	3.4373e-05	7.97567
FOXQ1	227475_at	1.48894	6.5975	3.37756	0.00246399	0.0315133	-1.77521
FPR3	230422_at	0.867691	7.59705	4.05409	0.000451299	0.0102512	-0.164675
FRAS1	226145_s_at	1.45189	4.85608	5.1357	2.85283e-05	0.00160142	2.4875
FRMD8	227964_at	0.759639	6.71559	4.78969	6.89431e-05	0.0029073	1.63761
FRZB	203697_at	1.3434	5.64359	4.89302	5.29495e-05	0.00244511	1.89169
FSTL1	208782_at	0.636471	8.63685	3.48945	0.00186846	0.0263497	-1.51445
FUT4	209892_at	0.865204	5.41779	5.22376	2.2809e-05	0.00138738	2.70317
FUT8	203988_s_at	0.697179	5.42464	4.83873	6.08227e-05	0.00268391	1.75823
FXYD2	205674_x_at	1.37462	8.00088	7.45931	9.89303e-08	3.48969e-05	7.93622
FXYD2	207434_s_at	1.34286	7.43701	6.07655	2.69022e-06	0.000311626	4.76419
FYB	227266_s_at	0.910514	6.96101	4.75321	7.56803e-05	0.00311038	1.5479
FZD7	203706_s_at	0.774756	4.48857	3.22459	0.00358385	0.040335	-2.12691
GABBR1	205890_s_at	2.89277	9.46613	7.78949	4.65868e-08	2.1055e-05	8.65501
GABRB3	229724_at	1.72107	5.58097	5.24423	2.16544e-05	0.00132582	2.75326
GABRE	204537_s_at	1.0526	5.52153	7.11405	2.20772e-07	5.69373e-05	7.16791
GABRP	205044_at	1.07518	4.43041	3.37219	0.00249678	0.031776	-1.78765
GALK1	204374_s_at	-0.658063	6.66787	-3.7801	0.000903033	0.016093	-0.825615
GALNT3	203397_s_at	0.629123	4.85091	3.21347	0.00368216	0.0410442	-2.15224
GALNT7	218313_s_at	0.586045	5.61389	3.43556	0.00213534	0.0287214	-1.64039
GAMT	1552474_a_at	-0.667734	9.67949	-5.42113	1.38375e-05	0.000988975	3.18507
GAS1	204457_s_at	1.47	6.99574	4.85724	5.80147e-05	0.00260209	1.80373
GAS2L3	238756_at	0.795018	6.36055	3.74212	0.000993626	0.0172246	-0.916443
GAS6	202177_at	0.65285	6.87837	5.33528	1.7192e-05	0.00113387	2.97575
GATA3	209604_s_at	0.660882	6.00519	6.00319	3.22513e-06	0.000348616	4.58942
GATA6	210002_at	0.956844	7.92767	3.38847	0.00239865	0.0309672	-1.74992
GBA3	219954_s_at	-0.960408	9.28827	-4.00271	0.000514221	0.0111435	-0.289284
GBP1	231577_s_at	0.765265	10.2651	3.36455	0.00254421	0.0321596	-1.80536
GBP2	202748_at	0.628974	7.9198	3.48817	0.00187439	0.0264197	-1.51745
GBP3	223434_at	0.948386	8.69223	3.45232	0.0020486	0.0279042	-1.6013
GBP4	235175_at	0.932461	6.60471	4.53258	0.00013306	0.00454406	1.00542
GBP5	238581_at	0.89926	5.57544	4.03988	0.000467895	0.0104759	-0.199163
GCHFR	204867_at	-0.896112	8.95385	-6.13274	2.3422e-06	0.000282693	4.89767
GDA	224209_s_at	1.01829	9.57256	3.85644	0.000744835	0.0141255	-0.642424
GDF15	221577_x_at	1.15789	7.91801	3.38754	0.00240413	0.0310306	-1.75207
GEM	204472_at	1.67758	8.19843	5.58933	9.05739e-06	0.000730402	3.59378
GET4	223811_s_at	-0.62042	6.36698	-5.39886	1.46382e-05	0.00102477	3.13082
GFRA1	227550_at	-1.07474	6.94647	-4.70406	8.58134e-05	0.00338762	1.42702
GGACT	232422_at	-0.805183	5.22721	-4.57207	0.000120276	0.00425913	1.10246
GGH	203560_at	-0.891408	9.78323	-3.94748	0.00059156	0.0122008	-0.422931
GHR	205498_at	-0.750525	10.816	-4.30612	0.000237399	0.00670098	0.449942
GIMAP1	1552316_a_at	0.92561	6.17835	6.83685	4.25224e-07	8.57902e-05	6.53909
GIMAP4	219243_at	0.726989	7.71034	4.81019	6.54234e-05	0.00280111	1.68804
GIMAP6	219777_at	0.658618	7.21704	3.26835	0.00322113	0.0375753	-2.02692
GLIPR1	226142_at	0.860325	5.92293	4.01891	0.000493498	0.010844	-0.250026
GLIS2	223378_at	0.692229	6.53295	5.75377	5.99818e-06	0.000546584	3.99122
GLIS3	229435_at	1.2092	6.17639	5.2149	2.33276e-05	0.00140632	2.6815
GLS	203159_at	1.15803	7.35562	10.0193	4.19631e-10	2.35563e-06	13.0889
GLT8D2	227070_at	1.2139	4.68852	4.84501	5.98558e-05	0.00265204	1.77366
GLYATL1	227695_at	-0.670082	8.87154	-3.62873	0.00132053	0.0208828	-1.18623
GLYR1	212414_s_at	1.0757	7.34791	9.4415	1.33652e-09	3.17714e-06	12.0099
GMNN	218350_s_at	1.03222	8.20086	3.56857	0.00153463	0.0231201	-1.32846
GMPR	204187_at	0.612488	5.69553	3.50012	0.00181959	0.0258881	-1.48944
GNAO1	204762_s_at	-0.91429	5.11225	-6.24071	1.79647e-06	0.000231111	5.1532
GNAS	228173_at	0.727596	5.90518	4.05688	0.000448109	0.0102033	-0.1579
GNE	205042_at	-0.8813	8.97356	-5.14466	2.78856e-05	0.00157642	2.50946
GNMT	210328_at	-1.78469	9.16892	-3.41087	0.00226968	0.0298504	-1.69788
GNPTAB	212959_s_at	0.62881	6.72191	3.69244	0.00112571	0.018693	-1.03491
GOLM1	217771_at	1.95518	7.64464	5.5323	1.04545e-05	0.000807341	3.45544
GPAM	225420_at	-1.1927	8.29664	-3.37977	0.00245063	0.0314453	-1.7701
GPC3	209220_at	2.07505	6.34319	5.48229	1.18585e-05	0.000888858	3.33391
GPC4	204984_at	1.05356	4.54812	5.87133	4.47403e-06	0.000441357	4.27389
GPD1L	212510_at	0.594701	6.57343	4.19441	0.000315709	0.00809255	0.176931
GPER1	210640_s_at	-1.10107	6.66432	-6.06911	2.74014e-06	0.000315405	4.74647
GPHN	220773_s_at	-0.713142	7.45017	-6.07204	2.72033e-06	0.000313785	4.75347
GPNMB	201141_at	1.12186	9.24281	5.20818	2.37293e-05	0.00142259	2.66504
GPR124	221814_at	0.634254	6.67296	4.82114	6.3619e-05	0.00275102	1.71496
GPR125	210473_s_at	-1.25536	8.5141	-5.45027	1.28558e-05	0.000944493	3.25603
GPR126	213094_at	-0.649408	9.15547	-3.96601	0.000564409	0.0118415	-0.378129
GPR160	223423_at	1.0739	6.20719	3.85027	0.000756528	0.0142927	-0.65725
GPR171	207651_at	1.21568	5.48082	5.14431	2.791e-05	0.00157642	2.50862
GPR183	205419_at	1.29776	6.51656	3.58527	0.00147201	0.0224497	-1.28905
GPR56	212070_at	0.951249	6.70522	6.64567	6.71948e-07	0.000116631	6.09948
GPR64	206002_at	1.40384	4.83083	5.00117	4.01821e-05	0.00201741	2.15744
GPR88	220313_at	-1.89656	5.95701	-4.14906	0.000354399	0.00870502	0.0663358
GPR98	223582_at	-1.88704	6.70548	-8.08376	2.41015e-08	1.38711e-05	9.28219
GPRASP1	204793_at	0.630073	5.34905	3.31983	0.00283974	0.0345565	-1.90865
GPRC5B	203632_s_at	1.41577	6.0569	8.64883	7.02214e-09	7.38338e-06	10.4506
GPRIN3	232687_at	1.4793	6.71261	5.0068	3.96097e-05	0.00199522	2.17126
GPX3	214091_s_at	1.01691	12.0086	4.65463	9.73792e-05	0.00368402	1.30543
GRB14	206204_at	-0.805594	9.15573	-4.14857	0.000354836	0.00870502	0.0651585
GRHL1	222830_at	-0.791334	6.8998	-3.94722	0.000591947	0.0122008	-0.423555
GRK5	204396_s_at	0.763538	6.42458	3.86326	0.000732098	0.0139858	-0.626005
GRN	200678_x_at	0.624877	9.02927	4.57009	0.000120886	0.0042614	1.0976
GSN	200696_s_at	1.86573	9.4008	8.39648	1.21164e-08	9.99233e-06	9.93464
GSTP1	200824_at	0.646015	7.49099	6.37222	1.3027e-06	0.000186453	5.46265
GTF2IRD2	228765_at	-0.728499	7.47173	-6.65185	6.62048e-07	0.000115969	6.11375
GUCY1A3	229530_at	0.703434	6.48272	4.49944	0.000144831	0.00482257	0.924007
GULP1	204237_at	1.02504	4.4654	4.13161	0.000370501	0.00896748	0.0238444
GUSBP11	213502_x_at	1.04569	10.4072	6.02644	3.04487e-06	0.000335585	4.64485
GUSBP3	215599_at	0.840032	6.64496	3.59395	0.00144046	0.0221166	-1.26855
GVINP1	220577_at	0.657931	5.4879	4.92766	4.84679e-05	0.00230092	1.97685
GYG2	210964_s_at	-1.21091	6.65565	-6.81381	4.49224e-07	8.96398e-05	6.48636
GZMA	205488_at	1.16293	6.89027	4.61493	0.000107786	0.00396315	1.20782
GZMK	206666_at	1.13245	7.52406	4.83504	6.13995e-05	0.00270074	1.74914
H2AFY	214500_at	0.777331	6.39157	4.59809	0.00011253	0.0040881	1.16642
HAO2	231156_at	-1.60133	8.12782	-4.09015	0.000411751	0.00964958	-0.0770589
HCLS1	202957_at	0.851202	8.65009	5.52644	1.061e-05	0.000813208	3.44119
HCP5	206082_at	1.23307	6.16696	6.76084	5.09794e-07	9.77999e-05	6.36488
HDGFRP3	209524_at	0.902287	5.1713	3.32369	0.00281292	0.0343526	-1.89974
HEBP2	203430_at	-0.596642	9.57649	-4.66895	9.38764e-05	0.00359432	1.34066
HEG1	213069_at	0.657923	7.80642	5.06536	3.41202e-05	0.00180244	2.315
HEPH	203903_s_at	1.07978	4.79746	5.36226	1.60576e-05	0.00108122	3.04157
HERC5	219863_at	1.54079	7.84931	4.24287	0.000279003	0.0074667	0.295253
HERC6	219352_at	1.56382	6.53545	4.00996	0.000504836	0.0110012	-0.271705
HEY1	44783_s_at	0.657859	6.35334	3.3645	0.00254453	0.0321596	-1.80547
HIPK2	225368_at	-0.724006	9.37903	-3.73694	0.00100665	0.0173569	-0.928814
HKDC1	227614_at	2.83608	6.61166	11.9889	1.09054e-11	1.1925e-07	16.4244
HLA-A	215313_x_at	1.245	12.5513	8.41379	1.16682e-08	9.99233e-06	9.97034
HLA-B	208729_x_at	1.42779	11.9714	8.17311	1.97759e-08	1.2872e-05	9.47008
HLA-C	211799_x_at	1.21011	10.3745	7.34317	1.29377e-07	3.99645e-05	7.67964
HLA-DMA	217478_s_at	1.31377	8.41393	7.04271	2.61105e-07	6.34484e-05	7.00706
HLA-DMB	203932_at	0.76443	9.03173	5.03293	3.70576e-05	0.00191289	2.23543
HLA-DOA	226878_at	0.797063	6.46226	5.39992	1.4599e-05	0.00102333	3.13341
HLA-DOB	205671_s_at	0.783459	5.30722	4.54655	0.000128389	0.00445127	1.03975
HLA-DPA1	211991_s_at	1.18744	10.5473	6.43455	1.1194e-06	0.000167252	5.6086
HLA-DPB1	201137_s_at	1.07748	10.6913	4.41839	0.00017819	0.00553328	0.725048
HLA-DQA1	212671_s_at	1.57306	9.74889	6.48198	9.9769e-07	0.000153712	5.71936
HLA-DQB1	211654_x_at	1.21096	9.07733	3.58136	0.00148646	0.0225882	-1.29829
HLA-DQB1	212998_x_at	1.53831	8.73821	4.88625	5.3872e-05	0.00247247	1.87506
HLA-DRA	208894_at	1.09573	11.7414	5.95989	3.59041e-06	0.000377788	4.486
HLA-DRB1	204670_x_at	1.42927	11.0758	9.26091	1.93641e-09	3.52911e-06	11.6627
HLA-DRB6	217362_x_at	0.883301	7.27109	6.62174	7.1178e-07	0.00012194	6.04412
HLA-E	200905_x_at	0.75362	11.2182	6.20164	1.9772e-06	0.000250239	5.06087
HLA-F	204806_x_at	1.45195	10.0838	8.27428	1.58275e-08	1.10305e-05	9.68141
HLA-G	211529_x_at	1.11251	10.5967	7.10965	2.23066e-07	5.72588e-05	7.15801
HLA-J	217436_x_at	1.29971	10.3914	7.47125	9.62489e-08	3.46211e-05	7.96248
HMGN1	200944_s_at	0.634096	9.68903	4.95099	4.56678e-05	0.00221748	2.03417
HMGN4	209786_at	0.737086	7.29294	3.7494	0.000975607	0.0169769	-0.899062
HNMT	204111_at	-0.59242	5.88307	-4.1838	0.000324368	0.00823344	0.15104
HOMER1	213793_s_at	0.885828	4.99221	3.92802	0.00062146	0.0126079	-0.469935
HOXB2	205453_at	0.651515	6.65882	5.30421	1.85995e-05	0.00119551	2.89988
HOXB3	228904_at	0.836877	6.24367	3.77293	0.000919481	0.0162853	-0.842769
HPGD	211549_s_at	-0.967551	7.30666	-4.0714	0.000431858	0.00997543	-0.122615
HPR	208471_at	-1.30221	10.5991	-4.47756	0.000153167	0.00499069	0.870281
HS3ST1	205466_s_at	0.615669	3.85811	3.73481	0.00101207	0.0174064	-0.933911
HSBP1L1	232594_at	-0.616895	7.48385	-7.06354	2.48605e-07	6.12274e-05	7.05409
HSD17B14	224494_x_at	-1.14828	6.34967	-5.03463	3.6898e-05	0.00191106	2.23958
HSDL2	215436_at	-0.671579	5.84251	-4.68564	8.99536e-05	0.00349305	1.3817
HSPA2	211538_s_at	1.58661	6.14052	5.66324	7.52373e-06	0.000640012	3.77269
HSPA4L	1556194_a_at	1.52928	5.42395	6.49242	9.72756e-07	0.000151803	5.74371
HSPB8	221667_s_at	1.1025	6.73663	5.18492	2.51736e-05	0.00148796	2.60809
HTR2B	206638_at	1.23956	5.72243	3.7712	0.000923517	0.0163219	-0.846931
IAH1	230621_at	0.598399	7.31683	3.5183	0.00173926	0.0250842	-1.44679
ICAM2	213620_s_at	0.778017	7.67703	5.98036	3.41281e-06	0.000363733	4.5349
ICAM3	204949_at	-0.868225	8.29804	-6.56012	8.25818e-07	0.000133522	5.90122
ID3	207826_s_at	1.02839	8.26857	4.3383	0.000218665	0.00630898	0.52873
ID4	209291_at	2.00132	7.40236	6.95405	3.21921e-07	7.21182e-05	6.80622
IER3	201631_s_at	1.22581	9.12936	3.53256	0.00167864	0.0244457	-1.41327
IER5	218611_at	0.715461	7.42983	4.0281	0.000482104	0.0107047	-0.227726
IFI16	206332_s_at	1.70045	9.08586	7.62067	6.83457e-08	2.768e-05	8.28947
IFI27	202411_at	3.88629	10.3966	9.53834	1.09742e-09	3.12828e-06	12.1941
IFI30	201422_at	0.716474	10.3103	3.8879	0.000687879	0.0134996	-0.56668
IFI35	209417_s_at	0.913319	8.0575	5.04196	3.62155e-05	0.00188221	2.25757
IFI44	214453_s_at	2.45688	8.48565	5.90219	4.14346e-06	0.000417977	4.34789
IFI44L	204439_at	2.94033	7.74928	4.85124	5.89108e-05	0.00262506	1.78898
IFI6	204415_at	3.13572	8.80656	6.55909	8.27876e-07	0.000133522	5.89883
IFIH1	219209_at	1.26704	7.94036	4.82336	6.32594e-05	0.00274283	1.72042
IFIT1	203153_at	2.35483	9.65199	4.02537	0.000485467	0.0107331	-0.234362
IFIT2	226757_at	2.18471	8.31843	5.14004	2.82152e-05	0.00159038	2.49814
IFIT3	229450_at	2.16664	8.8786	5.44775	1.29378e-05	0.000945688	3.2499
IFITM1	214022_s_at	1.28561	10.5737	4.83071	6.20821e-05	0.00271229	1.7385
IFITM1	201601_x_at	1.25176	10.6585	4.69202	8.84983e-05	0.00345371	1.39739
IFNAR1	225669_at	-0.685285	7.45181	-4.75687	7.4976e-05	0.00308813	1.55689
IGF2BP2	218847_at	0.919637	5.75736	4.18711	0.000321644	0.00819091	0.15911
IGFALS	215712_s_at	-1.26336	7.63581	-6.9234	3.46165e-07	7.56935e-05	6.73655
IGFBP6	203851_at	0.762564	6.62801	3.42945	0.00216785	0.029065	-1.65463
IGFBP7	201162_at	1.19678	11.0559	6.93253	3.38752e-07	7.46826e-05	6.75732
IGFLR1	219690_at	-0.590713	7.1597	-3.29185	0.00304125	0.0361165	-1.97302
IGH	211637_x_at	2.55149	7.79925	6.22811	1.85286e-06	0.000236694	5.12343
IGHA1	216510_x_at	2.42334	7.21405	5.66503	7.49016e-06	0.000640012	3.77701
IGHD	214973_x_at	2.22192	7.9024	6.00224	3.23271e-06	0.000348616	4.58715
IGHG1	211430_s_at	2.98751	12.2135	9.03272	3.11235e-09	4.59912e-06	11.2173
IGHM	211634_x_at	2.92929	8.30961	6.50755	9.37747e-07	0.000146909	5.77897
IGJ	212592_at	2.04366	10.1383	5.91681	3.99561e-06	0.00040606	4.38292
IGK	211908_x_at	1.55292	7.87064	4.40748	0.00018323	0.00563701	0.698287
IGK	215176_x_at	2.92659	10.77	7.49496	9.1141e-08	3.36698e-05	8.01459
IGKC	216207_x_at	2.62732	9.7241	7.62736	6.73106e-08	2.74642e-05	8.30404
IGKC	214768_x_at	2.80883	8.55676	7.1964	1.82052e-07	4.97655e-05	7.35267
IGKV1-17	211645_x_at	2.95226	8.34879	7.08942	2.3392e-07	5.92111e-05	7.11246
IGKV1-37	216401_x_at	2.65283	8.91004	6.90512	3.61508e-07	7.70032e-05	6.69493
IGKV1OR2-108	217378_x_at	2.52939	9.41663	7.08997	2.33622e-07	5.92111e-05	7.11369
IGLC1	214677_x_at	2.66764	12.0272	8.1209	2.21965e-08	1.31912e-05	9.36042
IGLC1	217148_x_at	2.27981	9.16387	6.35531	1.35753e-06	0.000192787	5.42296
IGLJ3	211798_x_at	2.06351	7.99904	5.63128	8.15179e-06	0.000678385	3.69537
IGLJ3	216853_x_at	1.78929	7.59854	5.66853	7.42461e-06	0.000638272	3.78548
IGLL3P	215946_x_at	2.04667	8.32737	7.61687	6.89416e-08	2.77161e-05	8.28119
IGLL5	217235_x_at	1.90963	8.58527	5.81635	5.13063e-06	0.000484485	4.14186
IGLV1-44	215379_x_at	2.43984	10.7964	8.39275	1.22153e-08	9.99233e-06	9.92694
IKZF1	227346_at	0.966533	6.46953	5.47278	1.21461e-05	0.000906413	3.3108
IL10RA	204912_at	0.678406	7.61678	5.02423	3.7889e-05	0.00193968	2.21405
IL18	206295_at	1.38594	5.29419	7.44167	1.03035e-07	3.56545e-05	7.89737
IL1RAP	210233_at	-1.90144	8.49458	-4.65708	9.67693e-05	0.00367099	1.31147
IL2RG	204116_at	0.939057	7.40582	6.11748	2.43193e-06	0.000290319	4.86145
IL32	203828_s_at	1.65195	10.544	4.54942	0.00012745	0.00442714	1.0468
IL7R	226218_at	2.35734	7.2885	8.6904	6.42398e-09	7.15148e-06	10.5346
IMMP1L	229025_s_at	-0.591805	6.41461	-4.03748	0.00047075	0.0105315	-0.204971
IMPACT	222698_s_at	-0.69714	6.00892	-3.76921	0.000928156	0.0163647	-0.851692
INHBC	207687_at	-0.623403	7.33204	-4.35209	0.000211095	0.0061687	0.562509
INMT	224061_at	0.986031	7.97781	5.54431	1.01432e-05	0.000790058	3.48459
INPP4A	227087_at	0.875759	7.16507	5.9059	4.10545e-06	0.000415054	4.35678
INPP4B	235046_at	0.965397	4.59412	4.59424	0.000113644	0.00410889	1.15696
INPP5D	203332_s_at	0.605096	6.3431	4.87823	5.49867e-05	0.00249908	1.85534
INPP5F	203607_at	0.678646	6.01659	4.11929	0.000382316	0.00915199	-0.00616757
IPW	221974_at	1.13011	4.67369	6.67648	6.24004e-07	0.000112228	6.17063
IQGAP1	200791_s_at	0.741301	8.78797	5.37425	1.5578e-05	0.00106201	3.07081
IQGAP2	203474_at	-0.593306	10.0504	-6.77411	4.93874e-07	9.54154e-05	6.39535
IQGAP3	229538_s_at	0.877029	4.4881	4.84749	5.94773e-05	0.00264169	1.77976
IRAK3	213817_at	0.832319	3.97251	3.11277	0.00469903	0.0482387	-2.38007
IRF7	208436_s_at	0.910795	7.53924	4.33516	0.000220428	0.0063498	0.521032
IRF9	203882_at	0.931731	9.4948	7.38133	1.18437e-07	3.83168e-05	7.76416
ISG15	205483_s_at	3.02553	10.1524	6.57858	7.89815e-07	0.000128905	5.94409
ISG20	204698_at	1.81729	7.56079	7.37324	1.20674e-07	3.85839e-05	7.74626
ISM1	235182_at	-1.54399	5.24612	-6.16894	2.1426e-06	0.000266849	4.98348
ISYNA1	222240_s_at	0.597066	6.4243	5.50229	1.12753e-05	0.000851485	3.38255
ITCH	236235_at	-0.81768	7.00918	-5.37261	1.56427e-05	0.00106244	3.06682
ITGA2	227314_at	0.921133	4.05749	3.81983	0.000816962	0.0150649	-0.730373
ITGA4	213416_at	0.811542	6.26289	3.91337	0.000644933	0.0128692	-0.505267
ITGA6	201656_at	1.12171	6.86882	5.90576	4.10689e-06	0.000415054	4.35644
ITGAM	205786_s_at	0.645779	6.07212	3.37745	0.00246466	0.0315133	-1.77547
ITGAV	202351_at	0.91532	9.62518	4.61559	0.000107605	0.00395915	1.20944
ITGB2	202803_s_at	0.709431	7.79267	3.97824	0.000547159	0.0116314	-0.348523
ITGB2-AS1	229041_s_at	0.686258	5.91791	3.38536	0.00241707	0.0311474	-1.75712
ITGB8	226189_at	2.03199	5.6052	6.72737	5.52308e-07	0.000102935	6.28792
ITGBL1	205422_s_at	2.54103	5.60374	8.64903	7.01914e-09	7.38338e-06	10.451
ITIH1	210888_s_at	-0.625917	12.0029	-3.77395	0.000917132	0.0162595	-0.840338
ITIH5	219064_at	0.589061	5.25891	3.67302	0.00118191	0.019322	-1.08112
ITK	211339_s_at	1.55788	5.73757	6.39409	1.23513e-06	0.000178685	5.51391
ITM2A	202746_at	1.12644	6.44981	3.51918	0.00173546	0.0250425	-1.44472
ITPKB	235213_at	0.686787	4.94448	3.73787	0.0010043	0.0173273	-0.926592
IYD	231070_at	-1.15011	4.54644	-4.49028	0.000148265	0.0048892	0.90151
JAG1	216268_s_at	1.61519	8.73336	8.80856	4.99365e-09	6.20518e-06	10.7722
JAK3	227677_at	0.74071	5.90728	3.48623	0.00188343	0.0265062	-1.52199
JAKMIP2	205888_s_at	-0.987177	5.54335	-4.17856	0.00032873	0.00828263	0.13826
JAM2	229127_at	0.648468	4.57928	4.48654	0.00014969	0.00490666	0.892323
JAM3	212813_at	0.783075	7.04976	7.25735	1.57922e-07	4.61732e-05	7.48883
KAL1	205206_at	1.17283	5.09954	6.33451	1.42817e-06	0.000196194	5.37413
KALRN	206078_at	-0.614084	6.00769	-3.34838	0.00264743	0.0330174	-1.84275
KBTBD11	204301_at	-0.709194	5.95743	-3.96121	0.00057132	0.011935	-0.389734
KCNJ16	219564_at	1.89108	5.42065	6.08467	2.63689e-06	0.000306748	4.78349
KCNJ3	233059_at	-0.638479	3.35232	-3.38389	0.00242585	0.0312225	-1.76053
KCNN2	220116_at	-3.71796	6.17178	-6.62963	6.98388e-07	0.000120077	6.06238
KCNS3	205968_at	0.939378	5.71916	4.0617	0.000442642	0.0101347	-0.146175
KCTD12	212192_at	1.16767	8.77706	5.01176	3.91122e-05	0.00198557	2.18344
KDM5D	206700_s_at	1.71665	6.79351	4.0716	0.000431638	0.00997455	-0.122127
KDM8	220070_at	-1.18796	7.63619	-4.77242	7.20535e-05	0.00300269	1.59515
KDSR	1558279_a_at	-0.613064	5.63258	-3.94739	0.000591691	0.0122008	-0.423142
KIAA0226L	44790_s_at	0.665323	5.03354	3.96028	0.000572665	0.0119506	-0.391978
KIAA0754	215268_at	0.836548	4.95595	3.8699	0.000719911	0.0138889	-0.610022
KIAA1211	227230_s_at	0.952688	4.32381	5.67888	7.23466e-06	0.000627865	3.81048
KIAA1211L	228067_at	0.720784	4.45544	4.58404	0.000116648	0.00417663	1.13189
KIF22	202183_s_at	-0.751446	6.82427	-6.10577	2.50317e-06	0.000296235	4.83363
KIT	205051_s_at	0.623435	5.94516	3.62866	0.00132076	0.0208828	-1.1864
KLF11	1553137_s_at	-0.858531	5.79404	-4.15097	0.000352673	0.00869752	0.0710055
KLF12	229881_at	-0.634376	6.19905	-4.94077	4.6874e-05	0.00225368	2.00906
KLF2	219371_s_at	0.755242	8.11267	3.82919	0.000797884	0.0148686	-0.707896
KLF5	209211_at	0.917294	3.7377	4.06743	0.000436245	0.010047	-0.13227
KLHDC10	209255_at	-0.667869	6.68723	-3.82223	0.000812035	0.0149993	-0.72462
KLHDC2	217906_at	-0.642681	9.88039	-5.70268	6.81594e-06	0.000602038	3.86797
KLHL13	227875_at	-0.598244	5.10831	-3.63764	0.00129142	0.0205579	-1.16511
KLHL29	229310_at	1.19957	6.32385	3.87861	0.000704242	0.0137173	-0.58907
KLHL6	228167_at	1.21494	5.09158	4.61234	0.000108503	0.00398414	1.20145
KLHL8	242648_at	-0.739292	7.05506	-6.69193	6.0128e-07	0.000109345	6.20628
KPNA2	201088_at	0.814757	8.52737	3.96118	0.000571354	0.011935	-0.389792
KRT18	201596_x_at	0.73032	11.7877	4.114	0.000387494	0.00924443	-0.0190282
KRT19	201650_at	1.87111	5.6956	5.41673	1.39921e-05	0.000997416	3.17435
KRT23	218963_s_at	4.27299	7.13548	13.4508	9.49599e-13	1.73064e-08	18.5889
KRT7	209016_s_at	1.7047	6.49685	7.42457	1.07178e-07	3.59506e-05	7.85968
KRT8	209008_x_at	0.764658	9.84827	4.63199	0.000103183	0.00385615	1.24977
LACTB2	218701_at	-0.667067	8.84124	-3.93899	0.000604424	0.0123634	-0.443441
LAMA2	213519_s_at	1.37024	6.44372	7.08278	2.376e-07	5.98653e-05	7.0975
LAMB1	201505_at	1.02179	7.04254	4.44324	0.000167218	0.00529395	0.78603
LAMC1	200771_at	0.751096	7.89806	5.37837	1.54165e-05	0.00105626	3.08087
LAMC3	219407_s_at	0.63696	6.01315	4.22573	0.000291471	0.00768748	0.253394
LAMP1	201552_at	0.688785	10.7133	4.7143	8.35975e-05	0.00332656	1.45218
LAMP3	205569_at	2.45902	5.86606	6.03335	2.99326e-06	0.0003324	4.66133
LAMTOR5-AS1	237065_s_at	-0.58888	5.11872	-5.55599	9.8495e-06	0.000774851	3.51292
LAPTM5	201720_s_at	0.70174	9.31739	3.69227	0.0011262	0.018693	-1.03532
LARP1B	226750_at	-0.944324	7.05655	-6.05687	2.82418e-06	0.000321023	4.71736
LBH	221011_s_at	1.47225	6.74731	7.76239	4.95308e-08	2.18395e-05	8.5966
LCK	204891_s_at	1.29353	6.30009	7.99399	2.94324e-08	1.59328e-05	9.09222
LCP2	205269_at	1.0524	6.96456	4.97319	4.31534e-05	0.00213328	2.08872
LDHB	213564_x_at	0.871115	9.2109	4.95192	4.55599e-05	0.00221618	2.03644
LDOC1	204454_at	0.844986	5.67155	5.25983	2.08141e-05	0.00128299	2.79141
LEF1	221558_s_at	1.4229	4.68115	7.49087	9.20027e-08	3.376e-05	8.0056
LENG8	224673_at	0.630055	5.65746	4.40167	0.00018597	0.00567861	0.684046
LEPR	211354_s_at	1.19346	8.84932	3.69339	0.00112302	0.018663	-1.03264
LEPROTL1	202594_at	0.74056	8.04322	5.59262	8.98291e-06	0.000729778	3.60174
LGALS3	208949_s_at	2.3753	9.91237	7.18586	1.86592e-07	4.97655e-05	7.32908
LGALS3BP	200923_at	2.54937	9.4336	9.32899	1.68298e-09	3.52911e-06	11.7942
LGALS4	204272_at	1.56897	9.45572	4.71588	8.32596e-05	0.00331553	1.45608
LGALS9	203236_s_at	0.689758	7.37896	4.94702	4.61322e-05	0.00223099	2.02442
LGI1	206349_at	-0.849553	3.38726	-4.29852	0.000242049	0.00680413	0.431353
LGR4	218326_s_at	-0.689643	8.50992	-4.51987	0.000137456	0.00464453	0.974196
LHFP	218656_s_at	0.692931	7.38415	3.56088	0.00156434	0.0233753	-1.3466
LIF	205266_at	0.631124	5.83277	3.72955	0.00102552	0.0175605	-0.946448
LINC00152	225799_at	1.53566	7.68271	6.89662	3.68873e-07	7.75698e-05	6.67557
LINC00238	237205_at	-0.899535	3.13872	-6.34278	1.39964e-06	0.000195571	5.39355
LINC00342	213703_at	0.982925	5.53223	4.2119	0.000301943	0.00785009	0.219602
LINC00844	230577_at	-2.29994	8.41618	-3.41416	0.00225131	0.0297176	-1.69023
LINC01093	1559573_at	-1.68194	7.90518	-3.39379	0.00236738	0.0306649	-1.73757
LINC01127	1560679_at	-1.09483	5.22352	-5.13127	2.88515e-05	0.00161146	2.47664
LINC01279	227061_at	0.813282	4.53427	3.75898	0.000952353	0.0166635	-0.876145
LIPC	206606_at	-1.18967	9.20506	-5.72196	6.49485e-06	0.000580238	3.9145
LLPH	242273_at	-0.660003	5.42949	-3.67221	0.0011843	0.0193384	-1.08303
LMAN1	203294_s_at	-1.25249	7.83328	-3.86446	0.000729885	0.0139848	-0.623122
LMCD1	218574_s_at	0.638921	6.717	4.07437	0.000428611	0.00993399	-0.115403
LNPEP	231866_at	0.79264	6.80773	4.77132	7.22572e-05	0.00300431	1.59243
LNX1	223611_s_at	0.622473	6.87849	3.25203	0.00335205	0.0386408	-2.06427
LOC100131262	1558152_at	-0.925955	5.29023	-4.82931	6.23042e-05	0.00271866	1.73506
LOC100131541	1558569_at	1.09957	5.09965	5.15844	2.69252e-05	0.00154636	2.54324
LOC100131564	227074_at	0.830171	7.52206	3.80022	0.000858396	0.015573	-0.777423
LOC100134822	231886_at	-0.658856	5.1025	-5.11704	2.99149e-05	0.00164547	2.44176
LOC100288911	236656_s_at	0.648611	4.63869	3.91168	0.000647711	0.0129153	-0.509363
LOC100293211	217320_at	0.885264	3.86591	3.19673	0.00383511	0.0421053	-2.19032
LOC100294341	224489_at	-0.823051	4.6008	-4.18081	0.000326849	0.00825778	0.14375
LOC100505570	242841_at	-0.696004	5.96775	-3.67496	0.00117617	0.019272	-1.0765
LOC100505985	231483_at	-2.14713	6.66845	-5.62862	8.20636e-06	0.000680854	3.68894
LOC100506076	221973_at	1.25218	5.0274	6.16001	2.19018e-06	0.000270839	4.96233
LOC100506922	239302_s_at	-1.01524	5.4929	-4.77591	7.14147e-05	0.00298289	1.60372
LOC100507311	244655_at	0.809612	5.11831	3.69327	0.00112338	0.0186633	-1.03294
LOC100507389	1556388_a_at	-2.65975	7.22406	-4.94525	4.63409e-05	0.00223626	2.02008
LOC100996579	236598_at	-0.722725	5.41357	-6.27968	1.63295e-06	0.000216177	5.24511
LOC101060405	238412_at	0.61775	6.77486	3.54956	0.0016091	0.023797	-1.37328
LOC101926960	1557832_at	-0.715158	3.06804	-3.25951	0.00329143	0.038135	-2.04716
LOC101927287	243897_at	-0.962593	5.09128	-8.57767	8.18289e-09	8.00668e-06	10.306
LOC101927331	1563298_at	-1.55242	5.63458	-4.08991	0.000412	0.00965128	-0.0776372
LOC101927458	1569850_at	0.987708	4.26286	4.45403	0.000162666	0.00521324	0.812517
LOC101927609	239775_at	-0.674364	5.42412	-5.70918	6.70586e-06	0.000593274	3.88367
LOC101928189	209007_s_at	0.958086	8.56112	4.14197	0.000360855	0.00881187	0.04907
LOC101928198	205442_at	-1.42455	8.46596	-9.16642	2.35495e-09	4.02366e-06	11.4792
LOC101928505	1559336_at	-1.51569	6.56134	-6.89352	3.71602e-07	7.78442e-05	6.66849
LOC101928620	205267_at	2.33666	5.96865	7.22283	1.71156e-07	4.84868e-05	7.41178
LOC101928820	234219_at	-1.45491	5.4987	-4.11665	0.000384889	0.00919746	-0.012579
LOC101930405	217239_x_at	0.612946	5.59028	3.91955	0.000634923	0.0127862	-0.490362
LOC102723845	235898_at	-1.09971	6.5576	-4.14283	0.000360064	0.0088004	0.0511697
LOC102724356	230653_at	0.80424	6.31477	3.21462	0.00367186	0.0409964	-2.14962
LOC102725188	227384_s_at	0.839847	8.59369	6.00229	3.23238e-06	0.000348616	4.58725
LOC145837	240838_s_at	-1.01305	4.94973	-4.29579	0.000243743	0.00683769	0.42467
LOC153684	232645_at	0.640508	5.71883	4.82816	6.24878e-05	0.00272232	1.73223
LOC154761	227868_at	0.622468	5.61528	3.78688	0.000887745	0.0159087	-0.809385
LOC157273	1563610_at	-1.25277	4.1576	-4.39717	0.00018812	0.00571242	0.673018
LOC374443	240572_s_at	0.748205	4.10187	4.04857	0.000457671	0.0103231	-0.178065
LOC643733	240890_at	0.663927	4.94986	3.87791	0.000705483	0.0137317	-0.590746
LOC727820	227383_at	0.802518	8.25841	5.90949	4.06901e-06	0.000412752	4.36537
LONRF2	225996_at	0.887412	4.17715	4.46511	0.000158124	0.00512474	0.839701
LOX	215446_s_at	0.606592	3.95673	3.5206	0.00172933	0.0249937	-1.44138
LOXL1	203570_at	1.32547	6.01619	7.50523	8.90178e-08	3.32335e-05	8.03712
LOXL4	227145_at	1.82444	7.4692	4.27559	0.000256647	0.00705843	0.375247
LPA	207584_at	-1.48714	7.83302	-4.16857	0.000337206	0.00843016	0.113903
LPAL2	210909_x_at	-0.59457	7.28722	-3.67489	0.00117637	0.019272	-1.07666
LPXN	216250_s_at	0.587817	7.17942	4.54095	0.000130241	0.00449021	1.02598
LRRC1	218816_at	1.40146	4.62994	7.78576	4.69815e-08	2.1055e-05	8.64697
LRRC16A	230793_at	1.10574	5.52667	5.88251	4.35121e-06	0.000432632	4.30073
LSS	211019_s_at	-0.85253	6.39085	-3.38239	0.00243483	0.0312865	-1.76401
LTB	207339_s_at	0.656631	7.0142	5.65485	7.6837e-06	0.000651327	3.7524
LTBP2	204682_at	0.970363	6.41235	7.71508	5.51348e-08	2.35507e-05	8.49441
LUM	201744_s_at	2.02519	9.69125	7.94788	3.2628e-08	1.68296e-05	8.99416
LXN	218729_at	1.83373	7.1746	6.4181	1.16507e-06	0.000171698	5.57012
LY75	205668_at	1.2388	5.56385	4.6756	9.22924e-05	0.00355358	1.35702
LY9	231124_x_at	0.700453	4.94867	3.82191	0.000812687	0.0150063	-0.725382
LYZ	213975_s_at	1.54926	10.6152	5.28846	1.93571e-05	0.00122114	2.86138
LZTFL1	218437_s_at	-0.624738	6.45525	-3.90761	0.000654417	0.0130205	-0.519177
MAB21L2	210302_s_at	0.99382	4.92845	4.73829	7.86239e-05	0.00319346	1.51119
MAFF	36711_at	1.28355	7.29485	3.12319	0.00458232	0.0473428	-2.35661
MAGEH1	218573_at	-0.590094	7.2362	-3.80429	0.000849616	0.0154585	-0.767647
MAGI2-AS3	227554_at	-1.26624	7.15419	-6.48906	9.80706e-07	0.000151918	5.73587
MALAT1	224558_s_at	0.832586	8.55023	3.90463	0.000659375	0.0130953	-0.526367
MALL	209373_at	0.638749	6.65147	4.67002	9.36197e-05	0.00358757	1.34329
MAMDC2	228885_at	0.862366	3.88486	4.1438	0.000359176	0.00879048	0.0535317
MAML2	235457_at	1.32572	5.9307	5.68053	7.20465e-06	0.000626255	3.81448
MAN1A1	208116_s_at	-1.09546	8.90386	-4.20904	0.000304149	0.00787245	0.212635
MAN1A2	1552481_s_at	-0.64008	5.10769	-3.9683	0.00056114	0.0117865	-0.372589
MANEA	219003_s_at	-0.639916	6.82173	-3.87162	0.000716794	0.013853	-0.605891
MAOA	204388_s_at	-0.735506	9.2606	-5.98866	3.34331e-06	0.000357721	4.55473
MAP1B	226084_at	1.23536	5.57908	5.59154	9.00728e-06	0.000729918	3.59913
MAP2	225540_at	1.64213	6.44005	6.37637	1.2896e-06	0.000185077	5.47237
MAP2K1	202670_at	-0.79675	9.14008	-4.22589	0.000291352	0.00768748	0.253783
MAP3K1	225927_at	0.642531	8.0551	4.38053	0.000196295	0.00589048	0.632214
MAP9	228423_at	0.884952	4.25969	3.30895	0.00291648	0.0351385	-1.93369
MAPK13	210058_at	0.724283	5.54234	5.02463	3.78498e-05	0.00193949	2.21505
MAPK1IP1L	212643_at	0.599862	9.76219	8.56038	8.4936e-09	8.00668e-06	10.2708
MAPKAP1	229846_s_at	-0.709462	6.51604	-4.69739	8.72915e-05	0.00342372	1.41059
MARCKS	201669_s_at	0.760606	9.13044	3.776	0.00091242	0.0161969	-0.835443
MARVELD3	239148_at	0.960044	6.25559	4.32201	0.000227957	0.00651884	0.488839
MASP2	207041_at	-0.91987	8.99012	-4.37579	0.000198687	0.00592935	0.620599
MAT1A	205813_s_at	-0.813863	11.8174	-3.88519	0.000692617	0.0135763	-0.573218
MBNL3	219814_at	-0.681858	6.52857	-3.47758	0.00192429	0.0268942	-1.54224
MCAM	211340_s_at	0.758294	7.65071	3.14181	0.00438089	0.0460006	-2.31466
MCC	226225_at	-0.659035	7.94403	-5.50303	1.12544e-05	0.000851084	3.38433
MCEE	226238_at	-0.79094	8.33768	-6.29373	1.57779e-06	0.000211743	5.2782
MCFD2	212245_at	-0.629924	9.95056	-3.89806	0.000670426	0.0132522	-0.542201
MCOLN2	230110_at	0.682851	4.77958	4.35353	0.000210318	0.00615256	0.566047
MCTP1	235740_at	1.03834	4.60272	3.86421	0.000730346	0.0139848	-0.623723
MDK	209035_at	1.17032	6.39621	3.66802	0.00119683	0.0194752	-1.09301
MDM2	225160_x_at	0.62347	7.90563	3.1589	0.00420348	0.0446957	-2.27606
MET	213816_s_at	-0.628711	4.7536	-4.10152	0.000400008	0.00943504	-0.0494081
METTL9	217868_s_at	0.600148	8.61075	4.40855	0.000182729	0.00562856	0.700913
MFAP4	212713_at	1.57009	7.06425	6.90461	3.61949e-07	7.70032e-05	6.69376
MFSD6	225325_at	1.12776	6.09705	6.15314	2.22749e-06	0.000272456	4.94605
MGEA5	223494_at	0.847079	8.29218	4.4252	0.000175112	0.00547101	0.741763
MGP	202291_s_at	1.46104	8.37051	4.742	7.78814e-05	0.00317064	1.52032
MICAL1	218376_s_at	0.672963	5.86366	5.11212	3.02918e-05	0.00166119	2.42969
MICALL2	219332_at	0.895412	7.38877	6.06728	2.75254e-06	0.000316166	4.74212
MICB	206247_at	0.926111	5.27706	5.33096	1.73811e-05	0.00113946	2.96521
MID1	203637_s_at	1.08451	6.65067	6.46512	1.03931e-06	0.000158285	5.68004
MIR100HG	225381_at	1.09294	5.48125	3.98737	0.000534634	0.0114407	-0.32643
MIR143HG	1558828_s_at	0.660508	4.05689	3.31621	0.002865	0.0347958	-1.91697
MIR155	229437_at	0.90471	4.2295	3.57621	0.00150565	0.0228038	-1.31043
MIR3656	217959_s_at	0.592905	7.8919	3.52529	0.00170926	0.0247429	-1.43035
MIR612	225239_at	1.1028	10.6396	4.00197	0.000515184	0.0111599	-0.291071
MIR6132	207871_s_at	-0.717238	7.19344	-7.08999	2.3361e-07	5.92111e-05	7.11374
MITF	226066_at	0.813343	6.14468	4.4039	0.000184913	0.00566392	0.689516
MLKL	238025_at	0.756468	6.92653	4.17407	0.000332516	0.00834342	0.127303
MLLT11	211071_s_at	0.929514	6.49892	3.69431	0.00112044	0.0186366	-1.03046
MMAB	225826_at	-0.618552	8.19621	-4.1638	0.000341337	0.00851007	0.102256
MME	203434_s_at	-2.14571	5.94002	-7.05097	2.56068e-07	6.25022e-05	7.02574
MMP2	201069_at	1.46007	6.78834	8.40112	1.19946e-08	9.99233e-06	9.94421
MMP7	204259_at	2.18494	7.25932	6.74403	5.30716e-07	0.000100753	6.32624
MOB3A	225530_at	0.62425	6.12673	3.80828	0.000841106	0.015365	-0.758074
MOCOS	238576_at	-0.943124	5.95688	-5.32067	1.78399e-05	0.00116118	2.94009
MORC4	219038_at	1.26823	7.41744	4.9082	5.09368e-05	0.00239836	1.92901
MOXD1	1554474_a_at	1.44648	5.4873	6.41426	1.17599e-06	0.000172841	5.56114
MPEG1	226841_at	0.789587	8.62617	6.07207	2.72016e-06	0.000313785	4.75353
MPND	233651_s_at	-0.590744	6.63789	-3.44141	0.00210465	0.0284691	-1.62675
MPP7	238778_at	0.768949	3.80928	3.62564	0.00133079	0.0209806	-1.19356
MPZL2	203780_at	0.74495	6.59221	3.35989	0.00257358	0.0323621	-1.81615
MPZL3	227747_at	0.68385	6.31845	3.81357	0.000829976	0.0152125	-0.745405
MRGPRF	227727_at	0.685997	5.9037	5.28381	1.95862e-05	0.00123089	2.85004
MROH2A	1556168_s_at	-1.16301	4.72367	-5.34767	1.66612e-05	0.00110949	3.00599
MROH2B	240412_s_at	-0.674698	3.97116	-3.51586	0.00174982	0.0252099	-1.45251
MS4A1	228592_at	2.07942	5.49807	4.14703	0.000356237	0.00873028	0.0613886
MS4A4A	219607_s_at	1.12689	8.34464	4.59474	0.0001135	0.00410694	1.15818
MS4A7	223343_at	0.698062	9.24887	4.01454	0.000499004	0.0109139	-0.260616
MSI2	226134_s_at	0.822825	6.63755	4.59191	0.000114325	0.00412643	1.15122
MSRB3	225782_at	0.928086	6.04338	3.86541	0.000728141	0.0139786	-0.620844
MT1F	213629_x_at	-1.4576	10.6507	-3.56512	0.0015479	0.0232248	-1.33661
MT1G	204745_x_at	-0.904032	12.3389	-3.44051	0.00210937	0.0285118	-1.62886
MT1H	206461_x_at	-0.690475	12.1663	-3.40171	0.00232157	0.03026	-1.71917
MT1X	204326_x_at	-0.771801	12.1523	-3.29109	0.00304688	0.0361519	-1.97475
MTCL1	213358_at	0.660624	5.69646	4.57309	0.000119963	0.00425355	1.10496
MTFR1	203207_s_at	-0.79968	7.42108	-5.02483	3.78307e-05	0.00193949	2.21553
MTHFD2L	239562_at	-1.22315	5.44419	-4.3627	0.000205448	0.00606525	0.588512
MUC13	222712_s_at	1.61783	6.49616	3.5544	0.0015898	0.0236442	-1.36187
MUC6	1565666_s_at	0.84308	4.65449	4.72329	8.16971e-05	0.0032652	1.4743
MX1	202086_at	2.83535	9.09906	7.27773	1.50608e-07	4.46623e-05	7.53423
MX2	204994_at	1.67322	7.16092	5.15115	2.74292e-05	0.00155731	2.52537
MXRA7	212509_s_at	0.892418	8.77036	5.8762	4.42013e-06	0.000437017	4.28558
MYBL1	213906_at	0.708492	4.50207	3.48486	0.00188987	0.0265627	-1.52521
MYH11	201497_x_at	0.609223	7.25304	3.62519	0.00133228	0.0209921	-1.19462
MYH4	208148_at	2.31457	4.96742	3.32835	0.00278098	0.0340766	-1.88901
MYL9	201058_s_at	0.866316	7.19337	4.87853	5.4944e-05	0.00249908	1.85609
MYLIP	228098_s_at	0.640078	6.59808	5.10108	3.11547e-05	0.0016966	2.40262
MYO10	201976_s_at	0.779266	7.61823	4.39169	0.000190775	0.00576278	0.659575
MYO5A	227761_at	0.629694	6.28885	4.05834	0.000446448	0.0101772	-0.154354
MYOF	201798_s_at	1.18963	7.26804	6.69492	5.96984e-07	0.000109164	6.21317
MYRF	204073_s_at	0.844115	6.91813	4.74716	7.68594e-05	0.00313838	1.53302
MYRIP	214156_at	-0.825696	7.70043	-3.80645	0.000845007	0.0154002	-0.762474
MZB1	223565_at	1.11789	5.48727	5.00553	3.97377e-05	0.00199877	2.16815
N4BP2	228242_at	-0.845782	6.31255	-4.59895	0.000112284	0.00408186	1.16853
NADK2	226946_at	-0.787971	9.64741	-6.48901	9.80836e-07	0.000151918	5.73575
NALCN	228608_at	1.3437	5.17363	7.25235	1.59774e-07	4.63305e-05	7.47767
NAP1L1	208754_s_at	0.679766	7.92834	4.11426	0.000387236	0.00924443	-0.0183917
NAPSB	228055_at	0.85753	7.28344	5.29854	1.88688e-05	0.00120385	2.88602
NARR	1555630_a_at	0.727314	6.60011	4.36508	0.000204199	0.00605784	0.594356
NAT2	206797_at	-1.12796	9.83976	-5.20836	2.37181e-05	0.00142259	2.6655
NAV3	204823_at	0.869607	5.58057	3.81639	0.000824088	0.0151531	-0.738634
NCEH1	225847_at	0.743391	5.59917	3.10791	0.00475439	0.04857	-2.39099
NCK2	203315_at	0.859318	7.19943	5.43197	1.34637e-05	0.000968591	3.21148
NCKAP1L	238668_at	0.674901	5.88177	3.5908	0.00145185	0.0222368	-1.276
NCOA2	205732_s_at	-0.744138	5.58062	-3.17624	0.0040306	0.043556	-2.23681
NCOR1	200856_x_at	-0.880756	6.78119	-5.23139	2.23716e-05	0.00136667	2.72184
NCRNA00185	207063_at	0.72316	4.96811	3.14601	0.00433663	0.0456938	-2.30518
NDRG1	200632_s_at	0.619544	8.26911	5.37365	1.56014e-05	0.00106228	3.06937
NDUFS1	236356_at	-0.679592	5.73155	-4.40948	0.000182293	0.00562463	0.703206
NEDD4L	212445_s_at	0.844257	6.66822	4.36514	0.000204169	0.00605784	0.5945
NEDD9	202149_at	1.23843	8.10943	4.28182	0.000252597	0.0069857	0.390485
NELL2	203413_at	0.617406	5.90206	4.12848	0.000373467	0.0090072	0.0162214
NEO1	225270_at	0.657076	7.42681	4.53839	0.000131098	0.00451087	1.01969
NEU4	222957_at	-0.759628	7.2446	-6.80659	4.57029e-07	9.05364e-05	6.46982
NEXN	226103_at	1.09898	5.16398	4.15846	0.000346012	0.00857752	0.0892428
NFASC	213438_at	1.49933	5.65056	6.86008	4.02349e-07	8.20837e-05	6.59218
NFIA	1558101_at	-1.20881	4.62904	-4.44687	0.000165675	0.0052634	0.79493
NHSL1	226490_at	-0.822542	8.39399	-3.72511	0.00103705	0.0177166	-0.957058
NIPAL2	227001_at	0.877128	7.36953	3.76718	0.000932906	0.0164114	-0.856542
NLRC3	236295_s_at	0.842664	5.62013	5.30146	1.87294e-05	0.00120051	2.89316
NLRC5	226474_at	0.892814	6.94308	4.82706	6.26643e-05	0.00272351	1.72952
NMD3	218036_x_at	-0.702408	8.69203	-4.84605	5.96962e-05	0.00264711	1.77623
NME5	206197_at	0.758621	4.62897	7.13363	2.10863e-07	5.48997e-05	7.21192
NMRK1	219147_s_at	-0.618925	8.87659	-5.45061	1.2845e-05	0.000944493	3.25684
NOL4L	225224_at	0.624207	7.05281	4.53595	0.000131919	0.00452206	1.01369
NPC1L1	220106_at	-0.87058	7.20437	-4.0733	0.000429783	0.00995273	-0.118013
NPNT	225911_at	1.78863	6.05185	7.88034	3.79635e-08	1.80491e-05	8.85
NQO1	201468_s_at	0.982059	6.16851	3.57419	0.00151327	0.022881	-1.3152
NR2F2	215073_s_at	0.700261	7.06604	3.76475	0.000938621	0.0164917	-0.862346
NRTN	210683_at	-0.678712	4.91798	-3.19624	0.00383965	0.0421213	-2.19143
NRXN3	229649_at	1.26149	4.51448	4.64206	0.000100561	0.0037762	1.27452
NUB1	1557071_s_at	0.612379	4.79671	3.6942	0.00112075	0.0186366	-1.03072
NUCB2	229838_at	-0.925158	5.78297	-3.29592	0.00301108	0.0358829	-1.96366
NUCKS1	223661_at	-0.690382	6.12003	-3.85858	0.00074081	0.0140883	-0.637265
NUPR1	209230_s_at	-0.612155	9.32962	-4.48776	0.000149224	0.00489724	0.89532
NUS1	215207_x_at	-0.649179	5.52473	-3.17193	0.00407292	0.0438015	-2.24658
OAS1	202869_at	2.08668	8.03361	5.03621	3.67501e-05	0.00190818	2.24346
OAS2	204972_at	2.55032	7.07246	6.96523	3.13515e-07	7.1166e-05	6.83161
OAS3	218400_at	1.67016	7.632	4.88602	5.39036e-05	0.00247247	1.8745
OASL	205660_at	2.79078	7.59676	7.26945	1.53536e-07	4.5132e-05	7.5158
ODF2L	228577_x_at	0.61539	4.22056	3.99144	0.000529138	0.0113587	-0.316572
OGT	209240_at	0.598309	9.48438	3.48249	0.00190099	0.0266709	-1.53075
OMD	205907_s_at	0.68178	4.68456	3.56625	0.00154354	0.0231786	-1.33394
OR7E37P	217499_x_at	-0.643219	7.20002	-4.54241	0.000129757	0.00448165	1.02957
OSBPL3	209626_s_at	0.802968	4.90858	5.69519	6.94497e-06	0.000610476	3.84989
OSBPL6	236261_at	-0.90183	4.96077	-3.78812	0.000884961	0.0158796	-0.806398
OXCT1	202780_at	0.72957	5.17739	7.34714	1.28191e-07	3.9823e-05	7.68845
OXR1	223879_s_at	-0.645981	6.85617	-3.64777	0.00125911	0.0202298	-1.1411
P2RX5	215464_s_at	0.699348	7.06893	3.39032	0.0023877	0.0308551	-1.74562
P2RX5-TAX1BP3	209154_at	0.980807	9.12515	4.00276	0.000514151	0.0111435	-0.289156
P2RY14	206637_at	0.710047	4.52079	3.31629	0.00286449	0.0347958	-1.9168
P2RY8	229686_at	0.682018	5.34157	6.29862	1.55904e-06	0.00021036	5.28971
P4HTM	222125_s_at	0.637522	7.44343	4.18511	0.000323288	0.00821035	0.154231
PACSIN3	218744_s_at	-0.644423	5.3278	-4.73803	7.86756e-05	0.00319346	1.51056
PAG1	225626_at	0.791015	7.50268	4.23749	0.000282857	0.00752931	0.282115
PAIP2B	221868_at	-0.995637	6.87079	-7.56614	7.74153e-08	2.98076e-05	8.17051
PALLD	200897_s_at	0.726309	8.67145	3.44166	0.00210335	0.0284585	-1.62616
PAPLN	226435_at	2.01101	4.9738	8.19307	1.89236e-08	1.26176e-05	9.5119
PAPSS2	203058_s_at	-0.615387	8.87824	-3.36665	0.0025311	0.0320714	-1.8005
PAQR5	242871_at	1.32672	4.98322	5.71635	6.58659e-06	0.000584613	3.90098
PARM1	225809_at	0.705002	4.52221	3.46733	0.0019738	0.0272888	-1.56622
PARP12	218543_s_at	1.117	7.32656	4.82095	6.36496e-05	0.00275102	1.7145
PARP6	234710_s_at	0.710272	6.14071	5.8689	4.50112e-06	0.000442026	4.26807
PARP8	244008_at	1.28097	5.33774	6.54203	8.627e-07	0.000138323	5.8592
PBLD	1555175_a_at	-0.774543	9.21197	-6.40196	1.21171e-06	0.00017714	5.53234
PBX1	212148_at	0.734541	6.32315	3.24437	0.00341527	0.0391878	-2.08178
PBXIP1	214177_s_at	0.603854	7.14584	5.2477	2.14646e-05	0.00131567	2.76174
PCBD2	223712_at	-0.775522	6.19712	-5.27833	1.98604e-05	0.00124031	2.83663
PCNXL2	229202_at	0.787127	4.55364	5.1589	2.68939e-05	0.00154636	2.54437
PCOLCE2	219295_s_at	-2.08121	5.81687	-6.5968	7.55867e-07	0.00012617	5.98634
PCSK5	213652_at	0.650768	3.60662	5.33545	1.71848e-05	0.00113387	2.97616
PDCD2	213581_at	0.60676	5.25811	3.36725	0.00252733	0.032031	-1.79909
PDCD5	227751_at	0.632646	4.65343	3.20052	0.00379992	0.0418535	-2.1817
PDE11A	237248_at	-1.24401	5.41167	-4.73675	7.89323e-05	0.00319913	1.50742
PDE1A	208396_s_at	0.723035	5.18187	3.71577	0.00106167	0.0179811	-0.979331
PDE4D	204491_at	0.855774	6.37417	3.38399	0.00242529	0.0312225	-1.76032
PDE7A	223358_s_at	1.2035	5.99026	6.65998	6.49236e-07	0.00011525	6.13253
PDGFA	205463_s_at	1.05517	5.7486	5.10777	3.06285e-05	0.00167461	2.41904
PDGFD	219304_s_at	1.58	6.64635	7.18697	1.86109e-07	4.97655e-05	7.33156
PDGFRA	203131_at	1.61032	9.41255	6.56695	8.12306e-07	0.000131789	5.91709
PDIA3	229453_at	-0.623737	6.75453	-3.46075	0.00200627	0.0275472	-1.58161
PDP1	222572_at	0.905441	6.72611	3.90123	0.000665068	0.0131748	-0.534557
PDZK1IP1	219630_at	1.40934	5.48564	4.85462	5.84037e-05	0.00261221	1.7973
PDZRN3	212915_at	0.643222	5.02893	3.61104	0.00138026	0.0215002	-1.22813
PECAM1	208983_s_at	0.864606	7.49046	4.65909	9.62746e-05	0.00365797	1.3164
PEG10	212094_at	1.26856	5.30545	3.09263	0.00493253	0.0496377	-2.42527
PER3	221045_s_at	-0.842296	7.02857	-4.13388	0.000368366	0.0089354	0.0293721
PFKM	210976_s_at	0.681078	6.784	4.68088	9.10547e-05	0.00352579	1.37
PFKP	201037_at	1.00044	6.59534	5.10396	3.0927e-05	0.00168756	2.40969
PHF11	221816_s_at	0.618722	8.81064	5.2845	1.9552e-05	0.00123016	2.85172
PHGDH	201397_at	-0.84548	7.86767	-3.45281	0.00204609	0.0278978	-1.60014
PID1	219093_at	-0.799329	8.56071	-5.86872	4.50313e-06	0.000442026	4.26764
PIGR	226147_s_at	1.42201	9.67444	6.84453	4.17515e-07	8.45467e-05	6.55666
PIK3C2G	215129_at	-0.824778	6.63026	-6.06108	2.79497e-06	0.000319029	4.72738
PIK3CG	239294_at	0.708923	5.81352	3.49509	0.00184248	0.026091	-1.50124
PIK3IP1	221756_at	0.734977	7.67936	6.27307	1.65961e-06	0.0002176	5.22952
PIK3R3	202743_at	1.02095	6.59351	8.334	1.38865e-08	1.04006e-05	9.80545
PIP4K2A	212829_at	0.686438	8.41621	5.49878	1.13754e-05	0.000857864	3.37402
PIWIL4	230480_at	0.704892	5.13541	4.65441	9.7432e-05	0.00368402	1.30491
PKDCC	225380_at	0.620008	6.53447	5.43315	1.34237e-05	0.000966987	3.21434
PKHD1	241694_at	1.57787	5.72268	6.59154	7.6551e-07	0.00012617	5.97415
PKM	201251_at	0.939824	7.22477	6.04462	2.911e-06	0.000326815	4.68818
PLA2G4C	209785_s_at	1.03026	6.98005	4.64877	9.88484e-05	0.00372726	1.29104
PLA2G5	215870_s_at	1.43651	5.8699	4.81435	6.47327e-05	0.00278244	1.69826
PLAGL1	209318_x_at	0.868934	4.90178	5.0705	3.36763e-05	0.00178762	2.32762
PLAT	201860_s_at	1.524	5.95904	4.59682	0.000112898	0.00409601	1.16329
PLCXD3	230081_at	1.37843	4.87929	5.02847	3.74812e-05	0.00192783	2.22448
PLEKHB1	209504_s_at	0.73508	4.44214	5.54476	1.01317e-05	0.000790058	3.48568
PLEKHB2	201411_s_at	0.602523	6.53755	3.55878	0.00157254	0.0234721	-1.35154
PLGLB2	1558603_at	-0.749534	7.4316	-3.6498	0.00125271	0.0201491	-1.13627
PLIN1	205913_at	-0.612699	6.76564	-3.25133	0.0033578	0.0386826	-2.06588
PLP2	201136_at	0.864061	7.26971	4.48586	0.000149951	0.00491226	0.890653
PLVAP	221529_s_at	0.663997	6.6148	4.83137	6.1978e-05	0.00271229	1.74012
PLXDC2	226865_at	0.86257	6.03727	4.92421	4.88975e-05	0.00231871	1.96836
PMEPA1	222449_at	1.40124	5.933	5.71888	6.54512e-06	0.000582873	3.90707
PMP22	210139_s_at	0.952412	7.59111	3.8283	0.000799693	0.0148908	-0.71005
PNMA1	218224_at	0.938672	6.9197	5.52485	1.06526e-05	0.000814589	3.43733
PNPLA4	209739_s_at	-1.06774	7.9896	-8.60562	7.70502e-09	7.94852e-06	10.3629
PODXL	201578_at	0.771523	6.83669	3.71839	0.00105472	0.0178978	-0.973093
POF1B	219756_s_at	0.670543	4.84931	4.43809	0.000169435	0.00535174	0.773389
POLE2	205909_at	-1.11507	5.99736	-6.03726	2.96443e-06	0.000330793	4.67065
PPAP2C	209529_at	1.1878	5.44521	6.55481	8.36461e-07	0.00013451	5.88891
PPAPDC1A	236044_at	0.742133	5.7242	5.05889	3.46865e-05	0.0018183	2.29914
PPDPF	233571_x_at	0.899122	7.62025	5.49465	1.14945e-05	0.000864461	3.36397
PPIC	204517_at	0.585117	9.30761	3.42409	0.00219674	0.0292791	-1.66711
PPM1E	236302_at	-1.3428	3.92065	-5.35947	1.61713e-05	0.00108354	3.03477
PPP1CB	228222_at	0.686192	10.2731	3.4639	0.00199066	0.027404	-1.57424
PPP1R14A	227006_at	0.640024	5.74864	4.10532	0.000396149	0.00938046	-0.0401438
PPP1R1A	205478_at	-2.34009	8.46444	-7.19853	1.81149e-07	4.97655e-05	7.35744
PPP1R9A	228494_at	0.612132	4.03011	3.71072	0.00107521	0.0180995	-0.991359
PPP2R5C	1557718_at	1.06246	5.89843	4.65688	9.68188e-05	0.00367099	1.31098
PPT1	200975_at	0.643319	9.39434	5.44242	1.31131e-05	0.000953404	3.23692
PRDM1	228964_at	1.19022	6.43309	4.6906	8.88197e-05	0.00346131	1.3939
PRELP	204223_at	0.712247	7.15152	4.3228	0.000227496	0.00651425	0.490779
PRG4	206007_at	-0.890215	7.14355	-3.91582	0.000640951	0.0128366	-0.499365
PRKAA2	227892_at	0.698072	4.94827	3.20728	0.00373807	0.0414141	-2.16635
PRKCB	207957_s_at	0.723455	5.77559	4.17998	0.000327547	0.00825778	0.141708
PRKCQ	210038_at	0.623729	5.12557	4.98028	4.238e-05	0.00210648	2.10614
PRKX	204060_s_at	0.635558	5.71385	5.26219	2.06899e-05	0.00127822	2.79718
PROCR	203650_at	0.814721	6.05967	4.39543	0.00018896	0.00572378	0.668743
PROM1	204304_s_at	2.11461	5.89346	6.63474	6.89847e-07	0.000119359	6.07421
PRRG4	238513_at	-0.891552	8.06276	-4.14897	0.000354482	0.00870502	0.0661117
PRSS23	202458_at	0.856168	7.37065	4.05847	0.0004463	0.0101772	-0.154037
PRTFDC1	222803_at	0.714768	4.65951	3.87252	0.000715154	0.0138411	-0.60371
PSAT1	220892_s_at	-1.35384	8.958	-5.5733	9.42988e-06	0.000747216	3.55491
PSMB8	209040_s_at	0.685862	9.10367	4.22886	0.000289157	0.0076486	0.261024
PSMB8-AS1	1555852_at	1.08101	6.67492	4.75122	7.60659e-05	0.00311762	1.54301
PSMB9	204279_at	1.06181	8.73639	5.31986	1.78767e-05	0.0011622	2.9381
PTGDS	212187_x_at	1.67174	8.7827	6.36559	1.32393e-06	0.000188505	5.44709
PTGER4	204897_at	0.886281	7.50787	4.14991	0.00035363	0.00870502	0.0684137
PTGIS	208131_s_at	0.851747	7.78828	4.16925	0.000336628	0.00841956	0.115544
PTGR1	228825_at	-0.766751	8.27566	-3.45813	0.00201934	0.0276572	-1.58773
PTPN13	204201_s_at	0.5905	4.21535	4.18135	0.000326399	0.00825778	0.145068
PTPN14	226282_at	0.755064	6.84309	5.09197	3.1885e-05	0.00172264	2.38029
PTPN22	206060_s_at	0.699916	4.76572	3.8499	0.000757231	0.0142961	-0.658134
PTPN3	227944_at	-0.626857	6.80929	-5.08424	3.25188e-05	0.00174481	2.36132
PTPRC	212588_at	0.998794	8.91409	4.71048	8.44169e-05	0.00334942	1.4428
PTPRCAP	204960_at	0.586677	7.11507	4.88043	5.46788e-05	0.0024913	1.86075
PTPRD	214043_at	-1.25489	6.444	-7.77122	4.85504e-08	2.15813e-05	8.61566
PTPRM	1555579_s_at	0.678348	7.80219	5.78771	5.51067e-06	0.000512578	4.07296
PTRF	208789_at	0.662387	7.76367	4.87341	5.56676e-05	0.00252463	1.84349
PVRL3	213325_at	-0.937132	6.68661	-7.28115	1.49412e-07	4.464e-05	7.54186
PWAR6	226587_at	1.13634	6.8518	5.57617	9.36205e-06	0.000747162	3.56187
PXN-AS1	227332_at	-0.790984	5.74939	-6.8708	3.92214e-07	8.15372e-05	6.61667
PYCARD	221666_s_at	0.617969	7.5927	5.1957	2.44933e-05	0.00146198	2.63449
PYHIN1	240413_at	0.869782	4.43402	4.67694	9.19762e-05	0.0035489	1.36032
PYROXD2	228384_s_at	0.756007	6.68019	3.46879	0.00196668	0.0272292	-1.5628
PZP	207330_at	-2.65124	7.73469	-6.3881	1.25327e-06	0.000180799	5.49988
QPRT	204044_at	-0.83645	9.21863	-7.00941	2.82431e-07	6.67051e-05	6.93176
RAB11FIP1	219681_s_at	0.90275	6.22148	4.57416	0.000119635	0.00424676	1.10759
RAB11FIP3	228613_at	0.62612	6.14464	3.3021	0.00296587	0.0355378	-1.94946
RAB25	218186_at	1.34549	5.81524	5.38291	1.52403e-05	0.0010521	3.09195
RAB31	217762_s_at	0.622581	7.0761	3.49329	0.00185076	0.0261879	-1.50547
RAB3IP	223471_at	0.696183	6.33863	4.39914	0.000187178	0.00569501	0.677837
RAB8B	226633_at	0.78591	8.54496	4.24611	0.000276705	0.00742703	0.30317
RABEP2	74694_s_at	0.799713	5.46902	4.55909	0.000124336	0.00436241	1.07056
RABEPK	203150_at	-0.956689	8.027	-6.9507	3.24482e-07	7.21182e-05	6.79862
RABGAP1L	213982_s_at	0.73153	6.25026	4.21712	0.00029795	0.00779819	0.232346
RAC2	207419_s_at	0.804539	6.09847	3.86941	0.000720812	0.0138965	-0.611213
RACGAP1	222077_s_at	0.666602	5.13128	5.27593	1.99813e-05	0.00124428	2.83078
RAI14	202052_s_at	-0.60745	7.44679	-4.64511	9.97787e-05	0.00375716	1.28203
RAI2	219440_at	0.900298	5.35309	5.3941	1.48152e-05	0.00103192	3.11923
RALGPS1	204199_at	0.615421	4.81834	4.51992	0.000137438	0.00464453	0.974326
RAMP1	204916_at	-0.605022	7.20985	-3.89899	0.000668848	0.0132401	-0.539956
RANGAP1	1553535_a_at	0.636423	7.43174	3.91505	0.000642203	0.0128507	-0.501225
RAP2B	213923_at	0.751466	7.77026	6.8688	3.94086e-07	8.16161e-05	6.6121
RAPGEF4	205651_x_at	-0.805788	5.80856	-3.8644	0.000730002	0.0139848	-0.623275
RAPGEF5	204681_s_at	0.89171	8.7074	4.7458	7.7127e-05	0.00314695	1.52968
RAPGEF6	230078_at	0.729351	8.07521	5.062	3.4413e-05	0.00181091	2.30677
RARRES1	221872_at	1.31565	5.8831	3.20912	0.00372132	0.0412872	-2.16214
RASEF	235144_at	1.0632	4.58739	3.93773	0.000606347	0.0123821	-0.446468
RASGRP1	205590_at	1.63936	5.40545	7.30441	1.4155e-07	4.32359e-05	7.5936
RASSF3	230466_s_at	0.974802	7.15381	3.68067	0.00115945	0.0190828	-1.06292
RB1	203132_at	0.647559	7.85764	4.25212	0.00027249	0.00734998	0.317871
RBMS2	225776_at	0.637283	5.52982	3.78061	0.00090188	0.0160777	-0.8244
RBMS3	238447_at	0.790274	7.34756	4.36089	0.000206401	0.00608186	0.584074
RBP1	203423_at	1.03651	9.14603	6.18175	2.0762e-06	0.000260956	5.01381
RBP5	223820_at	-0.946158	9.38174	-4.14864	0.00035478	0.00870502	0.0653094
RBPMS	209487_at	0.668349	7.59901	4.5027	0.000143627	0.00479122	0.932024
RCAN3	226272_at	1.5133	5.93745	7.54564	8.11354e-08	3.10215e-05	8.12569
RCSD1	225763_at	0.619575	6.04661	4.28016	0.000253668	0.00700468	0.386433
RDH13	1559190_s_at	0.629914	4.63231	3.14573	0.00433962	0.0457078	-2.30583
RDX	204969_s_at	-0.779966	6.49347	-3.59672	0.00143053	0.0220384	-1.262
RECK	205407_at	0.710367	6.44097	4.8169	6.43126e-05	0.0027731	1.70453
RERG	227758_at	0.819353	5.52876	4.46189	0.00015943	0.00514269	0.831804
RFX5	202963_at	0.828939	6.70456	8.01729	2.79425e-08	1.52775e-05	9.14163
RGS1	202988_s_at	1.36188	6.91234	3.54364	0.00163296	0.0240517	-1.38719
RGS10	204319_s_at	0.955714	6.57043	6.0637	2.77694e-06	0.000317634	4.73362
RGS4	204337_at	1.47561	6.67239	4.59001	0.00011488	0.00413228	1.14656
RHEB	201451_x_at	-1.36104	6.53675	-5.56734	9.57225e-06	0.000757399	3.54046
RHOH	236293_at	1.2851	5.51929	5.26593	2.04944e-05	0.00126901	2.80633
RMND5A	212482_at	-0.699465	8.19946	-5.35638	1.62981e-05	0.00108936	3.02724
RNASE1	201785_at	1.15838	8.78668	6.03592	2.97428e-06	0.0003312	4.66746
RNASE6	213566_at	1.50863	7.46737	6.96165	3.16178e-07	7.1166e-05	6.82349
RNASET2	217983_s_at	0.881071	9.84739	7.90473	3.59402e-08	1.78809e-05	8.90214
RNF135	223592_s_at	0.694174	7.37197	3.43427	0.00214216	0.028777	-1.6434
RNF145	226077_at	0.630739	7.99542	3.53376	0.00167364	0.0244017	-1.41045
RNF165	230143_at	-0.794744	5.01843	-4.89878	5.21767e-05	0.00242582	1.90585
RNF213	230000_at	1.40501	6.60525	5.00863	3.94252e-05	0.00199522	2.17576
ROBO1	213194_at	0.865555	7.11756	3.39789	0.00234355	0.0304898	-1.72805
RP11-250B2.6	243302_at	-0.74233	4.83866	-3.65093	0.00124918	0.0201175	-1.1336
RP11-355B11.2	230729_at	-0.802803	4.70823	-3.95696	0.000577508	0.0120241	-0.400008
RP11-38P22.2	231925_at	0.81439	3.98972	4.19026	0.000319073	0.00815203	0.166788
RP11-391M1.4	229544_at	-0.945178	5.41681	-4.35534	0.000209349	0.00613735	0.570474
RP11-395B7.7	226040_at	0.5906	6.08509	3.73649	0.00100781	0.0173658	-0.929899
RP11-488L18.10	234997_x_at	0.690995	6.63381	3.86189	0.000734647	0.0140101	-0.629313
RP11-747H7.3	243729_at	0.787672	3.6119	6.30141	1.54846e-06	0.000209559	5.29627
RP11-96D1.11	229223_at	-0.681967	6.85874	-5.40381	1.44564e-05	0.00101658	3.14287
RP13-270P17.3	230604_at	-0.743738	6.0344	-4.7309	8.01226e-05	0.00322585	1.49302
RP4-680D5.8	242947_at	-1.13146	6.11879	-6.77762	4.89749e-07	9.51412e-05	6.40341
RPL32P3	226877_at	0.855992	5.1292	4.59563	0.000113242	0.00410249	1.16037
RPS4Y1	201909_at	3.14108	9.02326	3.87118	0.000717586	0.0138538	-0.606943
RRAD	204803_s_at	0.625447	5.77168	7.25132	1.60155e-07	4.63305e-05	7.47539
RRAGD	221524_s_at	-0.643291	6.95726	-5.16887	2.62211e-05	0.0015284	2.56879
RSAD2	242625_at	2.3683	6.24464	3.97519	0.000551419	0.0116909	-0.355919
RTN1	203485_at	0.878313	4.68328	4.87995	5.47453e-05	0.00249226	1.85958
RTP4	219684_at	1.43936	7.48654	4.34725	0.000213719	0.00621177	0.550664
RUNDC3B	241703_at	-0.72365	7.3599	-3.81383	0.000829415	0.0152106	-0.744762
RUNX2	232231_at	1.41551	4.95477	4.81152	6.52026e-05	0.00279498	1.6913
RUNX3	204198_s_at	0.880169	5.33742	4.52038	0.000137276	0.00464453	0.975455
RXRA	202426_s_at	-0.768333	6.81024	-4.61969	0.000106482	0.00393372	1.21952
S100A11	200660_at	0.848809	8.13923	4.98031	4.2377e-05	0.00210648	2.1062
S100A14	218677_at	0.800277	6.90178	5.72988	6.36742e-06	0.000571657	3.93361
S100A4	203186_s_at	0.782811	8.30658	3.38248	0.00243432	0.0312865	-1.76381
S100A6	217728_at	1.34176	8.10969	5.25797	2.09124e-05	0.0012876	2.78687
SAMD9	228531_at	1.5581	5.92568	4.74278	7.77263e-05	0.00316668	1.52223
SAMD9L	226603_at	1.14974	6.64423	4.706	8.53888e-05	0.00337573	1.43179
SAMHD1	1559883_s_at	0.836365	5.76646	3.69041	0.00113147	0.0187351	-1.03975
SARDH	210862_s_at	-0.718552	6.86696	-3.88226	0.000697766	0.0136544	-0.580271
SAT2	225272_at	-0.635634	10.1014	-3.91078	0.000649177	0.0129398	-0.511517
SCD5	224901_at	1.6118	5.66608	7.19156	1.84122e-07	4.97655e-05	7.34184
SCML4	1569225_a_at	1.08759	4.70621	5.66401	7.50938e-06	0.000640012	3.77453
SCN7A	228504_at	1.11753	5.17719	3.19977	0.00380691	0.0418943	-2.18342
SCPEP1	218217_at	0.730749	7.86731	9.19222	2.23217e-09	3.93691e-06	11.5294
SCRN1	201462_at	0.83551	6.14612	4.66563	9.46767e-05	0.00361232	1.33249
SDHC	238191_at	-0.71398	5.05787	-3.80005	0.000858759	0.015573	-0.777825
SEC61A2	219499_at	-0.748754	5.48504	-7.27627	1.51121e-07	4.46623e-05	7.53098
SEC62	1552790_a_at	-0.607669	7.81396	-5.42548	1.36863e-05	0.000980734	3.19566
SEL1L3	212314_at	1.70981	7.62807	10.3757	2.09652e-10	1.63753e-06	13.7309
SELE	206211_at	-0.996189	5.34405	-3.61029	0.00138286	0.0215346	-1.22991
SELM	226051_at	1.04055	7.11756	4.54375	0.000129311	0.00447474	1.03287
SEMA3C	203789_s_at	0.978872	4.05509	4.07464	0.000428318	0.00993141	-0.114751
SEMA3G	219689_at	0.649057	5.02161	4.67945	9.13876e-05	0.00353343	1.36649
SEMA4D	203528_at	1.01641	6.09581	6.53307	8.81598e-07	0.000140529	5.83836
SEPP1	229620_at	-0.839614	7.03143	-3.72064	0.00104877	0.0178509	-0.967724
SEPSECS	231730_at	-0.675812	6.42806	-4.45522	0.000162174	0.00520356	0.815427
SERPINB9	242814_at	0.886479	7.48442	4.02709	0.000483349	0.0107166	-0.230188
SERPINE2	212190_at	0.811384	7.26503	3.58258	0.00148194	0.0225507	-1.29541
SETD7	224928_at	-0.608145	9.37317	-7.3487	1.27728e-07	3.9823e-05	7.69192
SFMBT2	227210_at	0.763015	5.09222	4.80443	6.63941e-05	0.00282278	1.67387
SFRP5	207468_s_at	0.65867	6.49163	5.89762	4.19081e-06	0.000421137	4.33694
SGCB	205120_s_at	0.586964	6.92121	4.27819	0.000254948	0.00702938	0.38161
SGCE	204688_at	0.770086	6.76349	4.34199	0.000216611	0.00626626	0.537778
SGK223	235085_at	0.828046	7.32956	5.88338	4.34186e-06	0.000432632	4.3028
SH2D1A	210116_at	0.89119	4.67156	4.3998	0.000186862	0.00569378	0.679453
SH3BGRL	201312_s_at	0.586106	9.7318	4.57273	0.000120072	0.00425467	1.10408
SH3YL1	204019_s_at	1.92512	8.47599	9.0903	2.75937e-09	4.31053e-06	11.3304
SHISA5	222986_s_at	0.673338	9.12441	3.99257	0.000527629	0.0113375	-0.313846
SHMT2	214096_s_at	-0.68599	10.1071	-5.85086	4.70786e-06	0.000458828	4.22477
SIDT1	219734_at	0.708525	4.30455	4.72937	8.04365e-05	0.00323135	1.48926
SIGIRR	52940_at	-1.25044	8.72252	-8.08803	2.38744e-08	1.38711e-05	9.29119
SIM1	206876_at	-0.668887	5.08745	-4.17752	0.000329608	0.00830092	0.135708
SIRT1	218878_s_at	-0.59446	7.05308	-3.69049	0.00113123	0.0187351	-1.03955
SKP2	203626_s_at	-0.658506	4.82404	-5.00799	3.949e-05	0.00199522	2.17418
SLA	203761_at	0.74239	7.5682	3.19039	0.00389456	0.0424935	-2.20471
SLAMF7	222838_at	1.35677	6.48791	5.14824	2.76324e-05	0.0015656	2.51825
SLAMF8	219386_s_at	0.867235	5.24623	4.418	0.000178366	0.00553328	0.724096
SLC12A2	225835_at	1.79144	7.18419	6.65463	6.57635e-07	0.000115902	6.12018
SLC16A10	236220_at	-1.83684	4.16498	-8.18241	1.93741e-08	1.27624e-05	9.48957
SLC16A14	238029_s_at	1.01303	4.97147	3.55902	0.00157159	0.0234644	-1.35097
SLC17A2	207097_s_at	-1.63659	9.05121	-5.66907	7.41456e-06	0.000638272	3.78679
SLC18B1	226301_at	0.875318	7.10864	4.99715	4.05965e-05	0.00203261	2.14755
SLC1A2	1558010_s_at	-1.20545	5.51094	-3.29688	0.00300397	0.0358416	-1.96144
SLC22A15	228497_at	1.4674	5.36116	4.94289	4.66215e-05	0.00224723	2.01426
SLC25A24	204342_at	0.871659	6.34719	4.51741	0.000138325	0.0046541	0.968146
SLC25A36	201919_at	0.734582	6.8101	4.30332	0.000239102	0.00673644	0.443091
SLC25A37	226179_at	-1.01376	7.17434	-7.53002	8.40929e-08	3.1929e-05	8.09149
SLC28A1	207560_at	-0.690359	6.85708	-4.10676	0.000394703	0.00935837	-0.0366481
SLC28A3	232277_at	0.619643	3.84014	4.1323	0.00036985	0.00896345	0.0255273
SLC2A13	227176_at	-0.587133	7.13732	-4.75671	7.5006e-05	0.00308813	1.55651
SLC31A1	236217_at	-1.05028	5.83348	-6.2441	1.78161e-06	0.000229739	5.1612
SLC35B4	225881_at	-0.745611	7.50908	-5.02067	3.82336e-05	0.00195367	2.20533
SLC35G1	236219_at	0.900764	4.1669	4.48883	0.000148815	0.00489462	0.897954
SLC37A1	218928_s_at	0.63399	5.99783	3.89692	0.000672361	0.0132849	-0.544946
SLC38A1	224579_at	1.36823	7.25935	3.16503	0.00414159	0.0443221	-2.2622
SLC38A4	1555345_at	-0.84409	10.2069	-3.7144	0.00106533	0.0179935	-0.982601
SLC39A10	225295_at	0.716661	5.83769	3.36199	0.00256029	0.0322815	-1.81128
SLC39A8	219869_s_at	-0.663346	7.40853	-5.13773	2.83812e-05	0.00159593	2.49248
SLC3A1	205799_s_at	-1.75679	7.38276	-4.43113	0.000172478	0.00541656	0.756309
SLC41A2	243894_at	-0.670416	7.60679	-4.43053	0.000172744	0.00542179	0.754831
SLC44A3	228221_at	1.43259	6.05703	6.10719	2.4944e-06	0.000295838	4.83701
SLC4A7	209884_s_at	0.657586	5.79494	4.0499	0.000456131	0.0103054	-0.174847
SLC51A	229230_at	1.17396	10.222	4.5362	0.000131833	0.00452206	1.01432
SLC51B	230830_at	1.25479	5.9387	3.91765	0.000637983	0.01281	-0.494943
SLC6A13	207184_at	-0.612796	6.64037	-3.27319	0.00318322	0.0372915	-2.01582
SLC6A6	228754_at	0.891082	6.03847	4.37136	0.000200952	0.0059826	0.609727
SLC7A2	207626_s_at	-0.932844	6.50882	-3.17044	0.00408769	0.0438827	-2.24996
SLC8A1	235518_at	0.59647	6.09587	3.46566	0.00198201	0.0273445	-1.57013
SLC9A7	1558105_a_at	-0.618053	4.86943	-4.09532	0.000406362	0.00956428	-0.0644697
SLC9B2	1564746_at	-0.640155	6.7779	-4.63248	0.000103056	0.00385517	1.25096
SLCO1A2	207308_at	-1.1833	3.30567	-3.78534	0.000891193	0.0159548	-0.81307
SLCO3A1	227367_at	0.626839	6.07775	4.49264	0.000147371	0.00488039	0.907313
SLCO4C1	222071_s_at	-1.1676	5.2796	-4.40533	0.000184239	0.00565597	0.693015
SLFN11	226743_at	0.91742	5.78214	4.1882	0.000320754	0.00818349	0.161762
SLFN12	219885_at	1.16358	4.92002	5.17931	2.55349e-05	0.00149959	2.59435
SLFN13	1558217_at	0.798546	3.88397	5.96971	3.50403e-06	0.000370567	4.50947
SLFN5	226725_at	1.34525	7.43954	5.37669	1.5482e-05	0.00105863	3.07678
SLIT2	230130_at	1.32206	5.79551	5.39385	1.48249e-05	0.00103192	3.1186
SLITRK3	206732_at	-0.834785	3.44898	-3.94912	0.000589092	0.0121803	-0.418945
SMAD9	227719_at	1.0077	6.18523	3.32009	0.00283792	0.0345465	-1.90805
SMARCA4	208794_s_at	0.737105	6.53877	5.42429	1.37273e-05	0.00098238	3.19278
SMIM14	243634_at	-0.845721	7.34177	-4.40409	0.000184822	0.00566392	0.689985
SMIM19	225534_at	-0.666947	9.60268	-4.79694	6.76773e-05	0.00286398	1.65545
SMIM3	223276_at	1.26057	6.45847	5.107	3.06886e-05	0.00167623	2.41715
SMOC2	223235_s_at	1.69027	5.46354	6.05366	2.84668e-06	0.000322241	4.70971
SMURF2	205596_s_at	0.818718	6.60986	4.67431	9.25976e-05	0.00356282	1.35385
SNAP25	202508_s_at	0.873428	4.86362	4.85924	5.77192e-05	0.0025931	1.80865
SNRPA1	242146_at	0.714585	6.38228	3.35089	0.00263116	0.032882	-1.83696
SNRPN	1560741_at	0.908421	6.0207	4.89916	5.21252e-05	0.00242548	1.9068
SNTB1	208608_s_at	-0.882494	6.67502	-4.83424	6.15245e-05	0.00270406	1.74719
SNX20	228869_at	0.717062	5.64099	6.72646	5.53507e-07	0.000102935	6.28584
SORD	230782_at	-0.900084	5.73963	-3.26921	0.00321438	0.0375285	-2.02495
SORT1	224818_at	0.886061	7.49063	4.42462	0.00017537	0.00547282	0.74035
SOS1	230337_at	0.639523	6.45747	3.22539	0.00357689	0.0403034	-2.12509
SOX4	201417_at	1.61577	7.86912	5.66437	7.50249e-06	0.000640012	3.77542
SOX5	238009_at	-1.11342	7.31446	-5.93109	3.85638e-06	0.000397885	4.41711
SOX9	202935_s_at	2.57081	6.36022	9.75047	7.15584e-10	2.79461e-06	12.5928
SP100	210218_s_at	0.694933	6.1489	3.85256	0.000752168	0.0142497	-0.651748
SP110	209761_s_at	0.875718	7.59336	5.31886	1.79222e-05	0.00116377	2.93565
SPAG4	219888_at	0.615383	5.60011	3.27634	0.00315881	0.0370996	-2.0086
SPARC	212667_at	0.64316	8.61511	3.75896	0.000952419	0.0166635	-0.876211
SPATA18	229331_at	0.976887	5.7779	4.58235	0.000117154	0.00418652	1.12773
SPINT1	202826_at	1.19202	6.17569	6.90149	3.64633e-07	7.70032e-05	6.68666
SPINT2	210715_s_at	1.57538	7.2041	9.0966	2.72336e-09	4.31053e-06	11.3427
SPON1	213994_s_at	1.2491	5.88724	4.8397	6.06723e-05	0.0026817	1.76061
SPP1	209875_s_at	1.84993	9.18047	3.57182	0.00152223	0.0229721	-1.32079
SRD5A2	206938_at	-2.26178	7.42438	-4.89823	5.22492e-05	0.00242712	1.90451
SRPX	204955_at	0.906815	8.11766	3.33633	0.00272702	0.0336716	-1.8706
SSPN	226932_at	0.929702	4.81104	4.53167	0.000133372	0.00454903	1.00317
SSTR1	235591_at	-1.56084	5.15349	-6.53076	8.86529e-07	0.000140904	5.83299
ST3GAL6	213355_at	-0.976364	8.16421	-4.96398	4.41792e-05	0.00217036	2.06609
ST8SIA4	230836_at	1.00658	5.33758	3.73897	0.00100154	0.0173015	-0.92398
STAMBPL1	227607_at	0.960108	6.64614	4.31515	0.000231988	0.00660277	0.472041
STAT1	209969_s_at	2.06205	8.37572	7.24242	1.63514e-07	4.68068e-05	7.45552
STAT2	225636_at	0.62251	9.32124	4.44444	0.000166704	0.00528686	0.788984
STEAP1	205542_at	-1.39102	8.06114	-3.21104	0.00370401	0.0411926	-2.15778
STK17B	226525_at	1.11706	7.9148	5.93493	3.81984e-06	0.000397053	4.42629
STK24	208855_s_at	0.733385	9.48559	6.20621	1.95513e-06	0.00024802	5.07169
STK39	202786_at	1.10536	4.54755	4.62872	0.00010405	0.00387795	1.24173
STK4	243981_at	0.832767	4.68725	4.27049	0.000260007	0.00712982	0.362785
STMN2	203000_at	1.54727	5.86423	7.00754	2.83683e-07	6.67051e-05	6.92752
STMN3	222557_at	0.70889	5.525	6.98175	3.01499e-07	6.98493e-05	6.8691
STON1	213413_at	0.589873	4.48458	3.3459	0.0026636	0.0331758	-1.84848
STYX	244030_at	-0.654233	6.65941	-4.466	0.000157763	0.00511607	0.841896
SULF2	224724_at	1.34972	7.6875	6.23172	1.83652e-06	0.000235708	5.13197
SULT1B1	207601_at	-0.909623	6.56762	-3.30317	0.00295811	0.0354742	-1.947
SULT1C4	1553321_a_at	0.631633	4.6317	5.15872	2.69065e-05	0.00154636	2.54391
SULT1E1	222940_at	-2.12217	5.17281	-4.23284	0.000286231	0.00758956	0.270762
SUSD2	227480_at	0.689092	5.46542	4.75707	7.49374e-05	0.00308813	1.55739
SVEP1	213247_at	0.698257	6.84762	5.01808	3.84876e-05	0.00195923	2.19895
SWAP70	209306_s_at	0.92871	6.43933	4.7202	8.23444e-05	0.00328386	1.46671
SYK	226068_at	0.680346	5.9959	5.17464	2.58397e-05	0.00150939	2.58291
SYNPO2	227662_at	0.942922	6.85278	4.54622	0.000128497	0.00445222	1.03893
SYT13	226086_at	0.836754	5.9409	7.02089	2.74888e-07	6.62092e-05	6.95773
SYTL2	225496_s_at	0.672175	6.44891	4.4973	0.000145627	0.00484022	0.918745
TACSTD2	202286_s_at	2.29408	7.21511	6.04113	2.93622e-06	0.000328971	4.67987
TAGAP	229723_at	1.15211	6.44901	4.27432	0.000257483	0.00707432	0.372129
TAGLN	205547_s_at	0.966602	9.12039	3.8362	0.000783898	0.0146553	-0.69107
TANC1	225308_s_at	0.730147	7.77457	3.69884	0.00110778	0.018528	-1.01968
TAP1	202307_s_at	1.12089	7.49119	7.19813	1.81316e-07	4.97655e-05	7.35655
TAP2	225973_at	1.24131	7.0727	5.97345	3.47169e-06	0.000367858	4.51841
TARP	216920_s_at	1.10067	6.37658	5.371	1.57065e-05	0.00106545	3.0629
TBC1D8B	219771_at	-0.70357	7.0509	-4.49292	0.000147267	0.00487989	0.907994
TBL1X	201867_s_at	-0.625775	5.36719	-3.18606	0.00393575	0.0428489	-2.21455
TC2N	1553132_a_at	0.919641	4.38119	3.36918	0.00251537	0.0319091	-1.79463
TCAIM	1555905_a_at	-0.895269	6.45269	-3.85146	0.00075426	0.0142696	-0.654392
TCEA3	226388_at	-0.861447	9.26163	-4.59736	0.000112741	0.00409304	1.16463
TCEAL3	227279_at	0.658282	7.39487	5.15918	2.6875e-05	0.00154636	2.54504
TCF4	222146_s_at	0.963363	6.86944	6.97981	3.02891e-07	6.98758e-05	6.86468
TCP10L	230394_at	-0.86754	6.00251	-3.33266	0.00275171	0.0338622	-1.87907
TDRD7	213361_at	0.78338	6.78071	4.69771	8.72202e-05	0.00342338	1.41138
TENM2	231867_at	-1.06515	4.75656	-3.42854	0.00217274	0.0291028	-1.65676
TESC	218872_at	1.09371	6.48106	6.4008	1.21512e-06	0.000177164	5.52964
TEX30	213346_at	-0.59252	7.24731	-4.90672	5.11297e-05	0.00240371	1.92537
TFDP1	242939_at	-0.648573	4.9852	-5.38724	1.50746e-05	0.00104462	3.10249
TFPI	214378_at	-0.589452	4.56336	-3.93938	0.000603817	0.0123634	-0.442483
TGDS	208249_s_at	-0.680026	8.06192	-4.04583	0.00046087	0.0103684	-0.184718
TGFB1	203085_s_at	0.655113	6.46429	4.53595	0.000131917	0.00452206	1.01371
TGFB1I1	209651_at	0.724281	6.06608	3.09326	0.00492501	0.0496276	-2.42385
TGFB2	228121_at	0.863863	5.43298	3.65825	0.00122648	0.0198454	-1.11621
TGFBI	201506_at	0.749912	10.3245	4.44979	0.000164439	0.00523627	0.802117
TGFBR1	236561_at	0.606985	5.51254	3.82481	0.000806765	0.0149525	-0.718426
TGFBR3	226625_at	-0.592901	8.42089	-3.47979	0.00191379	0.0268093	-1.53708
TGIF1	203313_s_at	0.700716	7.90055	3.23664	0.00348025	0.0396839	-2.09944
THBD	203888_at	0.907572	6.19021	3.1904	0.0038945	0.0424935	-2.2047
THBS2	203083_at	1.21787	7.36751	5.44948	1.28817e-05	0.000944493	3.2541
THEMIS	1558972_s_at	0.843306	3.90104	4.26508	0.000263628	0.00718178	0.34954
THNSL1	219800_s_at	-0.649704	4.64395	-3.48666	0.00188146	0.0264853	-1.521
THOP1	203235_at	-1.16253	6.86115	-6.59183	7.64974e-07	0.00012617	5.97482
THRB	228716_at	-0.611587	6.21556	-4.40761	0.000183169	0.00563701	0.698606
THSD7A	214920_at	1.24773	5.01714	3.26266	0.00326623	0.0379313	-2.03996
THY1	208850_s_at	0.82841	6.1626	6.52036	9.09119e-07	0.0001435	5.80879
TIGD2	229983_at	-0.642731	8.00887	-4.36079	0.000206455	0.00608186	0.583821
TIMP1	201666_at	1.30653	11.4775	4.10301	0.000398487	0.00940729	-0.045767
TIMP2	231579_s_at	0.946685	9.1715	7.20008	1.80494e-07	4.97655e-05	7.36091
TLN2	212703_at	-0.886115	6.25782	-4.17639	0.000330557	0.00831669	0.132955
TM4SF1	215034_s_at	1.04564	8.40458	3.37996	0.00244949	0.0314453	-1.76966
TMC4	226403_at	1.11625	5.94625	4.18563	0.000322863	0.00820705	0.155492
TMED3	208837_at	0.766609	6.33589	3.7835	0.000895338	0.0160133	-0.817481
TMED6	236430_at	-1.82986	5.83176	-5.00999	3.92891e-05	0.0019909	2.17909
TMEM100	219230_at	0.995972	6.24621	3.9257	0.000625122	0.0126447	-0.475535
TMEM120A	223482_at	-0.763184	8.2426	-8.12655	2.19205e-08	1.31703e-05	9.37231
TMEM139	227753_at	0.871246	6.5874	4.33926	0.00021813	0.00629687	0.531078
TMEM140	218999_at	0.689782	8.69183	3.60471	0.00140228	0.0217502	-1.24311
TMEM170B	235798_at	-0.73101	6.20149	-4.18037	0.000327216	0.00825778	0.142676
TMEM173	224916_at	0.639137	6.44864	4.27646	0.000256081	0.0070535	0.377363
TMEM182	238578_at	-0.654871	3.76551	-3.23741	0.00347368	0.0396499	-2.09767
TMEM200A	234994_at	1.20464	4.33214	5.36784	1.58327e-05	0.00107135	3.05518
TMEM204	219315_s_at	0.669367	7.1606	4.00746	0.000508059	0.0110497	-0.27778
TMEM256	227063_at	-0.698423	8.72318	-5.42838	1.35865e-05	0.000976137	3.20272
TMEM30B	213285_at	0.936496	7.4508	4.15847	0.000346005	0.00857752	0.0892625
TMEM45B	230323_s_at	1.15793	8.18129	3.36652	0.00253189	0.0320739	-1.80079
TMEM55A	226338_at	1.10625	5.62564	6.03724	2.96459e-06	0.000330793	4.6706
TMEM56	234980_at	-0.585134	9.76921	-4.05469	0.000450611	0.0102441	-0.163217
TMEM64	242338_at	-0.591718	6.10521	-3.19902	0.00381385	0.0419309	-2.18512
TMEM87B	225411_at	0.70011	6.53856	3.19054	0.00389321	0.0424935	-2.20439
TMEM97	212282_at	-0.78944	9.05197	-3.64271	0.00127514	0.0203974	-1.15309
TMEM99	226565_at	-0.639388	6.99722	-7.8253	4.29702e-08	1.99102e-05	8.73201
TMPRSS2	226553_at	0.876461	7.92147	3.74783	0.00097945	0.0170275	-0.902796
TMPRSS3	220177_s_at	2.25441	5.78438	7.96636	3.13062e-08	1.63016e-05	9.03351
TMSB10	217733_s_at	0.956387	11.8681	8.26538	1.61398e-08	1.10305e-05	9.66288
TMTC4	1554101_a_at	-0.610663	4.63203	-3.87667	0.000707696	0.0137503	-0.593728
TNFAIP2	202510_s_at	0.977728	7.53778	7.01341	2.79777e-07	6.67051e-05	6.94082
TNFAIP8	210260_s_at	1.16497	7.36047	4.12253	0.000379175	0.0091087	0.00171911
TNFRSF10A	231775_at	1.01822	5.62998	5.97625	3.44774e-06	0.00036603	4.52508
TNFRSF17	206641_at	1.28251	4.57716	3.75221	0.000968714	0.0168784	-0.892326
TNFRSF19	227812_at	0.666354	4.00059	4.26837	0.000261418	0.0071478	0.3576
TNFRSF21	218856_at	1.68846	8.00221	8.34402	1.35857e-08	1.03444e-05	9.8262
TNFSF13B	223502_s_at	0.808599	7.73393	4.13804	0.000364485	0.00886488	0.0394984
TNIK	211828_s_at	0.618727	5.20865	3.66705	0.00119972	0.0195107	-1.0953
TNS1	221748_s_at	0.626375	8.81464	4.42548	0.000174987	0.00547021	0.742452
TOX	204529_s_at	0.842	3.98207	3.94436	0.000596249	0.0122695	-0.430459
TPBG	203476_at	0.886554	6.14095	5.00714	3.95753e-05	0.00199522	2.1721
TPGS2	212055_at	0.738071	7.05609	4.36315	0.000205212	0.00606204	0.589612
TPM1	210986_s_at	1.20278	9.77904	5.39545	1.47648e-05	0.00103099	3.12251
TPM2	204083_s_at	0.858854	6.0049	4.34731	0.000213686	0.00621177	0.550814
TPM4	209344_at	0.673898	6.01436	3.26895	0.00321642	0.0375363	-2.02555
TPSAB1	210084_x_at	0.701043	6.53817	4.91287	5.03327e-05	0.00237441	1.9405
TPSAB1	217023_x_at	0.768313	6.14755	5.63309	8.11484e-06	0.000676339	3.69976
TPSB2	207134_x_at	0.741974	6.47551	5.00669	3.96207e-05	0.00199522	2.17099
TRAC	209670_at	1.07674	7.58446	6.01952	3.09744e-06	0.000339384	4.62835
TRAC	210972_x_at	1.31346	8.21814	6.57604	7.94679e-07	0.000129313	5.93819
TRAF3IP3	213888_s_at	1.19466	5.3675	5.67135	7.3724e-06	0.000635782	3.79229
TRAF5	204352_at	1.11993	5.3029	5.30209	1.86997e-05	0.00120001	2.8947
TRAT1	217147_s_at	0.94661	4.16546	4.14031	0.000362387	0.00884088	0.0450206
TRBC1	211796_s_at	1.8653	7.53768	7.41498	1.09577e-07	3.65314e-05	7.83851
TRHDE	219937_at	-0.646461	3.0532	-3.20478	0.00376083	0.0415821	-2.17203
TRIM15	36742_at	0.792908	7.86113	3.41798	0.0022302	0.0295531	-1.68135
TRIM21	204804_at	0.638006	7.13416	4.46212	0.000159338	0.00514269	0.83236
TRIM22	213293_s_at	1.86683	9.44358	9.26554	1.918e-09	3.52911e-06	11.6717
TRIM31	208170_s_at	1.10705	4.14012	5.54315	1.01729e-05	0.000790058	3.48177
TRIM38	203567_s_at	0.797231	7.38654	6.73347	5.44291e-07	0.000102265	6.30197
TRIM5	210705_s_at	0.795692	6.88779	3.40638	0.00229498	0.0300618	-1.70832
TRIM55	236175_at	-2.00526	5.23601	-9.78671	6.65561e-10	2.79461e-06	12.6603
TRIM69	1568592_at	1.07826	7.24049	5.15489	2.71698e-05	0.00155388	2.53453
TRIQK	225600_at	-0.619314	7.61344	-3.35378	0.00261251	0.0326938	-1.83027
TRMT10A	230243_at	-0.616335	5.44427	-4.85268	5.86944e-05	0.00261755	1.79252
TRNP1	227862_at	1.0616	6.14554	5.407	1.43402e-05	0.00101299	3.15066
TRPC1	205802_at	0.626319	4.07092	3.73187	0.00101957	0.0174859	-0.940919
TRPM4	219360_s_at	-0.9961	6.20327	-4.42064	0.000177164	0.00551545	0.730585
TRPM7	239484_at	-0.798429	5.71816	-5.84016	4.83511e-06	0.000466337	4.19906
TRPM8	243483_at	-1.2005	8.15527	-3.51279	0.00176323	0.0253136	-1.45972
TSC22D1	215111_s_at	0.605574	10.4968	3.41527	0.00224515	0.0296722	-1.68765
TSIX	231592_at	-0.947039	4.258	-4.18101	0.000326686	0.00825778	0.144226
TSPAN12	230626_at	-0.602365	5.6011	-4.4277	0.000173998	0.00545177	0.747888
TSPAN3	200972_at	0.620345	8.54458	5.27805	1.98743e-05	0.00124031	2.83596
TSPYL5	213122_at	0.799637	6.04635	4.12383	0.000377918	0.0090865	0.00489327
TTC3	208664_s_at	-0.589485	6.65172	-3.73702	0.00100647	0.0173569	-0.928636
TTC39B	232000_at	0.66361	5.27105	4.50602	0.000142412	0.00476523	0.940182
TTN	208195_at	0.777358	5.32991	4.76846	7.27879e-05	0.00301948	1.58539
TTPA	210614_at	-1.30144	7.60334	-4.95282	4.54554e-05	0.00221306	2.03866
TTPAL	228031_at	-0.652313	7.98452	-3.78279	0.000896944	0.0160197	-0.819184
TUBA1A	209118_s_at	0.668608	9.06216	3.56779	0.00153761	0.0231421	-1.3303
TUSC3	213423_x_at	0.94117	6.98004	4.08575	0.000416385	0.00973316	-0.0877546
TXLNGY	214131_at	1.92794	5.49213	4.21654	0.000298391	0.00780225	0.230931
TXNIP	201008_s_at	0.744093	10.3638	3.23375	0.00350485	0.0398489	-2.10604
TYMS	202589_at	1.0418	6.9377	4.34239	0.000216389	0.00626563	0.53876
TYROBP	204122_at	0.627599	8.91663	5.10328	3.09807e-05	0.0016888	2.40802
UBE2D3	240383_at	0.590702	7.32415	3.18525	0.00394346	0.0429158	-2.21638
UBE2L6	201649_at	0.949564	9.70788	4.60818	0.000109662	0.00401863	1.19124
UBE2Q2	224747_at	0.729155	6.77953	3.29714	0.0030021	0.0358384	-1.96086
UBE2QL1	226612_at	-0.780112	4.18067	-3.58606	0.00146912	0.0224171	-1.28719
UCP2	208998_at	0.669073	7.98922	4.15408	0.000349892	0.00865236	0.0785762
UGT1A1	221305_s_at	0.907197	8.78812	3.27304	0.00318441	0.0372915	-2.01617
UGT2A1	207958_at	-1.20986	3.80354	-5.92997	3.8672e-06	0.00039819	4.41441
UGT2A3	219948_x_at	0.768863	7.31235	3.34734	0.00265422	0.0330869	-1.84516
UNC5B	226899_at	0.715258	6.20104	5.15655	2.70554e-05	0.00155087	2.53859
UPB1	224043_s_at	-0.808811	8.17782	-3.27077	0.00320214	0.0374256	-2.02138
USP18	219211_at	1.10554	6.91846	3.29147	0.00304407	0.0361265	-1.97389
USP31	227256_at	-0.636275	5.33518	-4.36246	0.000205572	0.00606564	0.587933
USP9Y	228492_at	2.19078	5.41874	4.60998	0.00010916	0.00400289	1.19565
UXS1	225583_at	0.754533	6.49462	4.89338	5.29002e-05	0.00244511	1.89259
VAMP1	213326_at	1.23715	6.08952	5.77534	5.68361e-06	0.00052479	4.04316
VAMP5	204929_s_at	0.620495	7.40354	4.24296	0.000278939	0.0074667	0.295471
VCAN	221731_x_at	1.422	6.96726	3.96445	0.000566646	0.0118703	-0.381902
VEGFC	209946_at	0.753407	5.67212	4.11904	0.000382552	0.00915362	-0.00675711
VEPH1	232122_s_at	0.752356	4.80559	5.75695	5.95075e-06	0.000544076	3.99887
VGLL3	227399_at	0.677144	3.38591	3.83847	0.000779412	0.0146174	-0.685609
VGLL4	212399_s_at	0.618879	7.1639	5.51888	1.08138e-05	0.000822313	3.42285
VIL1	205506_at	-1.73627	6.35274	-4.28025	0.000253611	0.00700468	0.386646
VIM	201426_s_at	1.32101	10.8628	7.2944	1.44881e-07	4.37645e-05	7.57133
VNN1	1558549_s_at	-1.51931	9.1407	-5.52378	1.06813e-05	0.000815641	3.43474
VPS13C	235023_at	0.862141	6.52127	4.10929	0.000392171	0.00931853	-0.030495
VSIG2	228232_s_at	0.803937	5.81832	3.71921	0.00105253	0.0178774	-0.971128
VTCN1	219768_at	1.18168	5.32026	4.52272	0.000136459	0.00462836	0.981187
VWF	202112_at	1.82978	7.38314	6.58826	7.71595e-07	0.000126688	5.96653
WBP5	217975_at	0.84038	8.6084	3.69467	0.00111944	0.0186314	-1.02961
WDR72	236741_at	-1.38415	6.84934	-4.18736	0.000321435	0.00819091	0.159733
WIPF1	202664_at	1.15384	7.58895	6.01732	3.11435e-06	0.000340554	4.62311
WIPF3	229849_at	0.624328	5.13094	4.0103	0.00050441	0.0109975	-0.2709
WISP1	229802_at	1.18402	4.45413	3.47302	0.00194618	0.0270825	-1.55292
WSB1	201296_s_at	0.72392	9.38847	5.79867	5.362e-06	0.000501999	4.09933
WWC1	236725_at	0.900168	7.44031	3.51961	0.00173359	0.0250397	-1.4437
XAF1	228617_at	1.32747	9.50278	4.6032	0.00011107	0.00405934	1.17897
XIST	224588_at	-4.83054	6.81332	-4.41947	0.000177698	0.00552652	0.727701
XPO1	235927_at	1.36206	6.64169	5.29716	1.89347e-05	0.00120654	2.88266
XRCC6BP1	227678_at	-1.01097	5.70741	-4.90202	5.17457e-05	0.00241399	1.91384
XYLB	208318_s_at	-0.700416	6.21194	-5.29407	1.90837e-05	0.00121116	2.8751
YME1L1	211902_x_at	0.628736	8.17011	4.37916	0.000196985	0.00590401	0.628851
ZBTB4	225629_s_at	0.703979	7.42819	5.29981	1.88082e-05	0.00120338	2.88912
ZC3HAV1	220104_at	0.796433	4.78683	4.80299	6.66385e-05	0.00282878	1.67033
ZC3HAV1L	228280_at	0.853309	5.97747	4.15378	0.000350161	0.00865509	0.0778419
ZCCHC14	212655_at	-0.594108	7.52318	-3.79145	0.000877579	0.015799	-0.798435
ZCCHC24	212419_at	-0.59175	8.42622	-3.2362	0.00348399	0.0397097	-2.10044
ZDHHC13	219296_at	0.618388	4.74994	5.44421	1.3054e-05	0.000951999	3.24128
ZDHHC23	226912_at	0.719502	5.90062	3.89149	0.000681663	0.0134113	-0.558034
ZEB2	203603_s_at	0.687062	5.98629	3.41598	0.00224122	0.0296561	-1.686
ZFP36L2	201368_at	0.857719	10.1715	4.97048	4.34526e-05	0.00214226	2.08206
ZFX	229022_at	-0.655813	6.84929	-5.41022	1.42241e-05	0.00101001	3.15849
ZIC1	206373_at	-1.87524	5.59955	-8.87122	4.37249e-09	5.55968e-06	10.8974
ZMAT3	219628_at	0.986716	7.10548	4.78968	6.89438e-05	0.0029073	1.6376
ZNF101	239231_at	0.644214	5.77978	3.44913	0.00206482	0.0280622	-1.60874
ZNF207	228157_at	0.908404	6.71643	3.60127	0.00141438	0.0218525	-1.25125
ZNF266	214686_at	0.642473	7.38631	4.11968	0.000381931	0.00915199	-0.00520427
ZNF320	229614_at	0.967839	4.31641	3.99166	0.000528849	0.011357	-0.31605
ZNF385B	1555801_s_at	-1.17822	6.08071	-3.21759	0.00364544	0.0407596	-2.14286
ZNF430	206829_x_at	0.69746	5.73776	4.90793	5.09721e-05	0.00239836	1.92834
ZNF468	214751_at	0.596111	5.83785	3.46449	0.00198776	0.0273825	-1.57286
ZNF493	1558486_at	0.780945	6.29552	4.01677	0.000496179	0.0108775	-0.255196
ZNF532	220617_s_at	0.756658	6.04317	5.77321	5.71384e-06	0.000525049	4.03805
ZNF600	242463_x_at	0.70217	5.32023	4.18508	0.000323308	0.00821035	0.154171
ZNF680	229533_x_at	-0.789516	6.68804	-3.7079	0.00108286	0.0182002	-0.998087
ZNF827	228046_at	1.50028	4.70351	6.43823	1.10942e-06	0.000166766	5.61722
ZNF83	221645_s_at	1.32898	5.97181	4.34058	0.000217392	0.00628141	0.53433
ZNFX1	225076_s_at	1.01191	8.07337	6.29783	1.56207e-06	0.00021036	5.28784

## Sheet: GSE49541 DEGs
Gene	ID_REF	logFC	AveExpr	t	P.Value	adj.P.Val	B
A2M	217757_at	0.695461	11.2458	4.43445	3.15585e-05	0.00237014	2.15438
ABCC4	203196_at	0.768429	4.03531	6.64058	4.57751e-09	1.57406e-06	10.531
ABI3BP	223395_at	0.729385	5.41352	6.81959	2.13535e-09	8.28015e-07	11.2574
ACSM3	205942_s_at	-0.684935	6.47853	-4.84623	6.7555e-06	0.000692977	3.60456
ADAMTS1	222162_s_at	0.606999	4.53634	6.90623	1.47427e-09	6.08891e-07	11.6104
ADAMTS2	226311_at	0.647718	4.2382	5.7851	1.63126e-07	3.174e-05	7.13101
AF070581	236277_at	0.774071	2.52466	4.33194	4.5838e-05	0.00313666	1.8045
AKR1B10	206561_s_at	1.69096	7.29863	3.90196	0.000208539	0.00999289	0.391146
ANK3	206385_s_at	0.608824	6.28284	8.51607	1.37549e-12	1.49276e-09	18.2546
ANTXR1	224694_at	0.973577	6.12939	8.94723	2.10625e-13	2.74188e-10	20.0378
AQP1	209047_at	1.40392	5.56739	9.48025	2.0873e-14	4.38935e-11	22.2309
AQP4	226228_at	0.904141	4.17808	4.52601	2.25288e-05	0.00184395	2.47078
B3GNT5	225612_s_at	0.720565	4.4292	3.74754	0.000351681	0.0143066	-0.0933203
BACE2	217867_x_at	0.587766	5.81337	6.79782	2.34329e-09	8.77532e-07	11.1689
BCAT1	226517_at	0.630848	4.80593	4.2494	6.17082e-05	0.0039507	1.52625
BEX2	224367_at	0.610084	4.12691	6.58054	5.9059e-09	1.89944e-06	10.2883
BICC1	213429_at	1.50969	4.75293	10.2047	9.25029e-16	3.61257e-12	25.1795
C12orf75	225105_at	1.07241	4.78922	6.97657	1.09063e-09	4.69527e-07	11.8975
C5orf27	239380_at	-0.944093	6.61983	-3.29584	0.00150901	0.0386823	-1.43222
C7	202992_at	1.2453	8.50273	10.5066	2.55323e-16	1.26907e-12	26.3944
CACNA2D1	227623_at	1.02703	3.71035	9.07525	1.20763e-13	1.693e-10	20.566
CAP2	212554_at	0.58622	5.6772	5.02824	3.35134e-06	0.000397472	4.26634
CCDC146	227091_at	0.94551	4.77317	8.04217	1.08345e-11	8.34334e-09	16.2908
CCDC80	225242_s_at	0.851712	3.10164	8.14943	6.79214e-12	5.71323e-09	16.7353
CCL19	210072_at	1.125	5.5273	5.30923	1.11188e-06	0.000161681	5.31018
CCL20	205476_at	1.1618	4.6484	5.70207	2.28959e-07	4.17278e-05	6.80901
CD109	226545_at	0.762116	5.21497	4.09536	0.000106613	0.00599699	1.01558
CD24	266_s_at	1.8781	6.0221	9.30175	4.52047e-14	7.92188e-11	21.4983
CDH11	207173_x_at	1.5935	3.51687	10.3306	5.4018e-16	2.46119e-12	25.6874
CDHR5	220075_s_at	-0.638643	6.06416	-3.62301	0.00053127	0.0192253	-0.474401
CENPU	218883_s_at	0.724863	4.71747	3.9345	0.000186513	0.00918704	0.494856
CFTR	205043_at	0.761912	4.46872	5.79604	1.5598e-07	3.06769e-05	7.17357
CH25H	206932_at	0.655664	3.45358	6.82673	2.07114e-09	8.08852e-07	11.2865
CHI3L1	209395_at	1.99883	6.58448	5.32447	1.04659e-06	0.00015341	5.36751
CHIC1	228345_at	0.593555	3.95894	3.50395	0.000782131	0.0250076	-0.830418
CHST4	220446_s_at	0.77118	4.47888	6.36812	1.44858e-08	4.04557e-06	9.43398
CHST9	223737_x_at	1.13227	6.29828	7.19464	4.27115e-10	1.99594e-07	12.7908
CLDN10	205328_at	1.05423	4.84232	6.92055	1.38656e-09	5.78705e-07	11.6688
CLDN11	228335_at	1.25119	5.63575	8.33922	2.97176e-12	2.75392e-09	17.5219
CLIC6	227742_at	0.911178	4.419	6.60167	5.39971e-09	1.76111e-06	10.3737
CLIP4	226425_at	0.69336	4.19849	4.34949	4.30138e-05	0.00297694	1.86407
CNDP1	223699_at	-0.851606	9.25332	-4.82316	7.37736e-06	0.000744201	3.52152
COL14A1	212865_s_at	0.920098	5.96634	6.63593	4.66867e-09	1.59537e-06	10.5122
COL15A1	203477_at	1.23205	2.56029	6.80223	2.29962e-09	8.73137e-07	11.1868
COL1A1	1556499_s_at	1.58011	7.60292	7.17204	4.70787e-10	2.16305e-07	12.698
COL1A2	202404_s_at	1.6985	6.28838	9.46299	2.24908e-14	4.55439e-11	22.1601
COL3A1	211161_s_at	1.15532	7.33303	8.35888	2.72778e-12	2.57141e-09	17.6034
COL4A1	211980_at	0.923981	7.4596	8.87838	2.84134e-13	3.53069e-10	19.7535
COL4A2	211964_at	0.692227	6.62742	6.67228	4.00039e-09	1.41111e-06	10.6594
COL4A3	222073_at	0.59817	2.88147	3.96847	0.000165903	0.00850116	0.603733
COL4A4	229779_at	0.899064	4.29895	7.06869	7.34406e-10	3.26452e-07	12.2743
COL5A1	212488_at	0.60718	4.34368	5.09821	2.55208e-06	0.000318024	4.52387
COL5A2	221729_at	0.618592	6.56237	5.0984	2.55017e-06	0.000318024	4.52457
COL6A3	201438_at	0.714632	6.70434	7.47672	1.2628e-10	6.90433e-08	13.9519
CPE	201117_s_at	0.97366	5.14211	3.80738	0.000287619	0.0125204	0.0928785
CRIM1	202552_s_at	0.677565	4.36909	6.38942	1.32436e-08	3.77133e-06	9.51934
CRYAB	209283_at	0.77428	4.31811	4.45432	2.9341e-05	0.00224349	2.22274
CTGF	209101_at	0.764279	4.89459	5.11522	2.38794e-06	0.000301525	4.58673
CTHRC1	225681_at	0.937314	2.61859	7.19184	4.32302e-10	2.00306e-07	12.7793
CTSK	202450_s_at	0.7454	6.30026	6.71157	3.38457e-09	1.23368e-06	10.8186
CXCL6	206336_at	1.90106	4.82516	9.22953	6.18228e-14	9.80869e-11	21.2013
CXCL8	202859_x_at	1.15756	4.66231	6.16131	3.44533e-08	8.44725e-06	8.60937
CYBRD1	222453_at	0.723198	7.48634	7.16082	4.94094e-10	2.25122e-07	12.652
CYP1A2	207609_s_at	-0.818362	8.44062	-3.2912	0.00153088	0.0390562	-1.44535
CYP2C19	216058_s_at	-1.80146	7.69814	-6.03417	5.84589e-08	1.35434e-05	8.10644
CYP3A7	205939_at	0.75243	8.4716	3.33549	0.00133395	0.0355774	-1.31963
DCDC2	222925_at	1.37074	4.62034	8.50274	1.4577e-12	1.53269e-09	18.1994
DCN	209335_at	0.657174	8.83965	8.51326	1.39243e-12	1.49276e-09	18.243
DHRS2	214079_at	-1.94181	5.27058	-4.75364	9.6076e-06	0.000924816	3.27256
DKK3	214247_s_at	1.31488	6.57747	10.9218	4.40481e-17	4.81666e-13	28.0497
DPT	213068_at	1.4958	5.42432	10.2851	6.56134e-16	2.75955e-12	25.5038
DPYSL3	201431_s_at	0.593569	4.78386	9.64949	1.0048e-14	2.28905e-11	22.9235
DSEL	232235_at	0.651143	4.5723	4.65748	1.38044e-05	0.00123326	2.9313
DTL	218585_s_at	0.854248	4.28915	4.8713	6.138e-06	0.000640449	3.69498
DTNA	227084_at	0.999593	4.56068	6.89564	1.54262e-09	6.2476e-07	11.5672
EDIL3	225275_at	1.07464	2.98901	6.20712	2.84557e-08	7.16965e-06	8.79136
EFEMP1	201842_s_at	1.90411	5.8262	11.2238	1.23979e-17	2.25951e-13	29.2414
EHF	225645_at	1.19087	4.83459	7.43317	1.52478e-10	8.09394e-08	13.7722
ELOVL7	227180_at	0.921221	3.31659	6.93874	1.28267e-09	5.39461e-07	11.743
EMP1	201324_at	0.987817	5.60244	3.85839	0.000241966	0.0111212	0.25314
ENAH	217820_s_at	0.630663	6.51982	5.10871	2.44956e-06	0.000308594	4.56263
ENPP2	209392_at	1.073	8.26646	5.04001	3.20154e-06	0.000383869	4.30955
ENPP5	227803_at	0.96829	2.39935	6.25146	2.36379e-08	6.09624e-06	8.96788
EPB41L4A	228256_s_at	0.60153	5.4812	4.33876	4.47205e-05	0.00307559	1.82762
EPCAM	201839_s_at	1.87717	4.70127	8.45336	1.8075e-12	1.76473e-09	17.9948
EPHA3	206070_s_at	1.60907	4.81322	9.78563	5.58737e-15	1.52745e-11	23.4791
ERICH5	1552390_a_at	0.783678	5.75377	4.45738	2.90129e-05	0.0022248	2.23329
FABP4	203980_at	1.34331	7.04981	3.69908	0.000413316	0.0160955	-0.242644
FAM129A	217967_s_at	0.76963	4.1049	5.91201	9.68644e-08	2.06877e-05	7.6263
FAM150B	238018_at	1.06214	3.65227	6.38401	1.35487e-08	3.81842e-06	9.49766
FAM151A	1554668_a_at	-0.86835	5.66774	-3.2467	0.00175601	0.0428999	-1.5704
FAM169A	235048_at	0.812674	5.35782	5.13801	2.18424e-06	0.000281658	4.67106
FAM3B	227194_at	0.829333	4.89759	4.9684	4.2252e-06	0.000481809	4.04746
FAT1	201579_at	0.785126	7.18563	5.08302	2.70796e-06	0.000331967	4.46782
FBLN5	203088_at	0.753926	5.19917	7.69374	4.92833e-11	2.86656e-08	14.8482
FBN1	202766_s_at	0.957154	6.00052	10.6665	1.2953e-16	9.16123e-13	27.0341
FETUB	210521_s_at	-0.610742	7.19229	-4.58226	1.82842e-05	0.0015475	2.66695
FITM1	229567_at	-0.59035	5.95493	-4.41878	3.34212e-05	0.00245936	2.10059
FLRT2	204359_at	0.871046	6.03637	8.24987	4.38569e-12	3.96855e-09	17.1516
FMO2	228268_at	0.590855	5.25275	3.34957	0.0012765	0.0346039	-1.2794
FNDC1	226930_at	0.682538	3.70242	6.12925	3.93791e-08	9.53299e-06	8.48224
FRMD6	225481_at	0.653832	5.85055	5.72906	2.05104e-07	3.8533e-05	6.9135
FRZB	203697_at	0.664916	3.92125	4.88743	5.77e-06	0.000613638	3.75331
FSTL1	208782_at	0.591291	7.70824	7.89815	2.02743e-11	1.38562e-08	15.6942
FXYD2	205674_x_at	0.975818	6.39894	7.52556	1.02206e-10	5.64458e-08	14.1534
FXYD2	207434_s_at	0.861499	5.97895	7.76358	3.63904e-11	2.26096e-08	15.1371
FZD7	203706_s_at	1.01563	3.5965	9.10072	1.08118e-13	1.55562e-10	20.6709
GABBR1	205890_s_at	1.26914	8.28228	5.26492	1.32528e-06	0.000187235	5.14391
GABRB3	229724_at	1.41398	4.03058	4.77125	8.98723e-06	0.000871236	3.33545
GEM	204472_at	1.26617	5.11466	9.75404	6.40202e-15	1.66681e-11	23.3503
GINS1	206102_at	0.654132	4.39974	4.33698	4.50087e-05	0.00309152	1.8216
GJA1	201667_at	0.725712	5.613	6.70076	3.54392e-09	1.28321e-06	10.7748
GLIS3	230258_at	0.619144	4.35865	4.41625	3.37321e-05	0.00247225	2.09191
GLS	221510_s_at	0.606675	5.48411	6.90514	1.48116e-09	6.08891e-07	11.6059
GLT8D2	227070_at	0.666397	4.23627	7.22176	3.79999e-10	1.79107e-07	12.9022
GLUL	242281_at	-0.664055	6.78177	-4.0044	0.000146489	0.00770124	0.719533
GNMT	210328_at	-0.967553	8.30288	-4.4828	2.64237e-05	0.00208172	2.32103
GOLM1	217771_at	0.764507	5.86792	4.71028	1.13182e-05	0.00105421	3.11822
GPC3	209220_at	0.813572	4.34329	4.1953	7.48629e-05	0.00455298	1.34561
GPRC5B	203632_s_at	0.701095	4.92914	5.51255	4.93244e-07	8.14747e-05	6.08063
GPX7	213170_at	0.707035	5.42486	4.95284	4.48664e-06	0.000503867	3.99076
GPX8	227628_at	0.725891	4.03304	8.49439	1.51165e-12	1.55942e-09	18.1648
GSN	200696_s_at	0.97644	7.4463	5.35804	9.15735e-07	0.000136054	5.49405
GULP1	204237_at	0.649513	2.9621	5.00648	3.64634e-06	0.000425574	4.18663
HELLS	227350_at	0.727839	2.39218	5.08098	2.72958e-06	0.00033387	4.4603
HEPH	203903_s_at	0.704594	3.56423	8.15261	6.69861e-12	5.71323e-09	16.7485
HGF	209960_at	0.588902	6.58077	4.93315	4.84039e-06	0.000531422	3.91912
HKDC1	227614_at	0.897573	4.92793	4.05095	0.000124564	0.00673643	0.870525
HMCN1	235944_at	0.612422	5.18357	5.09333	2.60119e-06	0.000323228	4.50584
HOMER1	213793_s_at	0.760196	3.2327	5.09158	2.61905e-06	0.000324064	4.49938
HSPA2	211538_s_at	0.600254	4.36731	6.4203	1.16279e-08	3.38166e-06	9.64321
ID4	209291_at	1.5215	3.80962	9.7013	8.03571e-15	1.91023e-11	23.1351
IFT80	1558956_s_at	0.597494	4.97418	5.17799	1.86713e-06	0.000245988	4.81946
IGFBP7	201163_s_at	0.702929	9.68097	8.92499	2.32004e-13	2.94996e-10	19.946
IL32	203828_s_at	0.639006	7.80174	3.32354	0.00138458	0.0365828	-1.35367
ITGB8	226189_at	0.992818	2.30402	6.41902	1.16909e-08	3.38202e-06	9.63806
ITGBL1	205422_s_at	1.66819	4.35546	11.7717	1.27295e-18	3.47992e-14	31.3753
ITM2A	202746_at	0.618526	5.8229	4.40114	3.56449e-05	0.00258543	2.04019
JAG1	216268_s_at	1.10672	6.06659	9.82625	4.69103e-15	1.4249e-11	23.6446
KCNJ16	219564_at	0.94224	3.28943	6.19375	3.00896e-08	7.54656e-06	8.73823
KCNN2	220116_at	-0.724878	7.88355	-4.79402	8.24281e-06	0.000817923	3.41694
KCTD12	212192_at	0.676827	7.72755	5.36571	8.88198e-07	0.000133413	5.52298
KIAA0101	202503_s_at	0.592271	6.60508	3.77198	0.000324019	0.0136045	-0.0174972
KLHL29	229310_at	0.614348	4.14071	5.80555	1.50025e-07	2.97197e-05	7.21055
KRT7	209016_s_at	0.805853	4.4296	8.01964	1.19508e-11	9.07512e-09	16.1974
LAMB1	201505_at	0.720066	5.42978	6.09542	4.53322e-08	1.07763e-05	8.34831
LGALS3	208949_s_at	0.594382	8.22953	3.45253	0.000922104	0.0278542	-0.981574
LINC00152	225799_at	0.6948	5.69771	5.60694	3.36946e-07	5.7123e-05	6.4422
LINC01279	227061_at	0.874534	3.08603	9.42484	2.65262e-14	5.17972e-11	22.0037
LOC100288911	236656_s_at	0.662537	3.80339	6.0605	5.24098e-08	1.23513e-05	8.21032
LOC102723845	235898_at	-0.64033	6.47599	-4.9046	5.40201e-06	0.000580265	3.8155
LOXL1	203570_at	0.66783	4.09813	6.36784	1.45026e-08	4.04557e-06	9.43288
LOXL4	227145_at	0.767604	4.55166	6.74691	2.91159e-09	1.0684e-06	10.962
LRRC1	218816_at	0.767474	2.3107	7.29291	2.79553e-10	1.36469e-07	13.1947
LUM	201744_s_at	1.34156	8.41642	10.8551	5.83535e-17	5.31746e-13	27.785
MAP1B	226084_at	0.690299	3.26047	6.27024	2.18495e-08	5.66172e-06	9.04276
MAP2	225540_at	0.716276	4.60943	6.55429	6.60068e-09	2.09821e-06	10.1824
MCAM	211340_s_at	0.677438	5.38395	6.99543	1.00588e-09	4.3648e-07	11.9746
MGP	202291_s_at	1.39302	6.11354	8.06014	1.00195e-11	7.93936e-09	16.3652
MOB3B	226844_at	0.588856	5.00088	6.95255	1.20895e-09	5.12398e-07	11.7994
MOXD1	209708_at	0.976172	4.73425	9.70846	7.79163e-15	1.91023e-11	23.1643
MS4A1	228592_at	0.734662	3.1066	4.29842	5.17383e-05	0.00345818	1.69113
MSRB3	225782_at	0.925932	4.68636	7.94514	1.65265e-11	1.17349e-08	15.8888
MT1F	213629_x_at	-0.801308	10.8553	-3.78386	0.000311343	0.0132989	0.0194559
MT1M	217546_at	-1.13824	8.65991	-3.82399	0.000271911	0.0120184	0.144931
MTHFD2	201761_at	0.739908	5.3565	5.46507	5.96962e-07	9.46281e-05	5.89963
MUM1L1	229160_at	0.807852	4.60244	5.24394	1.43989e-06	0.000199812	5.06538
NALCN	228608_at	1.06739	3.41253	9.80498	5.14085e-15	1.47935e-11	23.5579
NAV3	204823_at	0.620198	4.20337	7.73136	4.18567e-11	2.51485e-08	15.0038
NCAM2	205669_at	-0.906063	3.08752	-6.13138	3.903e-08	9.52662e-06	8.49071
NEBL	203961_at	0.835855	5.5251	4.47044	2.76534e-05	0.00215071	2.27833
NEXN	226103_at	0.93703	3.30801	7.64688	6.03987e-11	3.4399e-08	14.6545
NPNT	225911_at	0.753904	3.37105	4.35137	4.27214e-05	0.0029642	1.87046
NTRK2	221796_at	0.716253	2.31434	6.60791	5.25856e-09	1.7425e-06	10.3989
NTS	206291_at	1.21787	4.83477	6.11173	4.23585e-08	1.01577e-05	8.41286
OAT	201599_at	-0.896121	9.49947	-4.97987	4.04198e-06	0.000466234	4.08933
OGN	222722_at	0.99109	3.24388	5.46668	5.93098e-07	9.46281e-05	5.90579
P2RX5-TAX1BP3	209154_at	0.635564	7.92843	7.24315	3.4651e-10	1.64743e-07	12.9901
PALLD	200897_s_at	0.78222	6.87616	6.95293	1.20699e-09	5.12398e-07	11.801
PAPPA	228128_x_at	0.727514	2.57962	5.38472	8.23327e-07	0.000124352	5.59485
PAQR5	242871_at	0.599806	3.04459	6.04742	5.53347e-08	1.28741e-05	8.15867
PCDH17	227289_at	0.691743	4.748	5.56568	3.98127e-07	6.65675e-05	6.28387
PCDH9	238919_at	0.917919	4.722	5.9074	9.87246e-08	2.1003e-05	7.60822
PCOLCE2	219295_s_at	-0.604923	6.22615	-3.87728	0.000226888	0.0106573	0.312848
PDGFA	205463_s_at	0.596499	4.82456	6.00902	6.48799e-08	1.46586e-05	8.00734
PDGFD	219304_s_at	0.911787	5.3538	7.00334	9.72314e-10	4.2529e-07	12.007
PDGFRA	203131_at	0.686562	7.92299	9.14737	8.82965e-14	1.30476e-10	20.8631
PDZRN3	212915_at	0.659075	4.09872	7.34738	2.20956e-10	1.11859e-07	13.4188
PKD2	203688_at	-0.70208	7.2102	-4.93163	4.86874e-06	0.000532648	3.9136
PLCXD3	230081_at	0.912617	3.4449	9.22595	6.279e-14	9.80869e-11	21.1866
PLXNC1	213241_at	0.633732	4.93513	4.60492	1.68033e-05	0.00144465	2.74636
PMEPA1	222449_at	0.627156	3.79869	7.74806	3.8928e-11	2.36487e-08	15.0729
PODXL	201578_at	0.685556	4.40776	7.98485	1.39041e-11	1.02731e-08	16.0533
PRKAA2	238441_at	0.716409	3.8261	3.20056	0.00202199	0.047285	-1.69872
PROM1	204304_s_at	0.662656	3.77322	3.74251	0.000357646	0.0145062	-0.108884
PTGDS	211748_x_at	0.738828	7.14904	4.6049	1.68047e-05	0.00144465	2.74629
PTPN14	226282_at	0.631882	5.68779	7.66511	5.58039e-11	3.21166e-08	14.7299
RASEF	235144_at	0.935125	3.88978	5.79329	1.57746e-07	3.08153e-05	7.16287
RASSF3	230466_s_at	0.884442	5.42737	5.62558	3.12426e-07	5.45747e-05	6.51392
RCAN2	203498_at	0.969525	4.20413	6.35763	1.51394e-08	4.19385e-06	9.39197
RGCC	218723_s_at	0.881736	4.28062	4.83125	7.15306e-06	0.000728294	3.55063
RGS4	204337_at	0.785751	4.33122	6.64966	4.40428e-09	1.53378e-06	10.5678
ROBO1	213194_at	0.931812	6.24944	6.80655	2.25754e-09	8.69068e-07	11.2044
RRM2	201890_at	0.682406	4.69462	3.34732	0.00128551	0.0347776	-1.28583
S100A6	217728_at	0.645386	6.65883	6.44568	1.04478e-08	3.10453e-06	9.7451
SCD5	224901_at	0.736686	4.16794	5.84781	1.26148e-07	2.58319e-05	7.37526
SCN7A	228504_at	0.668808	1.99019	5.37946	8.40799e-07	0.000126641	5.57495
SELM	226051_at	0.587086	5.42163	5.62228	3.1664e-07	5.47858e-05	6.5012
SEMA3C	203789_s_at	0.98093	2.96667	7.39753	1.77894e-10	9.27832e-08	13.6254
SERPINE2	212190_at	0.606704	7.05715	6.09435	4.55339e-08	1.07773e-05	8.34409
SH3YL1	204019_s_at	0.765278	6.92974	5.77849	1.67603e-07	3.23818e-05	7.10529
SIGIRR	218921_at	-0.588323	8.52642	-4.54541	2.09668e-05	0.00173691	2.53828
SLC12A2	225835_at	0.708024	5.10411	6.01082	6.44002e-08	1.46586e-05	8.01439
SLC25A24	204342_at	0.585632	5.34492	5.67468	2.5596e-07	4.60348e-05	6.70316
SLC38A1	224579_at	0.896882	5.02662	5.20969	1.64816e-06	0.000221409	4.9375
SMOC2	223235_s_at	1.29315	3.58916	9.48594	2.03658e-14	4.38935e-11	22.2542
SNAP25	202508_s_at	0.742102	3.30533	5.46537	5.96236e-07	9.46281e-05	5.90078
SOX4	201417_at	1.04938	6.06415	7.71681	4.45862e-11	2.64973e-08	14.9436
SOX9	202935_s_at	1.19626	4.34785	5.17808	1.86642e-06	0.000245988	4.81982
SPON1	213994_s_at	1.02267	3.18115	8.48377	1.58325e-12	1.60304e-09	18.1208
SPP1	209875_s_at	1.4291	7.2348	4.6028	1.69368e-05	0.00145372	2.73893
SRPX	204955_at	0.637459	6.78128	7.03231	8.58617e-10	3.78588e-07	12.1255
SSPN	226932_at	1.04057	4.44572	7.76083	3.6827e-11	2.26238e-08	15.1257
STMN2	203000_at	1.42828	4.04174	9.39791	2.98056e-14	5.61938e-11	21.8932
SULF2	224724_at	0.641331	7.00629	3.97561	0.000161857	0.00830944	0.626697
SYNPO2	227662_at	0.72163	5.15984	5.6595	2.72246e-07	4.84855e-05	6.6446
TACSTD2	202286_s_at	1.26605	4.23138	7.61972	6.79518e-11	3.83017e-08	14.5422
TAGLN	205547_s_at	1.04813	5.51776	7.99375	1.33761e-11	1.00183e-08	16.0902
THBS1	201110_s_at	0.897965	5.98344	5.89824	1.02519e-07	2.16417e-05	7.57238
THBS2	203083_at	1.38623	6.26236	10.0914	1.502e-15	5.47481e-12	24.7215
THOP1	203235_at	-0.763604	6.49523	-5.83428	1.33349e-07	2.70031e-05	7.32251
THRSP	1553583_a_at	-0.622284	8.85576	-3.46698	0.000880524	0.0270768	-0.939236
THSD7A	214920_at	0.659892	4.11993	3.46229	0.00089383	0.0273315	-0.953001
THY1	208850_s_at	0.670055	5.30973	8.0664	9.75009e-12	7.8395e-09	16.3912
TMEM200A	234994_at	0.807449	2.89022	8.73122	5.38996e-13	6.40644e-10	19.1452
TNC	201645_at	0.675538	4.70531	4.1079	0.000102013	0.00577558	1.05671
TPM2	204083_s_at	0.646398	4.21375	3.8435	0.000254518	0.0115484	0.206226
TYMS	202589_at	0.681086	7.09793	4.20647	7.1943e-05	0.00443324	1.38278
UBE2Q2	224747_at	0.622467	6.38653	3.94716	0.000178562	0.00894039	0.535351
VCAN	221731_x_at	1.09575	4.97106	9.18648	7.45161e-14	1.13171e-10	21.0241
VWF	202112_at	0.59978	5.38145	6.32482	1.73778e-08	4.68045e-06	9.26071
WBP5	217975_at	0.747231	7.64246	6.47252	9.32847e-09	2.78707e-06	9.85301
WISP1	229802_at	0.651434	2.94738	5.72824	2.05791e-07	3.8533e-05	6.91032
ZMAT3	219628_at	0.75413	6.99562	5.87945	1.1076e-07	2.31137e-05	7.49889

## Sheet: GSE84044 DEGs
Gene	ID_REF	logFC	AveExpr	t	P.Value	adj.P.Val	B
Mar1	235385_at	0.986687	4.58494	5.91223	5.46969e-08	1.8691e-06	8.06344
Mar2	219527_at	-0.68453	8.73819	-7.79037	9.01334e-12	1.62107e-09	16.4848
Mar3	213256_at	0.596994	4.23343	7.19209	1.55411e-10	1.56773e-08	13.7269
Sep6	214298_x_at	0.635227	6.59801	6.83116	8.42486e-10	6.40652e-08	12.0914
AACS	218434_s_at	0.697703	5.62259	6.05137	2.94944e-08	1.14776e-06	8.65838
AADAT	223593_at	-0.768792	7.91349	-7.19774	1.51325e-10	1.53786e-08	13.7527
ABCB1	209993_at	0.760314	7.3439	6.72324	1.38975e-09	9.60618e-08	11.6075
ABCC1	202804_at	0.588036	5.56959	6.18508	1.62068e-08	7.04378e-07	9.23562
ABCC4	203196_at	0.99957	4.094	7.72936	1.20761e-11	2.0008e-09	16.2013
ABCC9	208561_at	-0.62915	5.1192	-5.13025	1.56269e-06	2.90415e-05	4.84504
ABCG2	209735_at	-0.685522	8.11077	-5.93408	4.96606e-08	1.72612e-06	8.15646
abParts	214777_at	1.06449	6.33289	5.01684	2.49345e-06	4.29383e-05	4.39833
AC128677.4	217480_x_at	0.809305	6.64383	5.30198	7.62718e-07	1.59045e-05	5.53181
ACACB	221928_at	-0.715254	8.49392	-7.34224	7.64215e-11	9.00505e-09	14.4141
ACADS	202366_at	-0.588567	7.30519	-7.0986	2.41332e-10	2.25453e-08	13.3009
ACADSB	226030_at	-0.778713	10.207	-6.70261	1.5289e-09	1.03585e-07	11.5152
ACE2	219962_at	1.16796	4.63616	6.37099	6.99292e-09	3.53689e-07	10.0466
ACER3	222688_at	0.64624	4.95807	5.37482	5.6071e-07	1.22994e-05	5.82675
ACKR3	212977_at	0.872793	4.72553	5.18852	1.22669e-06	2.37498e-05	5.0767
ACP5	204638_at	0.618672	7.16281	4.63114	1.17229e-05	0.000152618	2.92298
ACSL4	202422_s_at	1.4983	3.79727	6.33092	8.38825e-09	4.12806e-07	9.87101
ACSM2A	241914_s_at	-0.649087	10.3031	-5.56644	2.47297e-07	6.34787e-06	6.6124
ACSM2B	241915_at	-0.682055	7.12107	-7.69867	1.39881e-11	2.24281e-09	16.0589
ACSM3	205942_s_at	-0.896025	7.67048	-5.78587	9.53569e-08	2.9126e-06	7.52848
ACSM5	220061_at	-0.639658	9.37095	-5.04592	2.21301e-06	3.88931e-05	4.51234
ADA	204639_at	0.610278	5.66929	5.0666	2.03256e-06	3.62696e-05	4.59365
ADAM28	205997_at	0.720127	3.55888	6.24382	1.24391e-08	5.70082e-07	9.49083
ADAM9	202381_at	0.670306	7.45373	6.52114	3.52438e-09	2.05213e-07	10.7083
ADAMDEC1	206134_at	1.10953	3.70504	5.96153	4.39769e-08	1.56335e-06	8.27352
ADAMTS12	226997_at	0.971963	5.30504	9.57261	1.56269e-15	1.98698e-12	24.8791
ADAMTS2	226311_at	1.18215	5.96675	7.87554	5.98742e-12	1.16499e-09	16.8812
ADCY1	213245_at	-0.998108	7.02659	-5.60155	2.12561e-07	5.62254e-06	6.7578
ADCY7	203741_s_at	0.832914	5.71203	6.14568	1.93437e-08	8.09815e-07	9.065
ADH4	231703_s_at	-0.590848	5.47815	-4.38402	3.04846e-05	0.000329788	2.01623
ADRA1A	211489_at	-0.814848	5.53823	-3.629	0.000463756	0.00291413	-0.541474
ADRA2A	209869_at	0.933439	3.48694	8.05703	2.4981e-12	5.76822e-10	17.7284
ADRBK2	228771_at	0.818609	5.64544	6.41123	5.82289e-09	3.04075e-07	10.2234
AEBP1	201792_at	1.41784	6.78858	8.95301	3.22055e-14	1.77862e-11	21.9466
AF070581	236277_at	0.994506	2.37201	6.99325	3.95537e-10	3.38435e-08	12.8228
AGA	204333_s_at	0.747857	4.68407	5.93411	4.96553e-08	1.72612e-06	8.15656
AGBL2	220390_at	-0.717962	5.71174	-4.63904	1.13648e-05	0.000148832	2.95247
AGFG1	218092_s_at	0.662826	7.09756	6.61264	2.31526e-09	1.4336e-07	11.1142
AIM2	206513_at	0.641022	4.60695	3.62794	0.00046543	0.00292196	-0.544827
AJUBA	225806_at	0.885735	7.82482	5.4938	3.378e-07	8.12905e-06	6.31294
AKAP7	205771_s_at	0.876646	7.18051	8.37639	5.32759e-13	1.63644e-10	19.2263
AKR1B1	201272_at	0.590484	7.95873	6.15506	1.85467e-08	7.83045e-07	9.10557
AKR1B10	206561_s_at	3.29591	6.0615	7.63444	1.90197e-11	2.88061e-09	15.7612
ALDH1L1	205208_at	-0.757689	9.99755	-6.93435	5.20906e-10	4.25718e-08	12.5564
ALDH6A1	204289_at	-0.713779	4.88664	-3.25645	0.00157229	0.00746416	-1.67089
ALOX5	204446_s_at	1.05697	5.32461	7.38079	6.36567e-11	7.7862e-09	14.5911
ALOX5AP	204174_at	0.705876	6.45679	5.8357	7.66363e-08	2.44626e-06	7.73878
AMICA1	228094_at	0.724091	5.93451	6.62079	2.22996e-09	1.39181e-07	11.1505
AMIGO2	222108_at	0.621855	6.11594	5.56587	2.47913e-07	6.36069e-06	6.61001
AMN	223587_s_at	-1.00349	4.95321	-4.80001	6.00122e-06	8.77787e-05	3.56028
AMPD3	207992_s_at	0.664681	5.7607	6.67189	1.76195e-09	1.15648e-07	11.3781
ANGPTL2	213001_at	0.783821	6.72596	7.61881	2.04944e-11	3.07838e-09	15.6889
ANK2	202920_at	0.79597	3.76712	5.99643	3.76652e-08	1.38304e-06	8.42276
ANK3	239726_at	0.714059	5.52445	4.80771	5.81884e-06	8.55689e-05	3.58969
ANKRD22	238439_at	0.992792	4.43228	4.20183	6.04823e-05	0.000576612	1.36857
ANKRD29	238332_at	1.32721	5.23357	9.33804	4.91525e-15	4.71476e-12	23.7687
ANKRD36B	220940_at	0.614173	5.87774	3.3479	0.00117453	0.00596538	-1.40243
ANKRD44	226641_at	0.848008	5.81212	6.03649	3.15161e-08	1.20753e-06	8.59449
ANLN	222608_s_at	1.21923	2.51158	6.42634	5.43546e-09	2.89089e-07	10.2899
ANO1	1555269_a_at	-0.620024	4.95204	-3.92746	0.000164187	0.00129102	0.428868
ANTXR1	224694_at	1.37008	6.56438	9.03369	2.17261e-14	1.3975e-11	22.3282
ANXA1	201012_at	0.859849	7.21161	7.47708	4.02839e-11	5.35894e-09	15.0342
ANXA10	210143_at	-0.776014	9.69186	-6.33056	8.40184e-09	4.13103e-07	9.86945
ANXA13	208323_s_at	1.12194	6.80129	6.36436	7.2067e-09	3.6249e-07	10.0175
ANXA2	201590_x_at	1.2628	8.93825	8.42694	4.16872e-13	1.3567e-10	19.4641
ANXA2P2	208816_x_at	0.989681	7.36839	7.9991	3.30323e-12	7.19539e-10	17.4576
ANXA3	209369_at	1.29494	3.42705	8.3356	6.49269e-13	1.90854e-10	19.0346
ANXA4	201302_at	0.789585	9.95437	10.4314	2.37094e-17	7.20173e-14	28.9349
ANXA5	200782_at	0.754591	8.9912	7.05688	2.93556e-10	2.6183e-08	13.1113
ANXA8	203074_at	0.653696	5.77341	6.11665	2.20316e-08	9.00284e-07	8.93956
AOX1	205082_s_at	-0.775098	9.25523	-4.76344	6.94518e-06	9.91457e-05	3.42111
APCDD1	225016_at	1.52673	4.28667	8.229	1.0881e-12	2.86018e-10	18.5341
APOA5	224243_at	-0.64992	8.89547	-3.82099	0.000239211	0.00174083	0.0762974
APOBEC3B	206632_s_at	0.869946	2.8167	5.29117	7.98197e-07	1.6535e-05	5.48824
APOBEC3G	204205_at	0.938839	6.91423	6.80557	9.48864e-10	7.02346e-08	11.9764
APOF	207262_at	-0.63804	9.90234	-5.52274	2.98405e-07	7.36914e-06	6.43199
APOL3	221087_s_at	0.913615	7.07864	5.6501	1.72285e-07	4.72877e-06	6.95967
AQP1	209047_at	1.92939	6.30143	8.59201	1.86931e-13	7.35285e-11	20.2417
AQP4	226228_at	1.0854	2.67211	5.96432	4.34352e-08	1.54711e-06	8.28546
AR	226197_at	-0.622267	9.41267	-6.97752	4.25735e-10	3.58557e-08	12.7516
ARHGAP18	225173_at	0.729567	5.21127	5.49687	3.33398e-07	8.04791e-06	6.32554
ARHGAP30	226219_at	0.613294	6.04291	4.6906	9.27452e-06	0.000126203	3.14579
ARHGAP8	37117_at	0.624036	4.16344	7.68059	1.52525e-11	2.38949e-09	15.9751
ARHGAP9	224451_x_at	0.664261	6.56082	5.41252	4.77813e-07	1.07597e-05	5.98019
ARHGEF26	222121_at	-0.586741	4.92121	-3.84896	0.00021683	0.00160836	0.168233
ARHGEF3	218501_at	0.789496	5.75518	6.80154	9.66797e-10	7.13356e-08	11.9583
ARID5B	212614_at	0.603079	6.48611	6.29365	9.93087e-09	4.73796e-07	9.7081
ARL4C	202207_at	0.830501	6.62729	7.16177	1.79285e-10	1.75454e-08	13.5885
ARMCX1	218694_at	0.716411	5.2078	6.66166	1.84708e-09	1.20369e-07	11.3325
ARMCX2	203404_at	0.715707	5.54159	7.70976	1.3265e-11	2.13943e-09	16.1104
ARNTL	210971_s_at	-0.696244	5.61573	-3.72181	0.000337665	0.0022753	-0.245784
ARPP19	221482_s_at	0.634021	6.86101	5.66249	1.63275e-07	4.53149e-06	7.0113
ARSD	232423_at	-0.611782	6.46457	-2.66778	0.00899985	0.0280972	-3.25258
ARSJ	219973_at	0.605435	3.29904	6.00724	3.58988e-08	1.33673e-06	8.46903
ASCC3	212815_at	0.744589	6.64635	6.16584	1.76707e-08	7.5421e-07	9.15223
ASNS	205047_s_at	0.925081	4.417	7.72706	1.22097e-11	2.00813e-09	16.1907
ASPG	1557226_a_at	-0.770121	6.9955	-4.93622	3.46455e-06	5.61923e-05	4.08422
ASPM	219918_s_at	1.32153	4.40419	6.01636	3.44709e-08	1.29861e-06	8.50814
ASPN	219087_at	0.755133	8.54659	8.67871	1.22599e-13	5.19618e-11	20.6507
ATAD2	228401_at	0.711419	4.53341	6.36869	7.06647e-09	3.56749e-07	10.0365
ATF5	204998_s_at	-0.655734	10.4942	-6.41987	5.59811e-09	2.96873e-07	10.2614
ATP1B3	208836_at	0.814079	7.32831	7.4854	3.87192e-11	5.21195e-09	15.0726
ATP2A3	207522_s_at	0.678531	4.82209	6.42103	5.56871e-09	2.95601e-07	10.2665
ATP6V1C1	202872_at	0.657926	5.77701	6.25217	1.1979e-08	5.52234e-07	9.52719
ATP8A1	213106_at	0.678442	5.3063	5.04229	2.24632e-06	3.93899e-05	4.49806
ATP8B1	226302_at	0.772249	6.88596	6.88184	6.65461e-10	5.21262e-08	12.3195
ATP8B2	226771_at	0.779837	5.32385	6.16099	1.80593e-08	7.66015e-07	9.13125
ATR	209903_s_at	0.589586	6.65334	5.8233	8.0923e-08	2.55749e-06	7.6864
AURKA	208079_s_at	0.679894	4.94929	4.40623	2.80096e-05	0.000308215	2.09642
AVPR1A	242680_at	-1.41112	5.6941	-5.07485	1.96465e-06	3.52534e-05	4.62613
B3GAT1	219521_at	-0.682008	5.98994	-5.34311	6.41226e-07	1.37486e-05	5.69811
B3GNT5	225612_s_at	1.37759	3.52063	8.99502	2.62373e-14	1.57398e-11	22.1453
BACE2	227051_at	0.994606	3.01561	8.05518	2.52046e-12	5.76822e-10	17.7198
BAMBI	203304_at	0.740933	7.58839	6.22199	1.37256e-08	6.15606e-07	9.39589
BARD1	227545_at	0.796648	4.25478	7.67058	1.60006e-11	2.47128e-09	15.9287
BAX	211833_s_at	0.877518	4.85294	5.00799	2.58549e-06	4.42308e-05	4.3637
BBOX1	205363_at	-0.933907	8.88888	-5.88706	6.1125e-08	2.03533e-06	7.95646
BBS12	229603_at	0.628379	3.42844	6.79178	1.01159e-09	7.42399e-08	11.9145
BC034319	235696_at	1.0541	3.58087	8.55597	2.22731e-13	8.39103e-11	20.0718
BCAT1	226517_at	1.35115	4.00187	7.95733	4.03957e-12	8.52754e-10	17.2626
BCHE	205433_at	-0.603942	10.437	-4.59567	1.34705e-05	0.000170842	2.79092
BCL11B	222895_s_at	0.905944	4.24349	5.3504	6.21764e-07	1.34489e-05	5.72765
BCL2	203685_at	0.929351	4.77307	8.57606	2.02005e-13	7.889e-11	20.1665
BCL2A1	205681_at	0.733482	4.01065	4.46929	2.19947e-05	0.000254834	2.32553
BEX1	218332_at	0.60421	6.05628	4.94677	3.31916e-06	5.43117e-05	4.12515
BEX2	224367_at	1.24592	4.6253	8.43859	3.93945e-13	1.31335e-10	19.519
BEX4	215440_s_at	0.648924	5.1788	5.74043	1.16314e-07	3.41908e-06	7.33738
BHLHE22	228636_at	0.676386	4.33187	7.50489	3.5288e-11	4.8114e-09	15.1625
BHLHE41	221530_s_at	0.802798	3.62622	6.32023	8.80473e-09	4.28291e-07	9.82425
BICC1	213429_at	2.31278	4.7905	11.5709	9.63638e-20	2.63435e-15	34.256
BICD1	231964_at	0.740146	2.5328	6.80518	9.50592e-10	7.02346e-08	11.9747
BIRC3	210538_s_at	0.975598	4.95484	5.75288	1.10161e-07	3.27339e-06	7.38966
BIRC5	202095_s_at	0.848121	4.37354	5.6316	1.86665e-07	5.06486e-06	6.88263
BLVRA	203773_x_at	0.591064	7.2344	5.28813	8.08491e-07	1.67187e-05	5.47596
BLZF1	203840_at	0.595448	3.66086	6.15177	1.88224e-08	7.92847e-07	9.09134
BMP5	205430_at	0.631456	3.50985	5.53419	2.84088e-07	7.09517e-06	6.4792
BMS1P20	224342_x_at	0.857653	6.1001	4.81295	5.69788e-06	8.4084e-05	3.60971
BTG2	201236_s_at	0.807452	5.92318	7.97152	3.7726e-12	8.10328e-10	17.3289
BTG3	205548_s_at	0.596337	6.14148	6.36212	7.28064e-09	3.65536e-07	10.0077
BTN3A3	38241_at	0.640229	5.94964	5.0389	2.27781e-06	3.98494e-05	4.48476
BUB1	209642_at	0.627659	2.58898	4.73495	7.77928e-06	0.000109172	3.31311
BUB1B	203755_at	1.09722	4.73956	5.92457	5.17938e-08	1.78664e-06	8.11596
C11orf80	238593_at	0.81244	2.37463	5.55498	2.59807e-07	6.59468e-06	6.565
C12orf49	234983_at	0.6933	6.51161	7.06696	2.79994e-10	2.52604e-08	13.1571
C12orf5	219099_at	1.14286	5.85117	6.50292	3.83105e-09	2.18874e-07	10.6277
C12orf75	225105_at	1.54609	4.81215	7.57183	2.56476e-11	3.74942e-09	15.4716
C15orf48	223484_at	1.26174	3.84281	5.55867	2.55708e-07	6.51484e-06	6.58027
C16orf54	1559584_a_at	1.15423	3.15685	6.65453	1.9089e-09	1.23514e-07	11.3007
C1orf106	219010_at	1.11908	3.64742	8.24016	1.03087e-12	2.74941e-10	18.5864
C1orf116	219476_at	0.902555	3.40768	8.6444	1.44877e-13	5.86753e-11	20.4888
C1orf198	223063_at	0.828684	6.40068	8.44802	3.76323e-13	1.27009e-10	19.5633
C1R	212067_s_at	-0.665633	10.7934	-4.95188	3.25076e-06	5.34382e-05	4.14503
C1S	1555229_a_at	-0.719822	7.73155	-3.66873	0.000405104	0.00262679	-0.415567
C3orf14	219288_at	0.740847	5.89192	5.49	3.43345e-07	8.24074e-06	6.29731
C3P1	231691_at	-0.70548	10.5792	-7.67759	1.54729e-11	2.41708e-09	15.9612
C4orf32	227856_at	0.592776	6.28109	5.39399	5.16932e-07	1.15266e-05	5.90471
C5AR1	220088_at	0.667333	4.88055	5.51263	3.11624e-07	7.6438e-06	6.39037
C5orf27	239380_at	-1.86695	7.14355	-6.2771	1.07027e-08	5.03591e-07	9.63588
C7	202992_at	1.35393	8.74702	8.56715	2.1095e-13	8.1223e-11	20.1245
C8orf46	229430_at	-0.707892	5.19014	-4.22123	5.62726e-05	0.00054439	1.43667
C9orf152	229964_at	0.813705	2.5285	5.56174	2.5236e-07	6.44456e-06	6.59293
CACNA1H	205845_at	-0.82804	6.10582	-8.53152	2.50839e-13	9.20445e-11	19.9566
CACNA2D1	227623_at	1.04402	4.14847	7.59286	2.3198e-11	3.44661e-09	15.5688
CAP2	212554_at	0.920962	5.5511	6.63866	2.05378e-09	1.30267e-07	11.23
CAPN2	208683_at	0.867389	8.42623	6.35537	7.50733e-09	3.74854e-07	9.9781
CAPN3	214475_x_at	-0.672642	5.98313	-4.13273	7.80755e-05	0.000710398	1.1278
CAPN5	226292_at	-0.650909	7.39307	-6.56812	2.84111e-09	1.71454e-07	10.9164
CAPN6	202965_s_at	0.83	3.59127	7.82258	7.72224e-12	1.40738e-09	16.6346
CARD16	1552701_a_at	1.09897	6.42375	7.41908	5.30758e-11	6.67108e-09	14.7671
CARD16	1552703_s_at	0.825055	5.91894	7.12568	2.12482e-10	2.03102e-08	13.4241
CASC5	228323_at	0.721034	5.97183	5.65224	1.707e-07	4.69703e-06	6.96856
CASP1	206011_at	0.881629	6.02505	6.7707	1.11551e-09	8.05392e-08	11.82
CAV2	203324_s_at	0.821017	7.69742	7.39232	6.02673e-11	7.40475e-09	14.6441
CBS	1553972_a_at	-0.636584	9.32758	-7.53037	3.12537e-11	4.39279e-09	15.2801
CCDC102B	220301_at	0.602997	2.36775	5.79701	9.08147e-08	2.80367e-06	7.57544
CCDC109B	218802_at	0.706308	5.29748	5.86184	6.831e-08	2.23178e-06	7.84948
CCDC146	227091_at	1.31582	5.17035	9.70629	8.13333e-16	1.20186e-12	25.5118
CCDC3	223316_at	0.59764	8.15237	7.43595	4.89856e-11	6.2431e-09	14.8448
CCDC57	1553248_at	-0.611616	4.4144	-4.77045	6.7538e-06	9.68689e-05	3.44772
CCDC64	228320_x_at	0.626508	5.06486	7.32091	8.45505e-11	9.83575e-09	14.3162
CCDC80	225242_s_at	1.01594	3.67916	6.48486	4.16096e-09	2.34537e-07	10.5479
CCL14	205392_s_at	-0.750367	9.7681	-9.23479	8.13892e-15	6.43418e-12	23.2799
CCL18	32128_at	1.08458	4.49799	5.5422	2.74484e-07	6.90058e-06	6.51223
CCL19	210072_at	1.48904	6.56677	5.20081	1.16543e-06	2.28141e-05	5.12574
CCL2	216598_s_at	1.30842	5.54479	7.80015	8.60014e-12	1.55186e-09	16.5303
CCL20	205476_at	2.02343	4.02363	7.84928	6.79295e-12	1.2896e-09	16.7589
CCL21	204606_at	1.31511	6.23002	5.82414	8.0625e-08	2.54955e-06	7.68995
CCL3	205114_s_at	0.838477	5.92312	4.82303	5.47228e-06	8.15029e-05	3.64821
CCL4	204103_at	0.899938	7.00714	5.85427	7.06241e-08	2.29298e-06	7.81741
CCL5	1405_i_at	0.961363	7.2919	5.10464	1.73738e-06	3.17909e-05	4.74368
CCL8	214038_at	0.981894	4.84289	4.60675	1.28995e-05	0.000165209	2.83208
CCNA2	213226_at	0.920362	4.43148	6.17978	1.65977e-08	7.1965e-07	9.21264
CCNB1	214710_s_at	1.09853	3.91804	6.03184	3.21767e-08	1.22768e-06	8.5745
CCNB2	202705_at	0.949024	3.46758	5.67805	1.52608e-07	4.28328e-06	7.07625
CCND1	208711_s_at	1.01317	7.04528	5.43199	4.39809e-07	1.00698e-05	6.0597
CCND2	200953_s_at	1.00119	5.54268	6.84095	8.04981e-10	6.15557e-08	12.1355
CCNE2	205034_at	0.964163	3.83657	6.09044	2.47735e-08	9.9085e-07	8.82649
CCNG2	202769_at	0.61849	6.70729	6.72965	1.34916e-09	9.3802e-08	11.6361
CCR2	206978_at	1.0118	5.42457	6.31296	9.09957e-09	4.40282e-07	9.79246
CCR5	206991_s_at	0.76553	6.55127	5.56307	2.50919e-07	6.41675e-06	6.59843
CD1E	215784_at	0.850277	2.91838	6.50487	3.79686e-09	2.17375e-07	10.6363
CD2	205831_at	1.03457	5.70584	6.28437	1.03568e-08	4.90605e-07	9.66758
CD200	209583_s_at	0.70478	3.72308	5.54215	2.74537e-07	6.90058e-06	6.51204
CD24	266_s_at	2.40191	5.14872	10.9655	1.77726e-18	1.39518e-14	31.4406
CD27	206150_at	0.88168	5.48364	6.46131	4.63386e-09	2.55582e-07	10.4439
CD300LF	1553043_a_at	0.604103	4.92406	4.18509	6.43578e-05	0.000605535	1.30997
CD3D	213539_at	0.902625	6.28782	5.83232	7.77821e-08	2.47684e-06	7.7245
CD3G	206804_at	0.624419	4.0878	5.83103	7.82227e-08	2.48653e-06	7.71906
CD44	212063_at	0.746092	7.95098	5.56237	2.51673e-07	6.43001e-06	6.59555
CD47	226016_at	0.585139	7.36574	6.46111	4.638e-09	2.55582e-07	10.4431
CD48	204118_at	0.797536	7.413	5.56766	2.4601e-07	6.31779e-06	6.61741
CD52	34210_at	1.16624	6.17462	5.96396	4.35039e-08	1.54855e-06	8.28394
CD53	203416_at	0.679383	8.21003	5.6876	1.46404e-07	4.13678e-06	7.11614
CD58	216942_s_at	0.663527	5.67984	6.20078	1.51013e-08	6.66394e-07	9.30376
CD69	209795_at	0.927948	3.32929	5.83086	7.82815e-08	2.48695e-06	7.71834
CD72	215925_s_at	0.741972	5.11706	3.90958	0.000174978	0.00135971	0.369168
CD74	209619_at	0.801706	10.1562	6.43041	5.3354e-09	2.85713e-07	10.3078
CD84	230391_at	0.733438	6.91597	5.53332	2.85152e-07	7.10282e-06	6.47561
CD86	210895_s_at	0.792127	5.97843	4.97968	2.90263e-06	4.88162e-05	4.25318
CD8A	205758_at	1.2127	6.58776	6.03684	3.14672e-08	1.20735e-06	8.59599
CD96	206761_at	0.621979	3.92983	6.12051	2.16539e-08	8.88167e-07	8.95623
CDC20	202870_s_at	0.759214	3.70951	4.67066	1.00343e-05	0.000134665	3.07089
CDC42EP3	225685_at	0.918785	4.42936	6.96894	4.43182e-10	3.71072e-08	12.7128
CDC6	203967_at	0.996376	3.1067	5.57906	2.34213e-07	6.07476e-06	6.66461
CDC7	204510_at	1.08455	4.38715	7.25291	1.1663e-10	1.27027e-08	14.0048
CDCA3	223307_at	0.598108	4.83185	4.75382	7.21658e-06	0.000102485	3.3846
CDCA7	224428_s_at	0.614163	4.01408	4.48245	2.09078e-05	0.000244364	2.37359
CDH11	207173_x_at	1.59549	3.46029	8.62449	1.59615e-13	6.37003e-11	20.3949
CDH23	224527_at	-0.604815	3.71787	-5.36371	5.87722e-07	1.28237e-05	5.78164
CDH6	214803_at	1.02273	4.65152	9.1895	1.01538e-14	7.47512e-12	23.0655
CDHR2	220186_s_at	0.661161	7.57159	3.77933	0.000276671	0.00194885	-0.0597396
CDHR5	220075_s_at	-0.890014	6.49559	-4.65203	1.07989e-05	0.000142754	3.00104
CDK1	203213_at	1.34953	4.71786	7.02335	3.43534e-10	3.00044e-08	12.9592
CDKN1A	202284_s_at	0.820715	8.06629	6.14376	1.95114e-08	8.14339e-07	9.05668
CDKN1C	213348_at	0.640328	6.27142	6.81423	9.1145e-10	6.83587e-08	12.0153
CDKN2C	204159_at	0.961751	5.08244	6.62261	2.21141e-09	1.38657e-07	11.1585
CDKN3	1555758_a_at	1.31353	4.20249	6.96061	4.60767e-10	3.84031e-08	12.6751
CECR1	219505_at	0.632791	8.43269	4.41562	2.70227e-05	0.000299871	2.1304
CELF2	202157_s_at	0.856703	7.08008	5.95203	4.58665e-08	1.61582e-06	8.233
CENPA	204962_s_at	0.798722	3.46812	5.68914	1.45433e-07	4.1157e-06	7.12254
CENPF	207828_s_at	0.67778	4.27878	5.45773	3.94107e-07	9.21372e-06	6.16498
CENPH	231772_x_at	0.604553	3.60786	6.24356	1.24538e-08	5.70168e-07	9.48969
CENPK	222848_at	1.20984	2.7865	6.69842	1.55878e-09	1.04997e-07	11.4965
CENPM	218741_at	0.637166	4.44388	5.60373	2.10563e-07	5.58862e-06	6.76687
CENPU	218883_s_at	1.60365	4.60183	6.99493	3.92429e-10	3.36302e-08	12.8304
CENPW	226936_at	0.790065	5.18186	5.36493	5.84695e-07	1.2772e-05	5.78659
CEP41	225485_at	0.607418	3.63511	6.70226	1.53133e-09	1.03621e-07	11.5137
CFHR3	1554459_s_at	-0.707654	10.4283	-3.86617	0.000204064	0.0015328	0.225056
CFHR4	207874_s_at	-0.730436	11.276	-4.11906	8.20989e-05	0.000741086	1.08045
CFHR5	208088_s_at	-0.673729	9.4151	-5.69023	1.44744e-07	4.10684e-06	7.12711
CFI	1555564_a_at	-0.587875	9.81953	-2.65615	0.00929321	0.0287928	-3.28117
CFTR	205043_at	2.01136	5.20294	10.1819	7.98627e-17	1.82516e-13	27.7594
CGN	223233_s_at	-0.644976	7.68608	-6.17475	1.69775e-08	7.33209e-07	9.19082
CH25H	206932_at	1.18025	3.89671	7.72251	1.2479e-11	2.03668e-09	16.1695
CHI3L1	209395_at	1.58606	6.26994	3.81047	0.000248189	0.00178549	0.0418311
CHST4	220446_s_at	1.56934	5.50958	8.89916	4.18786e-14	2.12259e-11	21.692
CHST9	223737_x_at	1.70938	4.78398	9.28203	6.46208e-15	5.52053e-12	23.5035
CHSY1	203044_at	0.641598	6.6883	6.45781	4.70851e-09	2.57954e-07	10.4285
CKAP2	218252_at	0.956624	4.6779	7.28366	1.0085e-10	1.12925e-08	14.1455
CKAP2	234764_x_at	1.19776	4.89075	4.60558	1.29586e-05	0.000165694	2.82774
CKLF	219161_s_at	0.678249	7.04932	6.27465	1.0822e-08	5.08326e-07	9.62519
CKMT2	205295_at	0.618861	3.13773	3.04139	0.00305565	0.0123379	-2.27867
CKS2	204170_s_at	0.965544	7.49005	5.89705	5.84911e-08	1.97774e-06	7.99887
CLDN10	205328_at	1.94344	5.52671	9.81761	4.72273e-16	8.06923e-13	26.0384
CLDN11	228335_at	2.40284	5.1447	11.1669	6.72058e-19	1.11812e-14	32.3804
CLDN14	210689_at	-0.642273	6.23207	-6.29002	1.00956e-08	4.80575e-07	9.69223
CLDN7	202790_at	0.725039	6.71296	6.12403	2.13152e-08	8.76245e-07	8.97143
CLEC11A	211709_s_at	0.708323	5.49343	7.31176	8.82925e-11	1.01629e-08	14.2743
CLEC4A	219947_at	0.704322	5.004	5.81582	8.36252e-08	2.62876e-06	7.6548
CLEC4G	1559065_a_at	-0.733663	8.20394	-5.79521	9.1534e-08	2.81792e-06	7.56785
CLEC4M	207995_s_at	-1.01654	8.15472	-7.19325	1.54567e-10	1.5621e-08	13.7321
CLEC7A	1555756_a_at	1.0038	4.06211	5.85271	7.11129e-08	2.30474e-06	7.81078
CLIC5	213317_at	0.660467	2.51465	3.43862	0.000874851	0.00475283	-1.1304
CLIC6	227742_at	1.84873	4.41017	10.4317	2.36655e-17	7.20173e-14	28.9367
CLIP4	226425_at	1.15934	5.60508	8.00695	3.18048e-12	6.97063e-10	17.4943
CMPK2	226702_at	0.669731	6.93494	4.05567	0.000103486	0.000894982	0.862497
CMTM7	226017_at	0.600323	6.66192	6.61357	2.30533e-09	1.42907e-07	11.1183
CNDP1	223699_at	-1.12442	9.48323	-6.25002	1.2096e-08	5.56689e-07	9.51782
CNKSR2	229116_at	-0.709249	4.88089	-4.724	8.12512e-06	0.000113356	3.2717
COBLL1	203641_s_at	-0.618215	6.82932	-4.73912	7.65137e-06	0.000107701	3.3289
COL12A1	225664_at	0.833084	5.25833	7.17551	1.68046e-10	1.66676e-08	13.6512
COL14A1	212865_s_at	1.28601	5.85778	8.01452	3.06649e-12	6.81546e-10	17.5297
COL15A1	203477_at	0.997714	2.74609	5.68054	1.50971e-07	4.24169e-06	7.08662
COL1A1	1556499_s_at	2.09041	8.60539	9.94071	2.58956e-16	4.71947e-13	26.6204
COL1A2	202404_s_at	2.42152	7.0287	10.8163	3.65912e-18	1.81875e-14	30.7425
COL3A1	211161_s_at	1.68496	7.85291	9.80986	4.90474e-16	8.12627e-13	26.0017
COL4A1	211980_at	1.3674	7.88274	10.1813	8.0117e-17	1.82516e-13	27.7563
COL4A2	211964_at	1.27636	7.53344	8.92112	3.76257e-14	1.95922e-11	21.7958
COL4A3	222073_at	0.832889	3.59503	4.85258	4.85922e-06	7.40256e-05	3.76148
COL4A4	229779_at	1.07889	4.90082	6.697	1.56901e-09	1.05517e-07	11.4902
COL4A5	213110_s_at	0.817516	4.05263	4.67978	9.67946e-06	0.000130737	3.10513
COL5A1	212488_at	1.37945	6.42129	8.94247	3.39057e-14	1.85379e-11	21.8967
COL5A2	221729_at	0.975722	7.3534	9.48271	2.42436e-15	2.7615e-12	24.4536
COL6A3	201438_at	0.759992	7.75827	7.30084	9.29758e-11	1.05905e-08	14.2242
COLCA1	238701_x_at	-0.750314	9.92042	-4.0995	8.81967e-05	0.000784728	1.01297
COTL1	224583_at	0.690143	6.79862	5.6276	1.89922e-07	5.14058e-06	6.86601
CPA3	205624_at	0.841762	3.48404	5.51481	3.08721e-07	7.58963e-06	6.39936
CPE	201117_s_at	0.86136	4.65456	3.43811	0.000876331	0.00475729	-1.13196
CREB5	229228_at	0.666846	2.49678	6.8569	7.47435e-10	5.73156e-08	12.2072
CRIM1	228496_s_at	0.647326	5.7168	5.82749	7.94486e-08	2.51526e-06	7.7041
CRIM1	202552_s_at	0.726009	4.61952	6.83877	8.13188e-10	6.20098e-08	12.1256
CRIP1	205081_at	0.841151	5.20275	6.04173	3.07899e-08	1.18887e-06	8.61695
CRISPLD2	221541_at	1.07591	5.8612	9.00506	2.49828e-14	1.5177e-11	22.1928
CROT	231102_at	0.627188	4.44409	5.53059	2.88515e-07	7.17024e-06	6.46435
CRTAM	206914_at	0.789507	3.1436	4.97112	3.00583e-06	5.0212e-05	4.21982
CRYAB	209283_at	0.850675	5.07829	4.03121	0.000113091	0.000958342	0.779017
CSF2RB	205159_at	0.87334	5.88811	5.60015	2.13843e-07	5.64552e-06	6.75202
CST7	210140_at	0.639845	6.08744	5.08109	1.91475e-06	3.45053e-05	4.65073
CTBP2	201218_at	0.69215	7.03244	8.12521	1.79739e-12	4.40683e-10	18.0475
CTGF	209101_at	1.14142	5.82419	6.57781	2.71736e-09	1.65263e-07	10.9595
CTHRC1	225681_at	1.18083	2.58724	6.82667	8.60244e-10	6.52342e-08	12.0712
CTNNA3	236576_at	-0.965708	4.12938	-4.82997	5.32172e-06	7.97602e-05	3.6748
CTSC	201487_at	0.798647	8.02725	6.42674	5.42551e-09	2.89089e-07	10.2916
CTSK	202450_s_at	0.700881	6.6311	7.19565	1.52823e-10	1.54734e-08	13.7431
CTSS	202901_x_at	0.867562	6.48783	5.63149	1.86754e-07	5.06486e-06	6.88217
CTTNBP2NL	226000_at	0.622496	5.42857	7.57734	2.49814e-11	3.66182e-09	15.4971
CUX2	213920_at	-0.843162	7.50856	-4.24683	5.11471e-05	0.000501968	1.52685
CXCL1	204470_at	0.943304	3.98595	8.83961	5.59861e-14	2.6885e-11	21.4105
CXCL10	204533_at	1.86218	8.10534	6.13701	2.01113e-08	8.36825e-07	9.02748
CXCL11	211122_s_at	1.71056	4.14297	4.77054	6.75127e-06	9.68689e-05	3.44808
CXCL13	205242_at	0.964647	3.49003	3.3602	0.0011289	0.00577925	-1.36589
CXCL2	209774_x_at	-0.806866	9.21525	-4.02037	0.000117618	0.000989047	0.742109
CXCL6	206336_at	2.70861	4.49736	11.0867	9.89749e-19	1.11812e-14	32.0064
CXCL8	202859_x_at	2.01468	4.31485	9.28745	6.29323e-15	5.46163e-12	23.5291
CXCL9	203915_at	1.60114	8.23252	5.03981	2.26929e-06	3.97162e-05	4.48834
CXCR4	217028_at	1.63681	4.76907	8.4622	3.51281e-13	1.21045e-10	19.6301
CYAT1	215121_x_at	1.26478	9.91331	5.17128	1.31796e-06	2.51869e-05	5.00801
CYBRD1	222453_at	0.827354	7.10111	7.37177	6.64392e-11	8.07236e-09	14.5496
CYP1A2	207609_s_at	-1.00483	9.57927	-3.92706	0.000164424	0.00129245	0.427517
CYP26A1	206424_at	-0.783956	7.21889	-2.89404	0.0047327	0.0172438	-2.67551
CYP2A13	208327_at	-0.610483	5.35562	-5.3777	5.53922e-07	1.21874e-05	5.83843
CYP2A6	211295_x_at	-1.00123	11.1362	-7.29332	9.63443e-11	1.08611e-08	14.1898
CYP2A7	207718_x_at	-0.918109	10.3915	-7.20073	1.49204e-10	1.52767e-08	13.7663
CYP2B7P	210272_at	-0.795641	6.27301	-4.40708	2.79185e-05	0.000307565	2.09951
CYP2C19	216058_s_at	-1.98649	8.48445	-7.08287	2.5984e-10	2.38149e-08	13.2294
CYP2C9	214419_s_at	-0.604451	6.96004	-3.64177	0.000444086	0.002821	-0.501132
CYP2D6	207498_s_at	-0.721232	11.3028	-3.81253	0.000246402	0.00177731	0.0485893
CYP3A4	231704_at	-0.997048	7.84414	-7.51112	3.42568e-11	4.69603e-09	15.1912
CYP3A43	207773_x_at	-0.706508	7.39341	-5.06433	2.05169e-06	3.65513e-05	4.58469
CYP3A5	243015_at	-0.700524	4.80452	-3.23581	0.00167799	0.00783399	-1.73064
CYP3A7	205939_at	0.957389	9.42619	5.98022	4.0478e-08	1.45697e-06	8.35338
CYP4A11	211231_x_at	-0.611948	9.15827	-5.8786	6.3448e-08	2.09862e-06	7.92056
CYP7A1	207406_at	-1.71804	8.21094	-4.45424	2.33051e-05	0.000266514	2.27067
CYR61	201289_at	1.25735	6.13232	6.78314	1.05297e-09	7.66595e-08	11.8758
CYS1	228739_at	0.73951	3.73485	7.03448	3.2607e-10	2.86622e-08	13.0097
CYSLTR1	231747_at	0.596845	5.14103	4.58471	1.40601e-05	0.000176639	2.75023
CYTIP	209606_at	1.02338	5.45068	6.83662	8.21375e-10	6.25469e-08	12.116
DACT1	219179_at	0.678178	4.92867	6.6215	2.22266e-09	1.38941e-07	11.1536
DAK	244627_at	-0.700809	6.79493	-5.54852	2.67123e-07	6.75531e-06	6.53833
DBF4	204244_s_at	0.654737	4.64447	5.45283	4.02441e-07	9.35521e-06	6.1449
DBN1	202806_at	0.74857	4.59474	8.29182	8.02738e-13	2.25075e-10	18.8289
DBNDD2	218094_s_at	0.59156	6.16458	6.20416	1.48736e-08	6.58813e-07	9.31841
DCAF16	228106_at	0.732968	4.62415	5.69781	1.4005e-07	3.99384e-06	7.15881
DCDC1	232603_at	-0.607058	3.79555	-3.70547	0.000357199	0.00237705	-0.29825
DCDC2	222925_at	2.56718	4.97309	12.4637	1.38276e-21	7.56027e-17	38.347
DCK	203302_at	0.810185	5.77147	6.72746	1.36286e-09	9.45611e-08	11.6264
DCLRE1C	239376_at	0.60535	4.26525	5.41527	4.72251e-07	1.0674e-05	5.99142
DCN	209335_at	0.993518	8.58527	8.80293	6.69469e-14	3.10197e-11	21.2372
DDB2	203409_at	0.620046	6.79893	5.36075	5.9513e-07	1.29585e-05	5.76963
DDX26B	227485_at	0.690708	3.83417	6.54174	3.20672e-09	1.9016e-07	10.7995
DDX60	218986_s_at	0.624164	6.72167	5.00519	2.61526e-06	4.46424e-05	4.35276
DEFB1	210397_at	0.841628	9.40255	4.70181	8.87231e-06	0.000121822	3.18798
DEPDC1	222958_s_at	0.610411	3.27173	4.57029	1.48737e-05	0.000185109	2.69679
DEPDC1B	226980_at	0.974976	2.11596	8.30617	7.48819e-13	2.12133e-10	18.8963
DGAT2	226064_s_at	-0.809822	8.86117	-6.95986	4.62381e-10	3.84205e-08	12.6717
DGKH	227415_at	0.677834	4.89929	7.19865	1.50679e-10	1.53701e-08	13.7568
DHRS2	214079_at	-1.44282	7.88661	-3.29787	0.00137863	0.00674874	-1.55002
DHRS9	224009_x_at	0.726235	4.82726	4.22122	5.6276e-05	0.00054439	1.43661
DIRAS3	215506_s_at	-0.680408	5.9229	-4.09209	9.06212e-05	0.000801344	0.987435
DKK3	214247_s_at	1.72869	6.67664	10.3405	3.6896e-17	1.00865e-13	28.5069
DLGAP5	203764_at	0.807774	2.88978	4.78786	6.30012e-06	9.14897e-05	3.51397
DLK1	209560_s_at	0.666323	3.69755	3.42181	0.000924303	0.00495891	-1.18124
DMXL2	212820_at	0.588255	7.13139	4.89331	4.1227e-06	6.47181e-05	3.91825
DNAH3	220725_x_at	-0.686081	5.77882	-3.92076	0.000168159	0.00131683	0.406447
DNAJB14	222850_s_at	0.607833	5.99798	4.12762	7.95557e-05	0.000722423	1.1101
DNAJC10	225174_at	0.677062	6.94171	7.13126	2.06972e-10	1.9853e-08	13.4495
DNAJC12	223721_s_at	-0.873215	7.03834	-6.76373	1.15216e-09	8.2453e-08	11.7887
DNAJC6	204720_s_at	0.830392	2.49855	7.27292	1.06103e-10	1.17196e-08	14.0964
DNM3OS	232090_at	0.741916	5.1904	7.19143	1.55893e-10	1.5697e-08	13.7239
DNMT3L	220139_at	-0.835366	6.7715	-5.77904	9.82519e-08	2.98109e-06	7.49971
DOCK11	226875_at	0.691065	5.87831	5.4338	4.36444e-07	1.00053e-05	6.06707
DOCK8	225502_at	0.995902	5.75375	6.38876	6.45007e-09	3.29587e-07	10.1246
DPT	213068_at	1.50816	5.49508	7.68714	1.47815e-11	2.34936e-09	16.0055
DPYSL2	200762_at	0.643118	8.24573	6.81723	8.9882e-10	6.75041e-08	12.0288
DPYSL3	201431_s_at	0.777018	4.50508	6.72273	1.39301e-09	9.61649e-08	11.6052
DRAM1	218627_at	0.588081	6.64244	5.77409	1.00402e-07	3.03286e-06	7.47888
DSEL	232235_at	0.853741	4.90183	5.88442	6.18416e-08	2.05384e-06	7.94524
DTL	218585_s_at	1.55669	4.26195	7.66013	1.68212e-11	2.56438e-09	15.8802
DTNA	227084_at	1.67159	4.21852	10.0803	1.3107e-16	2.75624e-13	27.2798
DZIP1	204557_s_at	0.862861	3.37469	7.55044	2.84026e-11	4.06522e-09	15.3727
E2F3	203693_s_at	0.816525	5.71589	7.66339	1.65611e-11	2.53635e-09	15.8953
E2F8	219990_at	1.22776	2.46023	7.00861	3.68084e-10	3.18938e-08	12.8924
EAF2	219551_at	0.645417	4.51033	5.60157	2.12534e-07	5.62254e-06	6.75792
ECT2	219787_s_at	1.15545	3.28723	6.95648	4.69761e-10	3.89154e-08	12.6564
EDIL3	225275_at	0.595665	2.81261	3.90451	0.000178158	0.0013807	0.352279
EDNRA	204464_s_at	0.739484	5.9675	6.10317	2.34019e-08	9.45674e-07	8.88139
EDNRB	204273_at	0.634921	7.45821	5.18697	1.23464e-06	2.3858e-05	5.07051
EFCAB11	214264_s_at	0.675636	5.43287	6.46942	4.46531e-09	2.49107e-07	10.4797
EFEMP1	201842_s_at	2.17864	5.87865	8.766	8.01441e-14	3.59171e-11	21.0628
EFEMP2	209356_x_at	0.616563	6.01447	6.44652	4.95752e-09	2.70511e-07	10.3787
EFHD1	209343_at	-1.10566	7.31456	-6.1922	1.5696e-08	6.87095e-07	9.26651
EGR2	205249_at	0.799699	3.27554	5.34338	6.40511e-07	1.37387e-05	5.69918
EHD4	229074_at	0.895351	5.27822	6.46009	4.65956e-09	2.56299e-07	10.4386
EHF	225645_at	1.95407	5.6005	10.6318	8.9533e-18	3.49658e-14	29.8771
EIF5A2	235296_at	0.611858	3.10006	6.45023	4.87431e-09	2.66503e-07	10.3951
ELF3	201510_at	0.671992	5.09553	5.92967	5.06395e-08	1.75457e-06	8.13766
ELK3	221773_at	0.608051	7.18377	6.2725	1.09277e-08	5.12411e-07	9.61581
ELOVL2	213712_at	0.769031	8.60761	5.78591	9.53422e-08	2.9126e-06	7.52863
ELOVL7	227180_at	1.81855	4.2157	11.0799	1.02251e-18	1.11812e-14	31.9749
EMCN	222885_at	0.600165	5.81903	6.33621	8.18938e-09	4.03746e-07	9.89417
EMILIN2	224374_s_at	0.640616	4.51985	5.59806	2.15782e-07	5.68026e-06	6.74335
EMP1	201324_at	1.40102	4.92639	7.73263	1.18883e-11	1.97566e-09	16.2165
EMR2	207610_s_at	0.630516	4.26634	4.58634	1.39711e-05	0.000175897	2.75626
ENAH	222433_at	0.972306	6.63877	8.50908	2.79739e-13	1.0129e-10	19.8509
ENDOD1	212573_at	0.8609	5.60331	7.89425	5.47224e-12	1.10404e-09	16.9684
ENHO	228403_at	-0.721385	5.73277	-5.94753	4.67904e-08	1.64202e-06	8.21379
ENPP2	209392_at	1.02315	8.18065	6.24914	1.21437e-08	5.57949e-07	9.51401
ENPP5	227803_at	1.3073	2.59501	9.84441	4.14356e-16	7.30804e-13	26.1651
ENTPD1	228585_at	0.732364	2.9058	7.82769	7.53492e-12	1.38711e-09	16.6584
EOGT	221935_s_at	0.677696	4.56936	6.03098	3.22997e-08	1.23065e-06	8.57082
EOMES	231776_at	0.655286	5.85264	4.44314	2.43198e-05	0.000275582	2.23027
EPB41L2	201719_s_at	0.601945	7.08882	5.33079	6.75483e-07	1.43648e-05	5.64821
EPB41L3	212681_at	0.693577	4.19056	5.16247	1.36717e-06	2.59999e-05	4.97293
EPB41L4A	228256_s_at	0.789813	5.77395	6.00021	3.70388e-08	1.37016e-06	8.43891
EPCAM	201839_s_at	3.07544	5.62275	10.9581	1.84184e-18	1.39518e-14	31.4061
EPDR1	223253_at	1.29045	6.6699	8.66263	1.32579e-13	5.49146e-11	20.5748
EPHA3	206070_s_at	1.84894	4.70607	9.4943	2.29094e-15	2.66505e-12	24.5084
EPHB1	230425_at	-0.889739	4.85686	-4.93892	3.4268e-06	5.57177e-05	4.09468
EPHX2	209368_at	-0.665268	9.45738	-7.83275	7.35412e-12	1.3584e-09	16.6819
EPSTI1	227609_at	0.833897	7.27507	4.84373	5.0354e-06	7.62211e-05	3.72752
ERICH5	1552390_a_at	0.963615	5.92365	5.96199	4.38866e-08	1.56116e-06	8.2755
ERMP1	222603_at	0.650646	6.05411	7.34935	7.38905e-11	8.77926e-09	14.4467
ERRFI1	224657_at	-0.624628	10.6895	-5.12879	1.57218e-06	2.91881e-05	4.83925
ESRP1	225846_at	1.23289	3.42715	7.23875	1.24695e-10	1.33158e-08	13.94
ESRRG	207981_s_at	0.618114	3.18586	4.94957	3.2815e-06	5.37979e-05	4.13604
ETNK2	219268_at	-0.670088	7.61392	-6.2182	1.3962e-08	6.2418e-07	9.37942
ETV1	221911_at	0.633045	4.25569	5.60246	2.11726e-07	5.61403e-06	6.76158
ETV7	224225_s_at	0.973341	3.31539	5.87043	6.57758e-08	2.16513e-06	7.88587
EVI2A	204774_at	0.970825	5.39974	6.5019	3.84884e-09	2.19432e-07	10.6232
EVI2B	211742_s_at	0.768812	6.82955	5.89205	5.97948e-08	2.00816e-06	7.97765
EZH2	203358_s_at	0.96251	4.23125	6.62619	2.17516e-09	1.36743e-07	11.1745
F11	206610_s_at	-0.628495	8.97922	-7.22727	1.31647e-10	1.38685e-08	13.8875
F2RL1	213506_at	1.53255	5.62243	7.45119	4.55621e-11	5.95958e-09	14.915
FABP4	203980_at	0.961419	4.61662	3.76224	0.000293598	0.00203996	-0.115225
FABP5	202345_s_at	1.33425	6.03626	5.42567	4.51822e-07	1.0306e-05	6.03385
FAIM	220643_s_at	0.994676	5.24626	8.72303	9.8802e-14	4.37351e-11	20.8599
FAIM3	221601_s_at	0.587922	4.82228	4.77768	6.56155e-06	9.46827e-05	3.47523
FAM102B	226568_at	0.836245	6.55481	8.56458	2.13606e-13	8.16708e-11	20.1124
FAM129A	217967_s_at	1.1831	4.85462	6.64788	1.96828e-09	1.25866e-07	11.2711
FAM134B	218510_x_at	-0.95331	6.0786	-6.59664	2.49203e-09	1.53246e-07	11.0431
FAM13C	1554547_at	0.782332	3.53995	8.91015	3.96933e-14	2.04739e-11	21.7439
FAM150B	238018_at	1.50412	4.13692	8.93451	3.52466e-14	1.90803e-11	21.8591
FAM151A	1554668_a_at	-1.0579	5.8513	-4.34073	3.59291e-05	0.000377701	1.8607
FAM169A	235048_at	1.30692	5.45934	7.97115	3.77931e-12	8.10328e-10	17.3271
FAM198A	232124_at	-0.88965	4.29774	-4.80343	5.91954e-06	8.67696e-05	3.57334
FAM198B	223204_at	0.689282	7.00639	6.23964	1.2676e-08	5.7707e-07	9.47263
FAM26F	229390_at	0.662621	7.98787	3.89567	0.00018384	0.00141337	0.322851
FAM3B	227194_at	2.10168	4.90897	8.83936	5.60564e-14	2.6885e-11	21.4093
FAM57A	218898_at	0.671677	4.55565	6.30693	9.35134e-09	4.49679e-07	9.76612
FAM60A	220147_s_at	0.761156	5.86631	7.16376	1.77609e-10	1.74654e-08	13.5976
FAM65B	209829_at	0.727971	4.94088	4.6576	1.05643e-05	0.000140433	3.02193
FAM72A	225834_at	0.587255	4.63239	4.06973	9.83235e-05	0.000857801	0.910645
FAM9B	1555538_s_at	-0.673751	2.81499	-4.00562	0.000124054	0.00103324	0.692036
FANCD2	242560_at	0.694116	3.64003	5.81826	8.27361e-08	2.60938e-06	7.66508
FANCI	213007_at	0.836573	4.34193	6.52246	3.50301e-09	2.04187e-07	10.7141
FAR1	224866_at	0.868902	4.63379	6.47486	4.35564e-09	2.43751e-07	10.5037
FAS	204780_s_at	0.680891	7.75517	6.55964	2.95394e-09	1.77091e-07	10.8788
FAT1	201579_at	1.91006	6.9707	8.8101	6.46468e-14	3.021e-11	21.2711
FBLIM1	225258_at	0.796	6.22926	8.08815	2.14966e-12	5.14684e-10	17.874
FBLN1	202995_s_at	0.855723	3.9633	5.24165	9.82561e-07	1.97506e-05	5.28917
FBLN5	203088_at	1.20556	6.03435	7.04123	3.15915e-10	2.79042e-08	13.0403
FBN1	202766_s_at	1.13639	6.51147	9.20044	9.62577e-15	7.20944e-12	23.1173
FCAMR	231496_at	0.856564	5.57206	3.71378	0.000347128	0.00232418	-0.271573
FCER1A	211734_s_at	0.624337	4.05133	3.63792	0.000449939	0.00284925	-0.513322
FCGR1A	216950_s_at	1.10908	5.04434	5.24767	9.58127e-07	1.93448e-05	5.31329
FCGR1B	214511_x_at	1.35365	4.62333	5.48721	3.47461e-07	8.31761e-06	6.28588
FCGR2A	203561_at	0.686459	4.64249	6.64425	2.00152e-09	1.27544e-07	11.2549
FCN1	205237_at	0.740518	4.71666	4.95068	3.26674e-06	5.36202e-05	4.14035
FCN2	1559577_at	-0.615148	5.77977	-5.10331	1.74699e-06	3.19163e-05	4.73841
FCRL3	231093_at	0.664055	4.97085	3.98848	0.000131957	0.00108346	0.634006
FCRL5	224404_s_at	0.606452	3.7205	5.81705	8.31744e-08	2.61805e-06	7.66
FEN1	204767_s_at	0.600596	6.22088	5.39053	5.24581e-07	1.16639e-05	5.89063
FERMT1	218796_at	0.829083	4.03889	8.68917	1.1651e-13	4.97669e-11	20.7
FGFR2	203638_s_at	0.606335	8.33916	5.88418	6.19064e-08	2.05384e-06	7.94424
FGL2	227265_at	0.692988	8.47087	6.19464	1.55247e-08	6.81232e-07	9.27709
FHL2	202949_s_at	1.03064	6.11711	6.25531	1.18105e-08	5.45848e-07	9.54086
FIBIN	226769_at	0.609586	4.96855	5.54207	2.74635e-07	6.90058e-06	6.5117
FIGNL1	222843_at	0.619189	6.14427	5.87444	6.46229e-08	2.13232e-06	7.90289
FILIP1L	204135_at	1.06593	5.12658	8.42715	4.16441e-13	1.3567e-10	19.4651
FITM1	229567_at	-0.685192	6.1487	-6.21666	1.40592e-08	6.28011e-07	9.37273
FKBP1A-SDCBP2	233565_s_at	0.818526	5.7919	6.16658	1.76122e-08	7.52891e-07	9.15543
FKBP1B	206857_s_at	0.933417	5.62716	4.28901	4.36685e-05	0.000442144	1.67621
FKSG49	211454_x_at	-0.635572	7.70058	-3.49574	0.000724856	0.004112	-0.956257
FLI1	204236_at	0.642824	5.44737	5.56773	2.45927e-07	6.31779e-06	6.61774
FLRT2	204359_at	0.799542	6.12122	6.32298	8.69568e-09	4.24497e-07	9.83628
FLVCR1	228191_at	0.765947	5.95965	6.56392	2.89645e-09	1.74217e-07	10.8978
FMNL2	226184_at	0.645305	6.93188	5.60219	2.1197e-07	5.61567e-06	6.76047
FMO1	205666_at	1.28551	5.30864	6.00418	3.63897e-08	1.34889e-06	8.45595
FMO2	228268_at	1.15331	4.66732	7.21541	1.39225e-10	1.44443e-08	13.8333
FMO5	215300_s_at	-0.687354	7.05177	-4.57304	1.4715e-05	0.000183602	2.70698
FNDC1	226930_at	1.16419	3.33033	6.23281	1.30724e-08	5.90689e-07	9.44292
FNIP2	226460_at	-0.77751	8.80432	-6.76851	1.12687e-09	8.09616e-08	11.8102
FOLH1	217487_x_at	-0.966485	6.73657	-4.12197	8.12267e-05	0.000734668	1.09051
FOXM1	202580_x_at	0.612719	4.04476	5.65791	1.66553e-07	4.60378e-06	6.9922
FOXQ1	227475_at	1.1252	4.98017	6.35865	7.39626e-09	3.71001e-07	9.99249
FPR3	230422_at	0.96082	6.52495	7.59082	2.34256e-11	3.47098e-09	15.5594
FRAS1	226145_s_at	1.4964	4.48614	8.46551	3.45688e-13	1.20385e-10	19.6457
FRG1B	243689_s_at	-0.815401	2.54424	-2.80222	0.00616948	0.0210915	-2.91447
FRMD3	230645_at	0.635331	4.47803	5.12401	1.60359e-06	2.96907e-05	4.82032
FRMD6	225481_at	0.887843	6.39829	6.6984	1.55889e-09	1.04997e-07	11.4965
FRZB	203697_at	0.658866	4.26339	4.35927	3.34915e-05	0.000355692	1.92718
FTCD	220604_x_at	-0.732063	9.77788	-6.46892	4.47549e-09	2.49107e-07	10.4775
FUT4	209892_at	0.776464	4.77573	6.90927	5.85596e-10	4.6893e-08	12.4432
FUT8	203988_s_at	0.836763	4.81636	8.27907	8.53873e-13	2.35785e-10	18.769
FXYD2	205674_x_at	1.65447	6.31098	9.3099	5.63964e-15	5.31634e-12	23.6354
FXYD2	207434_s_at	1.5364	6.21762	8.49754	2.95869e-13	1.0573e-10	19.7965
FYB	227266_s_at	0.711149	6.46761	4.83017	5.31763e-06	7.97425e-05	3.67554
FZD1	204451_at	0.646623	6.18184	6.75338	1.20877e-09	8.57189e-08	11.7424
FZD2	210220_at	0.681405	3.48801	6.3031	9.51525e-09	4.56357e-07	9.74936
FZD6	203987_at	1.09784	4.40451	7.87824	5.91026e-12	1.16239e-09	16.8938
FZD7	203706_s_at	1.28779	4.00292	8.3062	7.48697e-13	2.12133e-10	18.8965
G6PC	1555612_s_at	-0.777678	7.46486	-3.90343	0.000178844	0.00138464	0.348677
GABBR1	205890_s_at	2.2142	8.47674	6.58718	2.60289e-09	1.59009e-07	11.001
GABBR2	209990_s_at	0.66783	2.66426	4.49543	1.98868e-05	0.000234384	2.42109
GABRB3	227690_at	0.981749	2.94143	6.14399	1.94914e-08	8.14339e-07	9.05767
GABRE	204537_s_at	1.02492	4.68544	7.0357	3.24215e-10	2.85911e-08	13.0152
GABRP	205044_at	0.749364	3.13535	6.00071	3.69559e-08	1.36802e-06	8.44108
GALK1	204374_s_at	-0.960722	6.82862	-5.82893	7.89496e-08	2.50236e-06	7.71016
GALNT7	218313_s_at	0.586879	5.43585	5.4546	3.9941e-07	9.30453e-06	6.15215
GALT	232708_at	-0.626999	5.5474	-4.08161	9.41575e-05	0.000827263	0.951395
GAS2L3	238756_at	1.23273	3.83166	7.49226	3.74761e-11	5.08438e-09	15.1042
GAS6	202177_at	0.600674	6.15615	5.44125	4.22812e-07	9.74178e-06	6.09751
GBA3	219954_s_at	-0.656405	9.41907	-6.22936	1.32776e-08	5.97983e-07	9.4279
GBP1	202270_at	0.838113	8.3893	4.93828	3.43561e-06	5.57891e-05	4.09223
GBP2	202748_at	0.598661	6.88315	4.78327	6.4167e-06	9.29606e-05	3.4965
GBP3	223434_at	0.68288	7.85972	3.2515	0.00159703	0.00754821	-1.68523
GBP4	235175_at	0.593797	5.96161	4.46648	2.22339e-05	0.000256843	2.31528
GBP5	238581_at	0.85862	5.00973	4.38445	3.04344e-05	0.00032931	2.01779
GCA	203765_at	0.663307	5.78427	6.36522	7.17864e-09	3.61411e-07	10.0213
GCK	211167_s_at	-1.19876	6.12102	-4.39707	2.90064e-05	0.000315984	2.0633
GCKR	206867_at	-0.629189	8.67623	-7.1163	2.22063e-10	2.10422e-08	13.3814
GDF15	221577_x_at	1.35568	4.69518	6.68006	1.69676e-09	1.12313e-07	11.4146
GEM	204472_at	1.38526	5.37548	7.43659	4.88384e-11	6.23888e-09	14.8477
GFRA1	227550_at	-0.606132	7.58766	-5.70805	1.33944e-07	3.86663e-06	7.20167
GINS1	206102_at	1.22408	4.36274	6.50374	3.81661e-09	2.18277e-07	10.6313
GINS2	221521_s_at	0.928976	5.68197	6.18751	1.60308e-08	6.98953e-07	9.24615
GJA1	201667_at	1.09967	5.95446	7.13745	2.01034e-10	1.93513e-08	13.4777
GLIPR1	204222_s_at	0.635934	5.80137	5.6002	2.13797e-07	5.64552e-06	6.75223
GLIS2	223378_at	0.695153	5.67559	4.84945	4.92091e-06	7.48611e-05	3.74945
GLIS3	229435_at	1.03868	4.60415	9.29245	6.14145e-15	5.41587e-12	23.5528
GLRB	205280_at	0.692675	2.19323	5.84127	7.47803e-08	2.40283e-06	7.76238
GLS	221510_s_at	0.95317	5.80444	8.36301	5.68466e-13	1.69841e-10	19.1634
GLS2	1564706_s_at	-0.594786	8.90702	-4.43263	2.53203e-05	0.000284967	2.19206
GLT8D2	227070_at	0.804953	4.38446	8.2542	9.63162e-13	2.58142e-10	18.6523
GLUD2	210447_at	0.742901	3.70204	6.76085	1.16764e-09	8.33622e-08	11.7758
GLYAT	231683_at	-0.653933	7.60518	-6.54291	3.18965e-09	1.89353e-07	10.8046
GLYCTK	238518_x_at	-0.606326	9.44338	-6.56995	2.81733e-09	1.70207e-07	10.9246
GLYR1	212414_s_at	0.664833	7.45783	7.22311	1.34252e-10	1.40686e-08	13.8685
GNB4	225710_at	0.636101	7.69802	5.6842	1.4859e-07	4.19203e-06	7.1019
GNE	205042_at	-0.611178	9.92322	-7.04359	3.12437e-10	2.76416e-08	13.051
GNMT	210328_at	-1.51248	10.0285	-7.77648	9.63457e-12	1.69926e-09	16.4202
GNPTAB	212959_s_at	0.670749	6.47893	6.33631	8.18554e-09	4.03746e-07	9.89462
GOLM1	217771_at	1.56206	6.01981	8.0976	2.05376e-12	4.95043e-10	17.9183
GORAB	226337_at	0.651229	6.0693	5.76941	1.02482e-07	3.08716e-06	7.45916
GPC3	209220_at	2.92191	4.98546	10.8847	2.62766e-18	1.5963e-14	31.0626
GPC4	204984_at	0.678225	3.51877	5.4141	4.746e-07	1.07182e-05	5.98666
GPCPD1	224826_at	0.607205	5.72028	5.74331	1.14858e-07	3.38355e-06	7.3495
GPD2	225447_at	0.691984	5.2291	5.9826	4.00512e-08	1.44637e-06	8.36359
GPER1	211829_s_at	-0.670758	3.89362	-3.60513	0.000502785	0.00310179	-0.616646
GPNMB	1554018_at	1.25263	3.0824	5.74901	1.12035e-07	3.31646e-06	7.37343
GPR124	221814_at	0.707089	5.54798	6.80768	9.39587e-10	6.98938e-08	11.9859
GPR125	1555122_at	-0.747576	2.96227	-5.99567	3.77938e-08	1.38404e-06	8.41948
GPR160	223423_at	0.851905	5.55454	6.94587	4.93632e-10	4.05854e-08	12.6085
GPR171	207651_at	0.693723	4.5156	4.68651	9.4257e-06	0.000127752	3.13041
GPR18	210279_at	0.858764	4.76228	5.41276	4.7731e-07	1.07597e-05	5.9812
GPR34	223620_at	0.767647	6.40428	5.80152	8.90383e-08	2.7613e-06	7.59444
GPR56	212070_at	0.971595	5.66774	8.37338	5.40595e-13	1.64206e-10	19.2122
GPR65	214467_at	0.65632	6.49829	4.72932	7.95525e-06	0.000111156	3.29182
GPR82	244434_at	0.618227	3.36507	3.54845	0.000608262	0.00359338	-0.793595
GPR88	220313_at	-1.20463	5.08733	-4.15567	7.17507e-05	0.000663585	1.20742
GPR98	223582_at	-0.756282	6.7956	-5.84933	7.21762e-08	2.33505e-06	7.79649
GPRC5B	203632_s_at	1.21471	5.17451	9.29493	6.06737e-15	5.41587e-12	23.5646
GPRIN3	240173_at	0.647691	4.06379	5.97796	4.0885e-08	1.46872e-06	8.34374
GPX2	202831_at	1.50991	8.38128	5.79439	9.18647e-08	2.82308e-06	7.56438
GPX3	214091_s_at	0.661876	9.44241	6.40573	5.97053e-09	3.10303e-07	10.1992
GPX7	213170_at	0.783513	4.61122	5.89075	6.01394e-08	2.01601e-06	7.97212
GPX8	227628_at	1.00446	3.52185	8.01235	3.09876e-12	6.8593e-10	17.5196
GREM1	218469_at	-0.678185	4.31406	-2.7907	0.00637548	0.0216278	-2.94399
GRK5	204396_s_at	0.602107	6.30685	7.09043	2.50773e-10	2.30825e-08	13.2637
GSN	200696_s_at	1.69534	8.50293	9.18749	1.02539e-14	7.47512e-12	23.056
GSTP1	200824_at	0.663263	6.94298	7.08387	2.58615e-10	2.37643e-08	13.2339
GUCY1A2	236335_at	0.590102	4.10228	4.84327	5.0447e-06	7.63195e-05	3.72577
GUCY1A3	229530_at	0.600274	5.28068	5.9303	5.04986e-08	1.7508e-06	8.14035
GULP1	204237_at	0.922952	3.17521	7.28213	1.01582e-10	1.13076e-08	14.1385
GUSBP11	213502_x_at	0.723846	8.27011	4.96389	3.09562e-06	5.13978e-05	4.19171
GYG1	211275_s_at	0.612034	7.3694	6.08944	2.48844e-08	9.93831e-07	8.82218
GZMA	205488_at	0.986679	6.02182	5.38999	5.25785e-07	1.16774e-05	5.88843
GZMK	206666_at	0.943765	6.36925	5.43252	4.3883e-07	1.00515e-05	6.06184
H19	224997_x_at	0.598289	8.6517	2.6074	0.0106194	0.0318232	-3.39983
H2AFY2	218445_at	0.767094	5.66556	8.14861	1.60521e-12	3.97127e-10	18.1571
HAAO	205657_at	-0.794824	8.15154	-5.87552	6.43169e-08	2.12351e-06	7.90746
HAO2	220801_s_at	-0.765765	10.5886	-6.53627	3.28813e-09	1.94111e-07	10.7753
HAPLN4	235420_at	-0.690148	6.04794	-4.64946	1.09086e-05	0.00014396	2.99144
HAVCR2	235458_at	0.618731	6.29796	4.97139	3.00241e-06	5.01702e-05	4.22091
HCP5	206082_at	0.836525	6.134	5.4844	3.5167e-07	8.38763e-06	6.27432
HDGFRP3	209524_at	0.714006	3.69332	8.2887	8.14935e-13	2.27012e-10	18.8143
HEG1	213069_at	0.655079	7.47869	7.48301	3.91622e-11	5.24802e-09	15.0616
HELLS	227350_at	1.42772	3.26342	7.05173	3.00739e-10	2.67364e-08	13.0879
HEPH	203903_s_at	1.03431	4.29951	8.54459	2.35402e-13	8.69634e-11	20.0182
HEYL	226828_s_at	0.641882	4.6509	7.37649	6.49661e-11	7.92862e-09	14.5714
HGF	210997_at	1.33408	4.52534	8.72223	9.9189e-14	4.37351e-11	20.8561
HKDC1	227614_at	2.31674	5.18721	7.95054	4.17365e-12	8.77671e-10	17.2309
HLA-DMA	217478_s_at	1.00317	8.02581	6.55508	3.01633e-09	1.80238e-07	10.8586
HLA-DMB	203932_at	0.731642	8.3013	5.62202	1.94559e-07	5.24272e-06	6.84283
HLA-DOA	226878_at	0.80114	5.84988	5.59158	2.219e-07	5.81053e-06	6.71649
HLA-DOB	205671_s_at	0.605202	5.06127	5.16977	1.32628e-06	2.53193e-05	5.00199
HLA-DPA1	211991_s_at	0.728338	9.48681	5.21624	1.09274e-06	2.16156e-05	5.1874
HLA-DPB1	201137_s_at	0.74766	10.2366	6.34798	7.76316e-09	3.86216e-07	9.94576
HLA-DQA1	213831_at	1.79315	5.81943	2.76169	0.00692247	0.0230265	-3.01788
HLA-DQB1	209480_at	1.79286	4.27586	4.22724	5.50261e-05	0.000534748	1.45781
HLA-DQB1	212999_x_at	1.38746	4.51295	4.89274	4.1323e-06	6.48117e-05	3.91603
HLA-DRA	210982_s_at	0.690507	10.3283	4.84813	4.94704e-06	7.51594e-05	3.7444
HLA-DRB1	204670_x_at	0.707645	10.244	5.69184	1.43735e-07	4.08245e-06	7.13383
HLA-F	221978_at	0.686395	5.80319	5.20455	1.14739e-06	2.25416e-05	5.14068
HMCN1	235944_at	0.97614	5.69119	8.42478	4.21256e-13	1.36285e-10	19.454
HMGB2	208808_s_at	0.79546	7.45949	5.75965	1.06948e-07	3.20054e-06	7.41813
HMGCS2	240110_at	-0.707473	8.14734	-6.09945	2.37945e-08	9.58001e-07	8.86535
HMGN4	209786_at	0.832931	6.30785	7.54473	2.91865e-11	4.1665e-09	15.3464
HMMR	207165_at	1.14216	4.88512	6.009	3.56187e-08	1.32932e-06	8.47658
HOMER1	213793_s_at	0.626306	4.33402	5.37423	5.62125e-07	1.23233e-05	5.82434
HOMER2	1556097_at	-0.704001	5.97668	-5.31948	7.085e-07	1.49459e-05	5.60247
HOPX	211597_s_at	0.814863	5.02392	5.3972	5.09941e-07	1.1394e-05	5.91777
HPR	208471_at	-1.06514	9.63501	-7.90624	5.16551e-12	1.05382e-09	17.0243
HPSE	219403_s_at	0.978017	5.48462	6.1103	2.26674e-08	9.20756e-07	8.91214
HS3ST1	205466_s_at	0.606286	2.69543	5.90845	5.56181e-08	1.89465e-06	8.04736
HSD17B14	224494_x_at	-1.19075	5.70172	-7.03507	3.25177e-10	2.86297e-08	13.0123
HSPA2	211538_s_at	1.20316	5.27014	7.53705	3.02749e-11	4.28463e-09	15.3109
HSPA4L	1556194_a_at	0.912265	4.88393	5.50682	3.19485e-07	7.78492e-06	6.36646
HSPB6	226304_at	0.586358	3.45798	5.40888	4.85261e-07	1.09004e-05	5.96536
HTR2B	206638_at	0.741654	5.70279	5.8182	8.27557e-08	2.60938e-06	7.66485
ID1	208937_s_at	0.625895	9.07544	3.43645	0.000881086	0.00477674	-1.13697
ID4	209291_at	2.25687	4.66091	9.72608	7.38414e-16	1.12147e-12	25.6054
IER3	201631_s_at	0.990037	6.40054	7.17504	1.68418e-10	1.66676e-08	13.6491
IER5	218611_at	0.763756	6.7143	7.18663	1.59462e-10	1.60268e-08	13.702
IER5L	226552_at	0.610322	5.4578	7.45154	4.54871e-11	5.95958e-09	14.9166
IFI16	208965_s_at	0.975766	5.62842	5.08787	1.86199e-06	3.36766e-05	4.67745
IFI27	202411_at	0.722411	8.75083	3.72423	0.000334859	0.00226058	-0.237999
IFI30	201422_at	0.775123	9.69617	6.1886	1.59526e-08	6.97208e-07	9.25087
IFI44	214453_s_at	0.668926	7.54774	4.14838	7.37074e-05	0.000679014	1.18206
IFI6	204415_at	0.696088	8.65582	2.92004	0.00438569	0.0162667	-2.60665
IFIT3	229450_at	0.611448	8.55154	4.88603	4.24596e-06	6.61767e-05	3.89015
IFT57	218100_s_at	0.73004	5.33026	7.74684	1.11055e-11	1.89157e-09	16.2825
IFT80	1558956_s_at	0.785773	6.15162	5.7934	9.22665e-08	2.8309e-06	7.56018
IGFALS	215712_s_at	-0.716488	7.97801	-6.36647	7.13818e-09	3.60037e-07	10.0268
IGFBP6	203851_at	0.591678	5.28218	5.81733	8.30727e-08	2.61636e-06	7.66118
IGFBP7	201163_s_at	0.888931	9.74414	6.57238	2.78598e-09	1.68708e-07	10.9354
IGH	217022_s_at	1.22603	8.18247	5.09809	1.78506e-06	3.25003e-05	4.71779
IGHG1	211430_s_at	1.45825	10.2247	4.58485	1.40525e-05	0.000176584	2.75074
IGHM	216491_x_at	0.851434	5.07528	3.1423	0.00224563	0.00979641	-1.99764
IGJ	212592_at	1.14975	7.82098	5.51683	3.0606e-07	7.54116e-06	6.40767
IGK	215176_x_at	1.50957	7.11333	5.56112	2.5303e-07	6.45864e-06	6.59039
IGKC	214669_x_at	1.23653	8.44918	5.87695	6.39117e-08	2.1114e-06	7.91355
IGKC	214768_x_at	1.27524	6.55396	5.3442	6.3828e-07	1.37177e-05	5.70252
IGKV1-17	211645_x_at	1.40381	6.29714	5.3529	6.15226e-07	1.33376e-05	5.73779
IGKV1-37	216401_x_at	1.10784	6.4137	5.26882	8.76784e-07	1.79208e-05	5.39827
IGKV1OR2-108	217378_x_at	1.23077	6.52122	5.85843	6.93434e-08	2.2581e-06	7.83503
IGLC1	214677_x_at	1.44587	10.2388	5.2694	8.74659e-07	1.78841e-05	5.4006
IGLC1	217148_x_at	0.934492	7.29474	4.93984	3.41402e-06	5.55783e-05	4.09825
IGLJ3	211881_x_at	0.831182	5.65237	4.95627	3.19327e-06	5.27787e-05	4.16206
IGLJ3	216853_x_at	1.06072	5.48783	4.98187	2.87675e-06	4.84704e-05	4.26174
IGLL3P	215946_x_at	1.10206	6.83211	5.76274	1.05515e-07	3.16111e-06	7.4311
IGLL5	217235_x_at	0.93649	6.81665	5.49047	3.42653e-07	8.22774e-06	6.29925
IGLV1-44	215379_x_at	1.20672	8.7619	4.96328	3.10336e-06	5.15108e-05	4.18933
IGSF6	206420_at	0.832599	6.07126	4.58601	1.39888e-05	0.000175977	2.75505
IKBIP	227295_at	0.826654	4.59063	6.96759	4.45974e-10	3.72838e-08	12.7067
IKZF1	227346_at	0.811025	5.80249	5.43928	4.26363e-07	9.80707e-06	6.08949
IKZF2	231929_at	0.650649	3.76204	7.20007	1.49673e-10	1.5296e-08	13.7633
IL15	205992_s_at	0.684788	5.92685	5.9193	5.30144e-08	1.81956e-06	8.09353
IL18	206295_at	1.10776	4.20467	7.8254	7.61852e-12	1.39584e-09	16.6477
IL18BP	222868_s_at	0.743139	6.33848	5.62344	1.93366e-07	5.21844e-06	6.84874
IL1RAP	210233_at	-0.982836	7.89548	-4.78126	6.46842e-06	9.35786e-05	3.48885
IL32	203828_s_at	1.17235	7.68578	6.03396	3.18745e-08	1.2187e-06	8.58359
IL6R	226333_at	-0.736174	8.97938	-6.41615	5.69385e-09	3.00204e-07	10.245
IL7	206693_at	0.668621	4.47246	6.76682	1.13577e-09	8.14833e-08	11.8026
IL7R	226218_at	0.947403	5.9312	5.67793	1.52692e-07	4.28344e-06	7.07572
INMT	224061_at	0.711574	6.8751	5.90386	5.67587e-08	1.92666e-06	8.02782
INPP4A	227087_at	0.635184	6.83244	5.7585	1.07486e-07	3.21488e-06	7.4133
INPP4B	235046_at	0.834492	3.56102	6.87595	6.83984e-10	5.30452e-08	12.293
INPP5F	203607_at	0.715566	5.89748	6.45836	4.69664e-09	2.57562e-07	10.4309
IPW	221974_at	1.06133	4.01806	8.17749	1.39602e-12	3.53368e-10	18.2925
IQGAP3	229538_s_at	0.779452	2.84695	6.2072	1.46713e-08	6.52158e-07	9.33162
IRAK3	213817_at	0.786344	3.87339	6.10423	2.32916e-08	9.4261e-07	8.88595
IRF1	238725_at	0.667251	6.50771	4.83101	5.29958e-06	7.95279e-05	3.67878
ISG15	205483_s_at	0.711073	8.52373	4.05104	0.000105242	0.000906441	0.846667
ISG20	204698_at	1.14594	5.85121	6.77342	1.10154e-09	7.96649e-08	11.8322
ITGA2	227314_at	0.80678	2.71952	7.92849	4.64116e-12	9.61196e-10	17.128
ITGA4	213416_at	0.621549	5.66606	4.49628	1.98214e-05	0.000233765	2.42421
ITGA6	201656_at	0.63806	5.83147	6.22794	1.33623e-08	6.01303e-07	9.42177
ITGAM	205786_s_at	0.750892	5.56901	6.50729	3.75508e-09	2.15661e-07	10.647
ITGAV	202351_at	0.951097	8.00187	9.13542	1.32224e-14	8.92509e-12	22.8095
ITGB3BP	205176_s_at	0.623004	5.97286	4.75705	7.12446e-06	0.000101387	3.39684
ITGB8	226189_at	1.64485	3.47669	10.213	6.86449e-17	1.78722e-13	27.906
ITGBL1	205422_s_at	1.50532	3.95842	8.55665	2.22001e-13	8.39103e-11	20.075
ITIH1	210888_s_at	-0.667938	11.5884	-7.17615	1.67537e-10	1.66547e-08	13.6541
ITIH5	219064_at	0.784679	5.15489	7.45862	4.39808e-11	5.79434e-09	14.9492
ITK	211339_s_at	1.03132	4.93504	6.1483	1.91178e-08	8.02817e-07	9.07633
ITM2A	202746_at	1.44095	6.16924	7.06785	2.78821e-10	2.51976e-08	13.1611
JAG1	216268_s_at	1.37457	6.61949	9.23232	8.23763e-15	6.43418e-12	23.2682
JAK1	1552610_a_at	-0.631538	6.15644	-2.39792	0.0184752	0.0483525	-3.88789
JAK3	227677_at	0.75368	5.19363	5.85532	7.02995e-08	2.28515e-06	7.82185
JAKMIP2	205888_s_at	-0.585266	5.4294	-4.2066	5.94195e-05	0.000567966	1.3853
JAZF1	225798_at	0.658889	6.00861	4.3826	3.065e-05	0.000331118	2.01111
JUN	201466_s_at	0.85276	4.91768	5.5254	2.95012e-07	7.29336e-06	6.44297
KAL1	205206_at	1.0567	4.80895	9.25784	7.27236e-15	5.93457e-12	23.389
KBTBD11	204301_at	-1.15022	5.87652	-7.74709	1.10925e-11	1.89157e-09	16.2837
KCNJ15	210119_at	0.825419	4.07723	6.97902	4.22772e-10	3.56713e-08	12.7584
KCNJ16	219564_at	1.74919	4.24385	9.42607	3.19721e-15	3.36169e-12	24.1854
KCNK5	219615_s_at	-0.661322	6.87623	-4.1916	6.28227e-05	0.000594596	1.33275
KCNN2	220116_at	-2.04657	7.16021	-7.51104	3.42701e-11	4.69603e-09	15.1908
KCTD12	212192_at	1.03631	7.12614	6.81936	8.89973e-10	6.71162e-08	12.0384
KDELR3	204017_at	1.28542	5.7841	7.27586	1.04639e-10	1.16047e-08	14.1098
KIAA0101	202503_s_at	1.37204	6.15073	7.34021	7.71602e-11	9.07254e-09	14.4048
KIAA0226L	44790_s_at	0.675498	4.78232	5.32206	7.00838e-07	1.48176e-05	5.6129
KIAA1211	227230_s_at	1.05426	3.37886	8.33231	6.59707e-13	1.92885e-10	19.0191
KIF11	204444_at	0.758116	2.59983	5.41623	4.70319e-07	1.06391e-05	5.99536
KIF14	236641_at	0.598901	2.7057	4.43165	2.54153e-05	0.000285745	2.18851
KIF20A	218755_at	1.02936	3.80362	5.78721	9.4801e-08	2.90053e-06	7.53411
KIF4A	218355_at	0.758537	3.85346	5.73011	1.21667e-07	3.55729e-06	7.29411
KIRREL	225303_at	0.699061	4.19662	7.88382	5.7537e-12	1.14394e-09	16.9198
KITLG	226534_at	0.598557	6.20769	6.00506	3.62483e-08	1.34525e-06	8.4597
KLHL29	229310_at	1.83488	4.77754	9.62006	1.23935e-15	1.61337e-12	25.1037
KLHL6	228167_at	0.832781	4.53081	6.42983	5.34968e-09	2.86197e-07	10.3052
KLKB1	206541_at	-0.661893	10.1651	-7.44498	4.69274e-11	6.05131e-09	14.8864
KLRC4-KLRK1	205821_at	0.694431	5.91787	4.91193	3.82338e-06	6.08021e-05	3.99017
KPNA2	201088_at	1.02962	6.90082	6.68169	1.68404e-09	1.11877e-07	11.4218
KRT18	201596_x_at	0.624324	10.3359	6.35536	7.50737e-09	3.74854e-07	9.9781
KRT19	201650_at	1.52072	3.42493	8.07365	2.30555e-12	5.41014e-10	17.8062
KRT222	244111_at	0.990493	4.67595	6.56063	2.94054e-09	1.76481e-07	10.8832
KRT23	218963_s_at	2.86934	4.11676	9.41594	3.35943e-15	3.4656e-12	24.1375
KRT7	209016_s_at	1.80586	5.17455	8.89703	4.2316e-14	2.12259e-11	21.6819
LACC1	228937_at	0.750195	5.24619	6.38944	6.43026e-09	3.28882e-07	10.1276
LAMA2	213519_s_at	1.00822	5.58344	8.40947	4.53747e-13	1.4508e-10	19.382
LAMA3	203726_s_at	0.857299	4.60133	7.52658	3.18245e-11	4.45014e-09	15.2625
LAMB1	201505_at	0.953269	6.43745	7.47848	4.00153e-11	5.34924e-09	15.0407
LAMC3	219407_s_at	0.890835	4.92492	6.57734	2.72323e-09	1.65369e-07	10.9574
LAMP3	205569_at	0.882713	4.20736	4.74848	7.37161e-06	0.000104361	3.36436
LAPTM5	201721_s_at	0.59671	9.20188	4.92165	3.6757e-06	5.89871e-05	4.02776
LBH	221011_s_at	0.9385	6.68551	7.87701	5.94527e-12	1.16499e-09	16.888
LCAT	204428_s_at	-0.805018	9.37776	-7.92038	4.82585e-12	9.88215e-10	17.0902
LCK	204891_s_at	0.902869	5.92491	5.75103	1.1105e-07	3.29625e-06	7.38192
LCP2	205269_at	0.803269	6.02471	5.83942	7.53906e-08	2.41334e-06	7.75455
LDHB	213564_x_at	0.724895	8.61463	8.37448	5.37715e-13	1.64206e-10	19.2174
LDOC1	204454_at	0.597948	5.21405	6.0553	2.89816e-08	1.13022e-06	8.67528
LEF1	221558_s_at	0.761859	4.36107	6.86546	7.18234e-10	5.51537e-08	12.2457
LGALS3	208949_s_at	1.35955	8.35148	7.09925	2.40599e-10	2.25252e-08	13.3038
LGALS4	204272_at	1.43353	7.42593	5.49277	3.39302e-07	8.15442e-06	6.30869
LGSN	220393_at	-0.706908	3.98905	-3.98406	0.000134073	0.0010982	0.619062
LHFP	218656_s_at	0.711107	5.85049	5.55956	2.54734e-07	6.49305e-06	6.58394
LILRB2	210146_x_at	0.611933	4.20593	4.67926	9.69932e-06	0.000130969	3.10318
LIMA1	222457_s_at	0.639694	6.74558	7.53785	3.016e-11	4.28312e-09	15.3146
LIME1	57539_at	-0.789018	9.54526	-6.93663	5.15401e-10	4.21849e-08	12.5667
LIMK2	202193_at	0.664791	4.92305	7.14581	1.93272e-10	1.87029e-08	13.5158
LINC00152	225799_at	1.28123	5.7678	8.37838	5.27636e-13	1.62986e-10	19.2357
LINC00924	1558881_at	0.637731	3.71112	4.84578	4.99413e-06	7.57221e-05	3.73537
LINC01018	1559033_at	-1.17507	7.10239	-6.91232	5.77323e-10	4.64877e-08	12.457
LINC01093	1559573_at	-1.18608	8.44188	-6.05737	2.87152e-08	1.12223e-06	8.68418
LINC01279	227061_at	0.670997	3.17907	5.37578	5.58438e-07	1.22719e-05	5.83065
LINC01420	225029_at	0.618628	6.50423	7.10699	2.31998e-10	2.18322e-08	13.3391
LIPC	206606_at	-0.896434	9.7538	-7.55885	2.72861e-11	3.94674e-09	15.4116
LMCD1	218574_s_at	0.617295	5.73856	5.88273	6.23052e-08	2.06457e-06	7.93805
LOC100130872	218638_s_at	0.725877	7.60605	7.12313	2.15046e-10	2.04837e-08	13.4125
LOC100131541	1558569_at	0.693161	3.90764	5.95134	4.60072e-08	1.61973e-06	8.23005
LOC100288911	236656_s_at	1.28362	3.79176	8.81507	6.31018e-14	2.97422e-11	21.2945
LOC100505812	242521_at	0.637526	5.67047	5.35915	5.99185e-07	1.30364e-05	5.76312
LOC100505985	231483_at	-0.824322	7.45269	-4.67071	1.00324e-05	0.000134665	3.07106
LOC100506076	221973_at	0.629325	3.80026	4.62597	1.19634e-05	0.000155184	2.90368
LOC100506098	227985_at	0.802009	5.06138	7.25565	1.15127e-10	1.25891e-08	14.0173
LOC100507389	1556387_at	-1.08276	9.20865	-6.51185	3.67751e-09	2.12321e-07	10.6672
LOC100996643	225520_at	1.1383	4.3464	8.4414	3.88615e-13	1.30353e-10	19.5322
LOC101926960	1557832_at	-0.620812	2.3867	-3.24513	0.00162947	0.00765983	-1.70371
LOC101927137	236487_at	0.685013	4.32277	6.55373	3.03513e-09	1.81014e-07	10.8526
LOC101927263	236396_at	0.645252	3.86263	6.09724	2.40309e-08	9.66807e-07	8.85582
LOC101928198	205442_at	-0.717146	8.17566	-5.73054	1.21441e-07	3.55258e-06	7.2959
LOC101928274	220137_at	0.606816	5.08561	6.61924	2.24599e-09	1.3971e-07	11.1435
LOC101928620	205267_at	1.335	4.16999	6.20293	1.49563e-08	6.60528e-07	9.31307
LOC101929910	215123_at	-0.800661	4.9471	-3.06339	0.00285882	0.0117294	-2.21803
LOC102723845	235898_at	-0.782759	6.69157	-5.37583	5.58325e-07	1.22719e-05	5.83084
LOC102724156	230991_at	0.602714	3.72405	6.18579	1.61554e-08	7.02704e-07	9.23868
LOC102725271	227566_at	0.715994	2.74738	5.25511	9.28711e-07	1.88134e-05	5.34316
LOC157273	1563610_at	-0.646573	5.35085	-3.07103	0.00279333	0.0115273	-2.19691
LOC158402	236769_at	0.614038	3.95004	5.56503	2.48806e-07	6.3806e-06	6.60656
LOC158402	1559067_a_at	0.591154	3.37754	4.80654	5.84622e-06	8.59022e-05	3.58521
LOC374443	240572_s_at	0.768117	3.71889	6.18655	1.60999e-08	7.01405e-07	9.242
LOC441666	1562527_at	-0.637151	2.41412	-2.63622	0.009816	0.02999	-3.3299
LOC730101	213248_at	-0.749453	6.34358	-5.9974	3.75032e-08	1.38103e-06	8.42691
LONRF2	225996_at	0.717803	4.0467	3.9586	0.000146902	0.00118029	0.533256
LOXL1	203570_at	1.55905	4.07909	8.66774	1.29319e-13	5.40576e-11	20.5989
LOXL2	202998_s_at	0.787329	4.91555	7.09184	2.49123e-10	2.3041e-08	13.2701
LOXL4	227145_at	0.979731	5.57516	7.11493	2.23495e-10	2.10994e-08	13.3752
LPA	207584_at	-1.15235	7.68715	-5.92704	5.1232e-08	1.77061e-06	8.12646
LPAL2	210909_x_at	-0.720217	5.62568	-6.66441	1.8238e-09	1.19222e-07	11.3448
LPAR1	204036_at	0.8058	3.7553	6.77438	1.09664e-09	7.94156e-08	11.8365
LPCAT2	227889_at	0.592861	4.99529	5.00604	2.60622e-06	4.45297e-05	4.35607
LRRC1	218816_at	1.25855	3.2622	8.85237	5.2612e-14	2.5915e-11	21.4708
LRRC31	220622_at	0.639022	4.65846	3.96302	0.000144591	0.0011667	0.548139
LRRFIP2	232704_s_at	-0.595608	4.56522	-4.33822	3.62726e-05	0.00038007	1.85169
LTBP2	223690_at	0.794344	5.61071	7.77405	9.74715e-12	1.70809e-09	16.4089
LUM	201744_s_at	1.98073	7.86626	8.45593	3.62143e-13	1.23751e-10	19.6006
LXN	218729_at	1.52935	5.67542	9.1726	1.10274e-14	7.93323e-12	22.9855
LY75	205668_at	0.966335	5.2613	5.57578	2.37543e-07	6.13765e-06	6.65105
LY96	206584_at	0.734469	7.4754	5.34891	6.25716e-07	1.35115e-05	5.72158
LYNX1	226305_at	-0.587289	6.67354	-5.98934	3.88711e-08	1.41308e-06	8.3924
LYVE1	220037_s_at	-0.770675	6.12297	-4.07425	9.67195e-05	0.000846508	0.926126
LYZ	1555745_a_at	1.25398	5.72766	4.19667	6.16514e-05	0.00058578	1.35051
MAB21L2	210302_s_at	1.14898	4.70506	7.73759	1.1609e-11	1.95299e-09	16.2396
MAD2L1	203362_s_at	1.34776	3.87174	7.38847	6.13776e-11	7.52427e-09	14.6264
MAFF	36711_at	1.20537	3.55935	6.08116	2.58216e-08	1.02325e-06	8.78655
MAMDC4	229473_at	-0.607295	6.57259	-3.82624	0.000234848	0.00171433	0.0935213
MAML2	235457_at	0.826143	5.378	7.68399	1.50064e-11	2.36448e-09	15.9908
MAP1B	212233_at	0.746062	4.61065	7.29256	9.66923e-11	1.08779e-08	14.1863
MAP2	225540_at	0.990236	5.59121	9.0574	1.93521e-14	1.27408e-11	22.4403
MAP9	228423_at	0.901871	3.47321	7.83363	7.32332e-12	1.3573e-09	16.686
MARCKS	201669_s_at	0.834583	8.54444	7.588	2.37429e-11	3.50849e-09	15.5463
MAT1A	205813_s_at	-0.63376	11.2736	-8.10209	2.00975e-12	4.88369e-10	17.9393
MCAM	209087_x_at	0.704475	4.89189	7.85863	6.49425e-12	1.24587e-09	16.8024
MCAM	211340_s_at	0.853036	6.01885	8.08757	2.15569e-12	5.14684e-10	17.8713
MCM10	220651_s_at	0.862888	2.97051	5.78263	9.67208e-08	2.94444e-06	7.51482
MCM2	202107_s_at	0.882146	5.61007	6.53653	3.28421e-09	1.94111e-07	10.7764
MCM3	201555_at	0.620748	6.33522	6.32801	8.49946e-09	4.16032e-07	9.8583
MCM4	222036_s_at	0.79477	5.61802	7.26932	1.07925e-10	1.18967e-08	14.0799
MCM5	216237_s_at	0.83081	6.18195	6.13453	2.03357e-08	8.44873e-07	9.01679
MCM6	201930_at	1.14076	6.6411	7.71851	1.27202e-11	2.06987e-09	16.151
MCOLN2	230110_at	0.724008	4.52894	5.45346	4.01351e-07	9.3378e-06	6.1475
MCTP1	235740_at	0.619161	3.52344	4.87468	4.44498e-06	6.86523e-05	3.84646
MDM2	238733_at	0.8899	4.81205	6.01803	3.42167e-08	1.2911e-06	8.51527
MDN1	212693_at	-0.68548	7.85108	-5.19161	1.21103e-06	2.35426e-05	5.089
ME1	204058_at	0.929623	5.74763	5.94448	4.74266e-08	1.66221e-06	8.20079
MEAF6	218165_at	0.614042	7.28766	8.29507	7.90199e-13	2.22702e-10	18.8442
MELK	204825_at	1.1672	4.93366	6.93389	5.22025e-10	4.25996e-08	12.5544
METTL7A	209703_x_at	-0.600683	7.37682	-3.07976	0.00272013	0.0112883	-2.17269
MFAP4	212713_at	0.98482	5.57241	7.11462	2.23825e-10	2.10994e-08	13.3738
MFSD6	225325_at	0.833364	5.16563	7.75403	1.07293e-11	1.84474e-09	16.3159
MGP	202291_s_at	1.72049	6.62099	8.32868	6.71405e-13	1.94228e-10	19.0021
MICAL1	218376_s_at	0.707082	4.91613	7.05453	2.96805e-10	2.64297e-08	13.1007
MICB	206247_at	0.832013	5.39209	5.48058	3.57464e-07	8.51234e-06	6.25863
MID1	203637_s_at	0.805416	5.47451	7.13809	2.00432e-10	1.93274e-08	13.4806
MID1IP1	218251_at	0.601398	7.36475	4.47882	2.12022e-05	0.000247105	2.36033
MIR155	229437_at	1.29889	3.41839	6.4907	4.05136e-09	2.29805e-07	10.5737
MIR21	224917_at	0.834542	6.96065	6.78935	1.02306e-09	7.48806e-08	11.9036
MIR34A	235571_at	0.733014	5.63485	6.46854	4.48327e-09	2.49109e-07	10.4758
MIR6778	209980_s_at	-0.696915	9.17381	-6.09375	2.44094e-08	9.79873e-07	8.84076
MIR6787	202856_s_at	0.653484	4.2723	6.18579	1.61549e-08	7.02704e-07	9.23872
MIS18BP1	226630_at	0.617224	5.48228	6.03034	3.23916e-08	1.23244e-06	8.56809
MITF	226066_at	0.636073	5.68597	7.10075	2.38898e-10	2.24044e-08	13.3107
MLLT11	211071_s_at	0.801712	6.33929	4.81993	5.54058e-06	8.24079e-05	3.63639
MLXIPL	221163_s_at	-0.65598	8.51563	-5.86265	6.80664e-08	2.23012e-06	7.85292
MME	203435_s_at	-0.808418	6.88355	-6.65408	1.91288e-09	1.23625e-07	11.2987
MMP19	204575_s_at	0.648685	4.80726	6.67715	1.7197e-09	1.13419e-07	11.4016
MMP2	201069_at	1.11932	5.76072	8.76912	7.89339e-14	3.5667e-11	21.0775
MMP7	204259_at	1.45599	4.60308	9.95173	2.45399e-16	4.62661e-13	26.6725
MND1	223700_at	1.081	2.73535	6.87196	6.96821e-10	5.37358e-08	12.275
MNDA	204959_at	0.67356	5.87336	5.05285	2.1509e-06	3.79479e-05	4.53955
MNS1	219703_at	0.975402	3.13981	9.79781	5.2021e-16	8.36543e-13	25.9447
MORC4	219038_at	0.850076	7.16844	7.73367	1.18292e-11	1.97183e-09	16.2214
MOSPD1	218853_s_at	0.619631	6.16823	6.41296	5.77706e-09	3.02964e-07	10.231
MOXD1	209708_at	1.08264	4.26266	7.48773	3.82918e-11	5.18219e-09	15.0833
MPP7	238778_at	0.752413	2.43918	5.77964	9.79927e-08	2.97546e-06	7.50225
MR1	235352_at	0.628567	6.15255	6.41093	5.83077e-09	3.04196e-07	10.2221
MROH2A	1556167_at	-1.62496	4.48697	-5.54664	2.69294e-07	6.79135e-06	6.53056
MS4A1	228592_at	1.41118	4.26928	6.43145	5.31022e-09	2.84923e-07	10.3124
MS4A4A	219607_s_at	0.632425	8.18363	5.91885	5.31204e-08	1.82205e-06	8.09161
MSH2	209421_at	0.697649	5.08737	6.39198	6.35626e-09	3.25706e-07	10.1388
MSN	200600_at	0.730301	7.96038	6.81008	9.29196e-10	6.94041e-08	11.9967
MSRB3	225782_at	1.00631	5.03144	6.42771	5.40161e-09	2.8813e-07	10.2959
MST4	218499_at	0.60965	5.90632	5.60439	2.09967e-07	5.5782e-06	6.7696
MT1G	210472_at	-0.847637	4.90706	-4.46089	2.27173e-05	0.000261378	2.29488
MT1M	217546_at	-1.04542	9.49589	-4.88059	4.34021e-06	6.73496e-05	3.86921
MTCL1	213358_at	1.02715	5.35696	8.05682	2.50057e-12	5.76822e-10	17.7275
MTFR2	228069_at	0.638271	2.75829	5.03723	2.29345e-06	4.00621e-05	4.47822
MTHFD2	201761_at	1.26561	5.21379	7.306	9.07336e-11	1.04001e-08	14.2479
MTMR11	205076_s_at	0.645487	4.43882	6.70577	1.50668e-09	1.0246e-07	11.5294
MTMR2	203211_s_at	0.770497	5.22771	7.44003	4.80452e-11	6.16264e-09	14.8636
MUM1L1	229160_at	0.917856	4.15361	6.16303	1.78945e-08	7.60203e-07	9.14009
MX1	202086_at	0.707209	7.53763	3.5902	0.000528749	0.00322649	-0.66346
MYC	202431_s_at	1.15962	6.33394	8.92145	3.75662e-14	1.95922e-11	21.7973
MYLIP	228098_s_at	0.660078	6.28043	6.52064	3.53246e-09	2.05465e-07	10.706
MYO5A	227761_at	0.84143	5.51996	6.87975	6.71968e-10	5.2336e-08	12.3101
MYO6	203216_s_at	0.612917	6.6303	5.66546	1.61187e-07	4.48494e-06	7.02367
MYOF	201798_s_at	0.830234	5.60896	5.95091	4.60952e-08	1.62179e-06	8.22821
MYOM1	205610_at	0.686927	5.4395	3.86446	0.0002053	0.00153993	0.219401
MZB1	223565_at	0.931183	3.72688	5.33669	6.58851e-07	1.40769e-05	5.67211
NABP1	233085_s_at	0.682115	5.16966	6.17166	1.72142e-08	7.41091e-07	9.17747
NAGS	229432_at	-0.633214	8.55927	-6.58003	2.68982e-09	1.63771e-07	10.9693
NALCN	228608_at	1.88239	3.91979	10.8484	3.13294e-18	1.71294e-14	30.8926
NAP1L1	208754_s_at	0.803165	5.9567	6.61529	2.28716e-09	1.41942e-07	11.126
NAP1L3	204749_at	0.609774	4.1626	4.32659	3.79028e-05	0.000393606	1.8101
NARR	1555630_a_at	0.945082	5.88082	8.62799	1.56921e-13	6.30856e-11	20.4114
NAV2	1556606_at	-0.587692	4.40544	-3.37877	0.00106311	0.00552524	-1.31049
NAV3	204823_at	1.00318	4.30211	7.8698	6.15492e-12	1.18912e-09	16.8545
NBEA	221207_s_at	0.87041	4.45788	8.03114	2.83037e-12	6.42119e-10	17.6074
NCAPG	218662_s_at	0.950519	3.62171	5.86907	6.6169e-08	2.17546e-06	7.88013
NCEH1	225847_at	1.06303	4.70489	5.65122	1.71456e-07	4.7131e-06	6.96431
NCK2	203315_at	0.627717	7.07603	6.98302	4.14923e-10	3.52814e-08	12.7765
NCKAP1L	238668_at	0.593609	6.0545	4.78256	6.43487e-06	9.31819e-05	3.4938
NDC80	204162_at	1.38001	4.0906	7.58598	2.39724e-11	3.53286e-09	15.537
NDRG2	214279_s_at	-0.827938	7.60453	-3.19523	0.00190554	0.00862676	-1.8473
NEB	205054_at	1.51073	4.79695	4.79421	6.14214e-06	8.95046e-05	3.53816
NEDD9	202149_at	1.11047	6.15038	7.85647	6.5622e-12	1.25013e-09	16.7924
NEK2	204641_at	0.735637	2.82284	4.84486	5.01269e-06	7.59403e-05	3.73183
NEURL1B	225355_at	0.818681	7.4064	8.66742	1.29521e-13	5.40576e-11	20.5974
NEXN	226103_at	1.22659	3.38528	6.7608	1.16791e-09	8.33622e-08	11.7756
NFASC	213438_at	1.10916	4.53737	7.9645	3.90233e-12	8.26976e-10	17.2961
NFKBIZ	223217_s_at	-0.59335	6.12949	-3.30052	0.00136704	0.00670723	-1.54225
NIN	225921_at	0.619041	6.64895	6.31206	9.13651e-09	4.41679e-07	9.78855
NIPAL2	227001_at	0.808181	6.27978	7.52107	3.26708e-11	4.54523e-09	15.2371
NLRC5	226474_at	0.690529	5.90501	4.85809	4.75254e-06	7.26816e-05	3.78265
NME5	206197_at	0.809392	3.91433	6.39597	6.24199e-09	3.20753e-07	10.1563
NPNT	225911_at	1.28042	3.37445	7.77422	9.7394e-12	1.70809e-09	16.4097
NPTX2	213479_at	0.690319	3.2934	7.20894	1.43537e-10	1.47795e-08	13.8038
NPW	243110_x_at	1.18817	4.60731	5.4574	3.9466e-07	9.22139e-06	6.16363
NQO1	210519_s_at	1.11402	3.97301	5.88719	6.10902e-08	2.03533e-06	7.95701
NR1I2	207203_s_at	-0.597733	6.89081	-4.47244	2.17299e-05	0.000252148	2.33702
NR1I3	1570188_at	-0.729026	5.80739	-5.38485	5.37383e-07	1.18697e-05	5.8675
NRXN3	229649_at	0.628793	3.65032	4.79528	6.11577e-06	8.92092e-05	3.54226
NTS	206291_at	1.90344	4.1378	9.55851	1.67407e-15	2.08022e-12	24.8124
NUF2	223381_at	0.704802	2.44615	5.93981	4.84174e-08	1.68935e-06	8.18088
NUSAP1	218039_at	1.15833	5.851	6.10505	2.3206e-08	9.39845e-07	8.88949
OAS2	228607_at	0.762792	4.62086	4.60567	1.29539e-05	0.000165674	2.82808
OGFRL1	226810_at	0.822997	6.47156	7.14887	1.90513e-10	1.8478e-08	13.5297
OIP5	213599_at	0.847917	4.25287	5.58034	2.32926e-07	6.05286e-06	6.66991
OLFML1	217525_at	0.624024	5.93305	6.7692	1.1233e-09	8.0811e-08	11.8133
OPHN1	206323_x_at	-0.703193	9.34193	-3.65009	0.000431696	0.00275961	-0.474786
OSBPL10	219073_s_at	0.684242	4.01033	6.37952	6.72698e-09	3.42456e-07	10.084
OSBPL3	209627_s_at	0.975843	4.19586	8.27726	8.61379e-13	2.36663e-10	18.7606
OSMR	226621_at	0.89812	6.52345	6.73994	1.28636e-09	9.04009e-08	11.6822
OTUD6B	222825_at	0.605138	5.28483	5.36216	5.91602e-07	1.28971e-05	5.77533
OXCT1	202780_at	0.646764	4.04587	5.69551	1.41459e-07	4.02618e-06	7.14918
P2RX5	215464_s_at	0.622238	5.95089	6.06988	2.7156e-08	1.06971e-06	8.73798
P2RX5-TAX1BP3	209154_at	1.01477	8.40578	7.67622	1.55745e-11	2.41876e-09	15.9548
P2RY12	235885_at	0.609541	3.67811	4.30661	4.08707e-05	0.000418152	1.73881
PACSIN3	218744_s_at	-0.783278	5.99903	-6.95742	4.67687e-10	3.88024e-08	12.6607
PAG1	225626_at	0.803494	7.01431	6.79865	9.79843e-10	7.21035e-08	11.9454
PALLD	200897_s_at	1.02773	6.92351	7.75596	1.06307e-11	1.83935e-09	16.3249
PAPLN	226435_at	1.22507	4.12996	8.18132	1.37042e-12	3.48502e-10	18.3104
PAPPA	228128_x_at	0.595	2.36776	6.05691	2.8774e-08	1.12373e-06	8.68221
PAQR5	242871_at	1.08958	3.76504	8.27262	8.80965e-13	2.38541e-10	18.7388
PAQR8	227626_at	0.706877	4.91362	5.94944	4.63965e-08	1.63029e-06	8.22194
PARM1	225809_at	0.603937	3.47155	5.33245	6.70776e-07	1.42937e-05	5.65492
PARP8	244008_at	0.738462	4.69752	6.4337	5.25618e-09	2.82856e-07	10.3222
PBK	219148_at	1.60432	3.5939	6.64343	2.00913e-09	1.2788e-07	11.2512
PBLD	1555175_a_at	-0.810397	7.61683	-4.55795	1.56059e-05	0.000192913	2.65115
PCDH17	228863_at	0.880547	4.36399	6.81301	9.16631e-10	6.86531e-08	12.0099
PCDH7	228640_at	0.691625	4.30208	4.65477	1.0683e-05	0.00014162	3.0113
PCDP1	231043_at	0.830643	3.59198	7.56207	2.68699e-11	3.89854e-09	15.4265
PCK1	208383_s_at	-0.71886	9.74363	-2.74551	0.00724597	0.0238257	-3.05883
PCNA	201202_at	0.748808	8.39937	7.78484	9.25558e-12	1.65376e-09	16.4591
PCNXL2	229202_at	0.703655	3.33812	8.65758	1.35876e-13	5.58573e-11	20.551
PCOLCE2	219295_s_at	-1.54585	6.30945	-7.09153	2.49479e-10	2.3041e-08	13.2688
PDCD2	213581_at	0.600674	5.61018	7.12994	2.08259e-10	1.99414e-08	13.4435
PDE1A	231213_at	0.840913	3.56731	8.27294	8.79597e-13	2.38541e-10	18.7403
PDE7A	223358_s_at	0.852567	4.81064	7.44675	4.65358e-11	6.04357e-09	14.8945
PDGFA	205463_s_at	1.0794	4.39816	7.81094	8.1662e-12	1.47843e-09	16.5804
PDGFD	219304_s_at	1.51343	5.60907	9.223	8.62155e-15	6.6392e-12	23.224
PDGFRA	203131_at	1.12018	8.16645	8.46177	3.52011e-13	1.21045e-10	19.6281
PDK4	1562321_at	-1.06858	5.97973	-4.77328	6.67777e-06	9.61061e-05	3.45851
PDLIM3	209621_s_at	0.856321	5.58186	4.78048	6.48853e-06	9.37775e-05	3.48589
PDP1	222572_at	0.879125	6.21535	7.63886	1.86219e-11	2.8282e-09	15.7817
PDZK1IP1	219630_at	1.30628	3.81872	9.36008	4.4135e-15	4.38742e-12	23.873
PDZRN3	212915_at	1.07406	4.14366	7.84743	6.8534e-12	1.29657e-09	16.7503
PFKFB3	202464_s_at	0.829397	7.12619	5.44746	4.11761e-07	9.55157e-06	6.12293
PFKM	210976_s_at	0.61115	6.04807	5.37547	5.59178e-07	1.22833e-05	5.82938
PFKP	201037_at	0.789522	5.11019	6.0409	3.09035e-08	1.19241e-06	8.61341
PFN2	204992_s_at	-0.601378	7.32186	-4.52666	1.76226e-05	0.000212885	2.53578
PHACTR2	204049_s_at	0.639321	6.30296	5.03828	2.2836e-06	3.99029e-05	4.48233
PHLDA1	217996_at	1.45954	6.01307	6.4311	5.31864e-09	2.85095e-07	10.3108
PHLDA2	209803_s_at	1.39133	4.13644	7.43967	4.81289e-11	6.16264e-09	14.8619
PHTF2	209780_at	0.699372	6.34355	6.29846	9.71698e-09	4.65215e-07	9.72911
PIGR	226147_s_at	0.732697	8.82938	6.65652	1.8914e-09	1.22526e-07	11.3096
PIK3CG	239294_at	0.723349	4.7465	5.9552	4.52274e-08	1.59949e-06	8.24652
PIK3R3	202743_at	0.645865	5.84731	6.31984	8.82041e-09	4.28672e-07	9.82253
PIWIL4	230480_at	0.622766	3.72781	7.59311	2.31705e-11	3.44661e-09	15.57
PKHD1	241694_at	0.948641	5.55436	6.92305	5.49127e-10	4.44135e-08	12.5054
PKIB	223551_at	1.03017	5.69066	6.53608	3.2911e-09	1.94111e-07	10.7744
PKLR	210451_at	-0.753536	7.72899	-6.53582	3.29502e-09	1.94133e-07	10.7733
PLA2G2A	203649_s_at	1.45158	7.00154	4.92319	3.65278e-06	5.86882e-05	4.03373
PLA2G4A	210145_at	0.714022	3.85158	6.92781	5.37064e-10	4.36964e-08	12.5269
PLA2G5	215870_s_at	0.891102	4.31178	7.767	1.00824e-11	1.7612e-09	16.3762
PLA2G7	206214_at	0.811528	5.71279	4.50823	1.89265e-05	0.000225595	2.46804
PLAGL1	207002_s_at	0.860027	4.22135	7.56198	2.68816e-11	3.89854e-09	15.426
PLBD1	218454_at	0.628904	6.25487	5.30182	7.63225e-07	1.5909e-05	5.53117
PLCXD2	235230_at	0.699178	3.36121	5.4645	3.8288e-07	8.99225e-06	6.19271
PLCXD3	230081_at	1.30026	4.17138	8.30729	7.44771e-13	2.12133e-10	18.9016
PLEKHB1	209504_s_at	0.608022	3.32612	6.48608	4.13782e-09	2.33956e-07	10.5533
PLG	240033_at	-0.614964	8.27543	-4.26974	4.69444e-05	0.000468886	1.60785
PLK2	201939_at	0.688244	7.03217	6.63457	2.0928e-09	1.32589e-07	11.2118
PLP2	201136_at	0.95017	6.12514	9.6303	1.17887e-15	1.57206e-12	25.1522
PLXDC2	236297_at	0.754188	3.40915	7.22949	1.30272e-10	1.37502e-08	13.8977
PLXNC1	213241_at	1.12268	4.7862	6.00714	3.5915e-08	1.33673e-06	8.4686
PMEPA1	222450_at	1.20724	4.54178	9.16575	1.14025e-14	8.09651e-12	22.9531
PMP22	210139_s_at	0.975484	6.55457	8.08412	2.19188e-12	5.21049e-10	17.8552
PNMA1	218224_at	0.754023	6.14154	8.0279	2.87494e-12	6.46862e-10	17.5922
PNMA2	209598_at	1.04231	4.36716	7.41462	5.42113e-11	6.76713e-09	14.7466
PNMAL1	218824_at	0.609837	3.59686	7.09811	2.41885e-10	2.25453e-08	13.2987
PODXL	201578_at	0.711952	5.7686	7.13237	2.05892e-10	1.97841e-08	13.4546
PPAP2C	209529_at	1.13965	4.29782	8.39334	4.90699e-13	1.55081e-10	19.3061
PPAPDC1A	236044_at	1.16297	4.80735	9.02121	2.30906e-14	1.44821e-11	22.2691
PPAPDC1B	226150_at	0.670736	6.80457	5.50368	3.23809e-07	7.8616e-06	6.35355
PPM1E	236302_at	-0.720405	3.57529	-4.37506	3.15424e-05	0.000338817	1.98394
PPP1R1A	205478_at	-1.56576	9.12503	-7.66857	1.61556e-11	2.48119e-09	15.9193
PPP1R3B	1552670_a_at	-0.682465	6.52668	-2.64733	0.00952133	0.0293069	-3.30277
PPP1R3C	240187_at	-0.699663	6.94651	-3.17683	0.00201792	0.00903009	-1.89979
PPP2R1B	222351_at	0.641798	5.9085	5.78685	9.49516e-08	2.90351e-06	7.53258
PRC1	218009_s_at	1.1864	3.77853	6.48515	4.15542e-09	2.34466e-07	10.5492
PRDM1	228964_at	0.830896	4.74033	6.06433	2.78378e-08	1.09499e-06	8.71409
PRELP	204223_at	0.6108	5.27506	5.28466	8.20356e-07	1.69448e-05	5.462
PRICKLE1	226069_at	0.78798	4.32284	8.09744	2.05532e-12	4.95043e-10	17.9175
PRKAA2	238441_at	1.06511	2.81002	6.68955	1.624e-09	1.08415e-07	11.4569
PRKX	204061_at	0.625602	3.87644	6.10055	2.36784e-08	9.54027e-07	8.87007
PROCR	203650_at	0.764478	5.29583	7.21678	1.38323e-10	1.44054e-08	13.8396
PROM1	204304_s_at	1.26472	4.5228	7.44562	4.67851e-11	6.04722e-09	14.8893
PRR11	228273_at	0.771018	4.81095	5.39569	5.13222e-07	1.14619e-05	5.91162
PRSS23	226279_at	1.08754	5.95824	9.10942	1.50119e-14	1.00095e-11	22.6865
PRTFDC1	222803_at	1.04333	4.89243	8.43001	4.10705e-13	1.35273e-10	19.4786
PSAT1	220892_s_at	-0.715479	7.24191	-2.74273	0.00730275	0.0239691	-3.06582
PSMB9	204279_at	0.682606	8.37578	4.55669	1.56828e-05	0.000193501	2.64649
PSPC1	226574_at	0.663848	6.30544	7.06024	2.88966e-10	2.58851e-08	13.1266
PSPH	205194_at	0.586567	5.15495	4.80848	5.80098e-06	8.5398e-05	3.59262
PTGDS	212187_x_at	1.02968	6.95307	4.88879	4.19879e-06	6.5564e-05	3.90081
PTGER4	204897_at	0.987543	6.54796	5.73483	1.19188e-07	3.49042e-06	7.31391
PTGFRN	224937_at	0.748529	5.82845	7.22301	1.34318e-10	1.40686e-08	13.8681
PTGIS	208131_s_at	0.668844	6.45908	6.531	3.36863e-09	1.97406e-07	10.7519
PTGS1	215813_s_at	0.598518	5.54732	6.09623	2.414e-08	9.7048e-07	8.85146
PTPLA	219654_at	0.859848	4.34247	6.65106	1.93969e-09	1.24475e-07	11.2852
PTPLAD2	244050_at	0.768447	5.35898	5.99708	3.75574e-08	1.38187e-06	8.42552
PTPN14	226282_at	0.90979	6.13803	8.49173	3.04339e-13	1.0805e-10	19.7692
PTPN22	206060_s_at	0.811144	4.424	5.50834	3.17404e-07	7.75082e-06	6.37273
PTPRC	212587_s_at	0.933139	7.08857	4.11288	8.39805e-05	0.00075405	1.0591
PTPRE	221840_at	0.610272	5.70389	5.44609	4.14168e-07	9.59478e-06	6.11733
PTPRO	208121_s_at	0.592087	4.7375	4.33687	3.64586e-05	0.000381434	1.84686
PTTG1	203554_x_at	0.801901	6.54901	5.54729	2.68542e-07	6.7759e-06	6.53324
PVRIG	219812_at	0.599483	4.55573	4.98217	2.87324e-06	4.84262e-05	4.2629
PYCARD	221666_s_at	0.727901	6.79767	6.71135	1.46832e-09	1.00602e-07	11.5543
PYHIN1	240413_at	0.664143	3.30826	4.7374	7.70386e-06	0.000108336	3.32239
PZP	207330_at	-1.28773	6.52468	-3.98427	0.000133971	0.00109753	0.619778
QPCT	205174_s_at	0.802528	3.98235	7.04667	3.07952e-10	2.72889e-08	13.065
RAB25	218186_at	1.78213	3.86139	8.55474	2.24068e-13	8.39103e-11	20.066
RAB31	217762_s_at	0.662374	6.50664	6.15964	1.81696e-08	7.695e-07	9.12538
RAB8B	226633_at	0.684304	7.45477	6.87982	6.71757e-10	5.2336e-08	12.3104
RACGAP1	222077_s_at	1.03367	4.88123	7.07889	2.64741e-10	2.41648e-08	13.2113
RAD51AP1	204146_at	0.973093	4.12605	6.16713	1.75685e-08	7.52891e-07	9.15782
RAP2B	213923_at	0.708095	7.75569	7.08271	2.60037e-10	2.38149e-08	13.2286
RARRES1	221872_at	1.25171	4.73855	6.23302	1.306e-08	5.90616e-07	9.44384
RASEF	235144_at	1.3511	3.23687	8.82756	5.93749e-14	2.82289e-11	21.3536
RASGEF1A	230563_at	0.768655	3.56135	6.683	1.67383e-09	1.1147e-07	11.4277
RASGRP1	205590_at	1.15758	4.60981	6.09111	2.46994e-08	9.88607e-07	8.82938
RASSF2	203185_at	0.620531	6.04039	5.96923	4.24991e-08	1.51773e-06	8.30644
RASSF3	227167_s_at	1.09137	6.97636	7.73591	1.17029e-11	1.96275e-09	16.2318
RB1	203132_at	0.678382	6.80906	6.43895	5.1316e-09	2.77307e-07	10.3454
RBM3	208319_s_at	0.755349	6.63903	6.0088	3.56508e-08	1.32961e-06	8.47571
RBM6	228030_at	-0.630804	5.68627	-2.4272	0.0171315	0.0455997	-3.8218
RBMS3	238447_at	0.699754	5.39766	6.73884	1.29296e-09	9.07479e-08	11.6773
RBP1	203423_at	0.645033	9.01007	6.68067	1.692e-09	1.12133e-07	11.4173
RBP4	222049_s_at	-0.615253	6.81366	-4.16249	6.99688e-05	0.000649168	1.23114
RBP5	223820_at	-0.690768	9.6339	-7.41511	5.40839e-11	6.76667e-09	14.7489
RCAN2	203498_at	1.27506	4.95329	6.37627	6.82712e-09	3.46908e-07	10.0698
RCAN3	226272_at	1.00314	5.78529	8.16755	1.46478e-12	3.685e-10	18.2459
RCN2	201486_at	0.587337	7.25263	7.34897	7.40236e-11	8.77926e-09	14.445
RERG	227758_at	0.798953	3.21905	7.19803	1.51119e-10	1.53786e-08	13.754
RFC3	204127_at	0.698032	5.95641	6.10232	2.34914e-08	9.47892e-07	8.87771
RFX5	202963_at	0.638007	6.62102	6.73396	1.32248e-09	9.22424e-08	11.6555
RGCC	218723_s_at	1.19584	3.81973	6.56553	2.87503e-09	1.7331e-07	10.905
RGS1	216834_at	0.988082	5.09094	5.99972	3.71195e-08	1.37148e-06	8.43682
RGS10	204319_s_at	1.00635	6.13048	6.92411	5.4642e-10	4.426e-08	12.5102
RGS4	204337_at	1.54057	4.77919	8.54988	2.29431e-13	8.53344e-11	20.0431
RHEB	201451_x_at	-0.935616	5.52776	-7.31486	8.70079e-11	1.00574e-08	14.2885
RHNO1	225837_at	0.78334	5.55765	7.90043	5.31201e-12	1.07968e-09	16.9972
RHOBTB1	212651_at	0.985316	6.59642	8.57406	2.03977e-13	7.90954e-11	20.1571
RHOQ	212122_at	0.737687	3.40318	8.13029	1.7538e-12	4.31932e-10	18.0713
RIT1	243463_s_at	0.715833	4.18692	3.55425	0.000596584	0.00354046	-0.775598
RMI2	226456_at	0.709768	4.61847	6.07558	2.64733e-08	1.04508e-06	8.76252
RNASE1	201785_at	0.664614	7.54661	5.81855	8.26307e-08	2.60845e-06	7.66631
RNASE6	213566_at	0.907096	7.1056	6.75018	1.22677e-09	8.68352e-08	11.7281
RNASEH2A	203022_at	0.596894	5.55475	5.42173	4.59452e-07	1.04365e-05	6.01778
RNASEL	229285_at	0.675445	5.75951	6.26202	1.14577e-08	5.31341e-07	9.57011
RND2	213467_at	-0.863578	5.80938	-6.68649	1.64709e-09	1.09823e-07	11.4433
RNF145	226077_at	0.586705	7.62601	7.23996	1.2399e-10	1.32664e-08	13.9455
RNF165	230143_at	-0.676127	5.36563	-6.18762	1.6023e-08	6.98953e-07	9.24662
RNF213	231956_at	0.586456	4.30191	3.26985	0.00150701	0.00723022	-1.63192
ROBO1	213194_at	0.797383	6.49357	8.48144	3.19939e-13	1.12856e-10	19.7207
RORC	228806_at	-0.593854	7.61985	-6.32208	8.73132e-09	4.25477e-07	9.83233
RP11-38P22.2	231925_at	0.616755	3.51372	7.18081	1.63903e-10	1.63529e-08	13.6754
RP11-401P9.4	229613_at	0.696367	4.5439	7.44972	4.58818e-11	5.98708e-09	14.9082
RP11-488L18.10	234997_x_at	0.602114	5.17606	4.65013	1.08797e-05	0.000143614	2.99396
RP11-635N19.1	236054_at	-0.624809	4.60032	-6.29388	9.92065e-09	4.73722e-07	9.7091
RP11-686D22.8	236692_at	0.63783	4.0535	6.91092	5.81101e-10	4.67231e-08	12.4507
RP11-747H7.3	243729_at	0.750092	3.15134	7.09052	2.50663e-10	2.30825e-08	13.2642
RP5-1154L15.2	242267_x_at	0.693343	5.06245	4.40779	2.78436e-05	0.000306863	2.10205
RPL22L1	225541_at	0.698544	7.29782	6.39914	6.15234e-09	3.17939e-07	10.1702
RPS11	213350_at	-0.605965	7.49558	-2.68713	0.0085305	0.0269832	-3.2048
RQCD1	1554080_at	0.663127	4.80837	4.38806	3.0019e-05	0.000325394	2.03081
RRM2	201890_at	1.72746	5.19265	6.46876	4.47869e-09	2.49107e-07	10.4768
RTN1	203485_at	1.11863	4.07002	7.43027	5.03272e-11	6.36954e-09	14.8186
RTP4	219684_at	0.659743	6.25752	5.97061	4.22406e-08	1.51149e-06	8.31232
RUNX2	232231_at	0.900866	4.10377	5.80497	8.77022e-08	2.72915e-06	7.60899
RUNX3	204198_s_at	0.720965	4.58885	5.56331	2.50654e-07	6.41296e-06	6.59945
S100A11	200660_at	0.900348	6.6965	7.15095	1.88658e-10	1.83539e-08	13.5392
S100A11P1	208540_x_at	0.599157	7.07096	6.39611	6.23802e-09	3.20753e-07	10.1569
S100A4	203186_s_at	0.790362	7.29251	5.97589	4.12618e-08	1.47934e-06	8.3349
S100A6	217728_at	1.12867	6.6941	7.61959	2.04182e-11	3.07539e-09	15.6925
SACS	213262_at	0.636104	3.94076	5.89535	5.89296e-08	1.98887e-06	7.99168
SAMD11	1560477_a_at	0.733427	5.59526	7.2958	9.52205e-11	1.07566e-08	14.2011
SAMD3	236782_at	0.666839	4.37803	5.29476	7.86254e-07	1.63082e-05	5.50268
SAMD9	228531_at	0.737009	4.89505	5.57846	2.34824e-07	6.08195e-06	6.66211
SAMD9L	226603_at	0.695016	6.1908	4.90675	3.90448e-06	6.18955e-05	3.97014
SAMHD1	234987_at	0.726825	7.74022	5.47727	3.62551e-07	8.61098e-06	6.24507
SAMSN1	220330_s_at	0.91546	6.58174	5.43626	4.31898e-07	9.90937e-06	6.07712
SARDH	210862_s_at	-0.694412	4.43041	-3.90188	0.000179833	0.00139072	0.343506
SASH3	204923_at	0.619488	6.07334	5.02532	2.40826e-06	4.17872e-05	4.43155
SCD5	224901_at	1.3113	4.47646	8.99274	2.65308e-14	1.57398e-11	22.1345
SCG5	203889_at	-0.681489	7.40101	-4.84894	4.93103e-06	7.49733e-05	3.74749
SCGN	205697_at	0.650303	5.09358	5.00613	2.60522e-06	4.45266e-05	4.35644
SCPEP1	218217_at	0.59729	7.26319	6.70709	1.49753e-09	1.0221e-07	11.5353
SCRN1	201462_at	0.759081	5.26358	7.24201	1.22794e-10	1.31901e-08	13.9549
SEC14L2	204541_at	-0.652798	8.08222	-6.62633	2.17377e-09	1.36743e-07	11.1751
SEL1L3	212314_at	1.17092	7.25689	8.18191	1.36651e-12	3.48502e-10	18.3132
SELL	204563_at	0.727593	5.60634	5.30866	7.41548e-07	1.55282e-05	5.55878
SELM	226051_at	1.10645	5.45138	8.25961	9.38226e-13	2.52697e-10	18.6777
SEMA3C	203789_s_at	1.29645	3.09097	8.65559	1.37196e-13	5.59791e-11	20.5416
SEMA4D	203528_at	0.718574	4.47259	5.30979	7.38035e-07	1.54665e-05	5.56333
SERPINB1	213572_s_at	0.795176	7.13984	6.44459	5.00136e-09	2.72089e-07	10.3702
SERPINB8	206034_at	1.06193	4.79767	7.37016	6.6948e-11	8.11615e-09	14.5422
SERPINB9	209723_at	1.04617	6.96991	7.01607	3.55451e-10	3.09957e-08	12.9262
SERPINE2	212190_at	1.30546	7.18834	10.359	3.37078e-17	9.69985e-14	28.5944
SFXN3	217226_s_at	0.716435	5.29073	9.14853	1.24028e-14	8.58387e-12	22.8716
SGCB	205120_s_at	0.661961	5.60088	4.9088	3.87217e-06	6.14011e-05	3.97807
SGCD	213543_at	0.757317	4.74999	6.78814	1.02884e-09	7.52028e-08	11.8982
SGK1	201739_at	0.643158	8.85161	6.24053	1.26252e-08	5.75236e-07	9.4765
SGK223	235085_at	0.597992	6.4423	6.41682	5.67644e-09	2.99864e-07	10.248
SGOL2	230165_at	0.740554	3.89944	5.46143	3.87944e-07	9.09556e-06	6.1801
SH3BGRL	201312_s_at	0.706156	8.70221	7.3944	5.96732e-11	7.36486e-09	14.6537
SH3GL3	211565_at	-0.794625	3.27703	-3.29725	0.00138135	0.00676083	-1.55184
SH3YL1	204019_s_at	1.08109	7.67538	9.30113	5.88638e-15	5.41587e-12	23.5939
SIK1	208078_s_at	0.898124	5.98367	3.87475	0.000197974	0.00149734	0.253438
SIRPG	220485_s_at	0.668499	3.60972	5.25997	9.09961e-07	1.84726e-05	5.36269
SLA	203761_at	0.601715	7.03699	5.63711	1.82264e-07	4.96527e-06	6.90556
SLAMF7	222838_at	1.16904	5.4755	5.51298	3.11156e-07	7.63575e-06	6.39182
SLAMF8	219386_s_at	1.13717	4.6549	5.81302	8.46583e-08	2.65255e-06	7.64298
SLC12A2	225835_at	1.52948	5.46058	9.21544	8.9457e-15	6.79314e-12	23.1883
SLC13A5	228844_at	-0.603259	9.41461	-4.88621	4.24287e-06	6.61474e-05	3.89084
SLC16A10	236220_at	-1.00371	4.97099	-5.60504	2.09376e-07	5.56521e-06	6.7723
SLC16A7	230003_at	0.764951	5.28938	5.23705	1.00167e-06	2.00807e-05	5.27072
SLC17A2	207097_s_at	-0.603335	9.4481	-7.52577	3.19468e-11	4.45584e-09	15.2588
SLC18B1	226301_at	0.743367	6.4566	7.5828	2.43394e-11	3.5773e-09	15.5223
SLC22A15	228497_at	0.72735	3.78827	5.53084	2.8821e-07	7.16594e-06	6.46537
SLC25A24	204342_at	0.928083	5.56811	8.3796	5.24515e-13	1.62942e-10	19.2415
SLC25A36	201918_at	0.769003	5.80078	6.60416	2.40741e-09	1.48561e-07	11.0765
SLC26A2	224959_at	0.770842	6.27816	7.21335	1.40583e-10	1.45575e-08	13.8239
SLC28A1	207560_at	-0.635519	5.68237	-5.2746	8.55779e-07	1.75637e-05	5.4215
SLC28A3	232277_at	1.17921	2.72208	8.89756	4.22072e-14	2.12259e-11	21.6844
SLC2A3	202499_s_at	0.625916	4.82887	5.92227	5.2323e-08	1.80035e-06	8.10617
SLC30A9	229500_at	0.626005	4.71188	5.7944	9.18628e-08	2.82308e-06	7.5644
SLC35G1	236219_at	1.04416	3.84159	8.00651	3.1873e-12	6.97063e-10	17.4923
SLC37A4	217289_s_at	-0.674445	7.85664	-4.61852	1.23179e-05	0.000159102	2.87593
SLC38A1	224579_at	1.2814	5.65714	7.09197	2.48962e-10	2.3041e-08	13.2708
SLC38A4	1555345_at	-0.925045	7.20775	-3.64775	0.000435147	0.00277616	-0.482201
SLC38A6	214830_at	0.637652	5.78158	5.02258	2.43554e-06	4.21803e-05	4.42078
SLC39A10	225295_at	0.677632	5.59453	6.6962	1.57481e-09	1.05778e-07	11.4866
SLC39A5	231667_at	-0.604327	7.09734	-6.27531	1.07898e-08	5.0725e-07	9.62806
SLC3A1	205799_s_at	-0.930321	6.63735	-3.12397	0.00237604	0.0102058	-2.04924
SLC44A3	228221_at	1.46682	5.2189	7.35732	7.11523e-11	8.494e-09	14.4833
SLC45A3	228696_at	-0.589478	6.42519	-4.94435	3.35189e-06	5.47058e-05	4.11578
SLC4A7	209884_s_at	0.659612	4.49807	6.28422	1.03639e-08	4.90605e-07	9.66692
SLC51A	229230_at	0.59386	9.86816	4.79357	6.15775e-06	8.96366e-05	3.53574
SLC51B	230830_at	1.46965	4.15607	6.69421	1.58938e-09	1.06364e-07	11.4777
SLC6A13	207184_at	-0.628875	6.28047	-6.73587	1.31082e-09	9.16486e-08	11.664
SLC6A16	219820_at	-0.605052	6.01555	-4.59108	1.37145e-05	0.000173413	2.77387
SLC6A6	228754_at	0.998075	5.70067	8.00886	3.15141e-12	6.94771e-10	17.5032
SLC7A1	212295_s_at	1.01972	5.06977	6.86659	7.1447e-10	5.49418e-08	12.2508
SLC7A6	203580_s_at	0.824144	5.54933	7.46013	4.3667e-11	5.76689e-09	14.9561
SLC8A1	235518_at	0.678396	5.20876	5.43115	4.41401e-07	1.00977e-05	6.05623
SLC9B2	229491_at	-0.597175	8.05917	-6.4661	4.53347e-09	2.51642e-07	10.4651
SLCO3A1	219229_at	0.597772	5.27354	7.51154	3.41872e-11	4.69603e-09	15.1932
SLFN11	226743_at	0.704539	4.83826	6.46167	4.6261e-09	2.55582e-07	10.4455
SLFN12	219885_at	1.02812	3.74786	8.05964	2.46683e-12	5.73932e-10	17.7406
SLFN13	1558217_at	0.893238	3.50525	6.8181	8.95215e-10	6.74186e-08	12.0327
SLFN5	230383_x_at	0.707164	4.92156	5.80987	8.58375e-08	2.68181e-06	7.62967
SLIT2	228850_s_at	0.74798	3.67244	7.44265	4.74505e-11	6.10437e-09	14.8756
SLITRK3	206732_at	-0.646373	3.74321	-5.8889	6.06308e-08	2.02478e-06	7.96428
SLMO2	217851_s_at	0.58927	5.56503	5.24082	9.85979e-07	1.98047e-05	5.28585
SMAD9	227719_at	1.25327	5.39347	8.41709	4.37292e-13	1.40641e-10	19.4178
SMARCD3	204099_at	0.627368	4.91005	7.3123	8.80655e-11	1.01582e-08	14.2768
SMC2	204240_s_at	0.59523	4.73331	5.54813	2.67569e-07	6.76033e-06	6.53673
SMIM3	223276_at	0.689176	5.1682	5.91084	5.5036e-08	1.87833e-06	8.05749
SMOC1	222784_at	-0.686616	7.87015	-7.87993	5.86226e-12	1.15711e-09	16.9017
SMOC2	223235_s_at	1.31142	3.66969	6.72584	1.37315e-09	9.51548e-08	11.6191
SMPX	219772_s_at	0.800892	3.52674	3.33648	0.00121843	0.00613694	-1.43626
SMURF2	205596_s_at	0.591912	5.64284	7.78101	9.42753e-12	1.67354e-09	16.4413
SNAP25	202508_s_at	1.25612	3.56733	10.0081	1.8636e-16	3.77379e-13	26.939
SNX20	228869_at	0.78607	4.77174	5.70674	1.34713e-07	3.87136e-06	7.19616
SOCS3	227697_at	0.908505	3.08856	5.9531	4.56507e-08	1.61133e-06	8.23754
SOCS4	226178_at	0.615037	6.19689	6.13154	2.06102e-08	8.5433e-07	9.00386
SORD	201562_s_at	-0.659059	9.55512	-4.82593	5.40882e-06	8.07336e-05	3.65933
SORL1	230707_at	-0.641506	6.10232	-4.46836	2.20742e-05	0.000255376	2.32211
SORT1	224818_at	0.843925	6.28411	5.81586	8.36098e-08	2.62876e-06	7.65497
SOX4	201417_at	1.76027	6.67223	9.4485	2.86546e-15	3.09788e-12	24.2916
SOX9	202935_s_at	2.02524	4.34701	8.70236	1.09261e-13	4.77909e-11	20.7623
SOX9-AS1	230419_at	0.693892	4.36195	6.97693	4.26924e-10	3.58557e-08	12.7489
SPA17	205406_s_at	0.856208	3.18699	8.34791	6.11638e-13	1.81746e-10	19.0925
SPAG1	210117_at	0.664498	5.19242	4.6323	1.16698e-05	0.00015206	2.9273
SPARC	200665_s_at	0.615461	9.04336	7.16165	1.79385e-10	1.75454e-08	13.588
SPATA18	229331_at	0.877291	3.95947	5.18291	1.25572e-06	2.42004e-05	5.05431
SPATS2	222593_s_at	0.81118	5.45748	9.01051	2.43272e-14	1.49448e-11	22.2185
SPC25	209891_at	0.675558	2.42769	5.70605	1.35116e-07	3.87589e-06	7.19329
SPIN4	228654_at	0.730244	4.24178	5.9855	3.95398e-08	1.43074e-06	8.37597
SPINT1	202826_at	1.00109	4.95434	8.96361	3.05834e-14	1.70627e-11	21.9967
SPINT2	210715_s_at	1.09033	6.54373	7.77702	9.60946e-12	1.69926e-09	16.4227
SPON1	213994_s_at	1.14772	3.64944	7.76333	1.02618e-11	1.78683e-09	16.3591
SPP1	209875_s_at	2.26065	5.98224	7.71088	1.31937e-11	2.13422e-09	16.1156
SPRED1	226837_at	0.64638	4.76385	5.61839	1.97642e-07	5.29968e-06	6.82772
SPTBN1	226342_at	0.633406	5.85712	7.20799	1.44186e-10	1.47906e-08	13.7994
SPTSSA	212460_at	0.74973	6.97873	5.86335	6.78593e-08	2.22568e-06	7.85585
SRD5A2	206938_at	-1.36103	7.88682	-6.38129	6.67286e-09	3.40017e-07	10.0918
SRGAP1	227484_at	0.815542	4.38117	8.10289	2.00199e-12	4.88369e-10	17.943
SRGN	201859_at	0.725911	9.99166	6.2306	1.32035e-08	5.9563e-07	9.4333
SRPX	204955_at	0.873082	7.31774	6.67679	1.72256e-09	1.13471e-07	11.4
SRPX2	205499_at	0.895883	4.02197	8.84289	5.51003e-14	2.6885e-11	21.426
SSPN	226932_at	1.20977	4.14392	7.30755	9.00687e-11	1.03456e-08	14.255
ST14	216905_s_at	0.655918	4.41432	5.07016	2.00303e-06	3.58128e-05	4.60764
ST3GAL1	225034_at	-0.598711	5.7998	-4.41073	2.75328e-05	0.000304019	2.11268
ST3GAL6	210942_s_at	-0.627158	6.35158	-5.97654	4.11437e-08	1.47607e-06	8.33767
ST6GAL2	228821_at	0.585642	4.73915	5.11896	1.63749e-06	3.02465e-05	4.80032
ST8SIA4	242943_at	0.880317	3.67571	5.64322	1.77499e-07	4.85238e-06	6.93102
STAMBPL1	227607_at	0.89354	6.03307	7.20821	1.44034e-10	1.47906e-08	13.8005
STAT1	209969_s_at	1.19278	7.85695	5.92413	5.18955e-08	1.78902e-06	8.11407
STC1	204597_x_at	0.657757	3.2011	7.27332	1.05904e-10	1.17196e-08	14.0982
STIL	205339_at	0.590706	3.73798	5.38533	5.36289e-07	1.18567e-05	5.86946
STK17A	202693_s_at	0.981546	6.11062	7.88765	5.6488e-12	1.12926e-09	16.9376
STK17B	226525_at	1.06545	6.12669	7.12368	2.14483e-10	2.04657e-08	13.415
STK39	202786_at	0.743743	4.11329	6.22268	1.36832e-08	6.14225e-07	9.39888
STK4	223746_at	0.608699	4.41949	4.70463	8.7736e-06	0.000120678	3.19862
STMN1	200783_s_at	0.637009	4.77985	5.77499	1.00009e-07	3.02266e-06	7.48266
STMN2	203000_at	1.5254	3.62344	9.05506	1.95744e-14	1.27408e-11	22.4293
STX11	235670_at	0.605884	4.17913	5.15776	1.39417e-06	2.63941e-05	4.95422
SULT1C2	211470_s_at	0.684519	2.78853	5.12337	1.60787e-06	2.97598e-05	4.81778
SULT1E1	219934_s_at	-0.791845	7.06938	-5.21955	1.07772e-06	2.13804e-05	5.20065
SUSD2	227480_at	0.951044	4.48425	9.44678	2.88966e-15	3.09788e-12	24.2835
SVEP1	213247_at	0.761517	6.1708	7.21582	1.38956e-10	1.44437e-08	13.8352
SWAP70	209307_at	0.697527	6.16556	6.76938	1.12236e-09	8.0811e-08	11.8141
SYK	226068_at	0.673958	5.29048	5.89664	5.85965e-08	1.98008e-06	7.99714
SYNJ2	210612_s_at	0.589872	4.7258	5.80044	8.94621e-08	2.76973e-06	7.58988
SYNPO2	227662_at	0.762578	5.55224	6.20404	1.48813e-08	6.58813e-07	9.31792
SYT13	226086_at	1.10639	4.76653	8.87538	4.70283e-14	2.33752e-11	21.5796
SYT9	1563658_a_at	-0.61177	4.52731	-6.78521	1.04293e-09	7.60296e-08	11.885
TACSTD2	202286_s_at	2.27477	5.41307	10.4768	1.90144e-17	6.49757e-14	29.1484
TAGAP	229723_at	1.03712	4.80179	6.12065	2.16409e-08	8.88167e-07	8.95681
TAGLN	205547_s_at	0.942157	6.01342	5.06176	2.07346e-06	3.68791e-05	4.5746
TAGLN2	200916_at	0.594829	8.55915	6.85019	7.71143e-10	5.90507e-08	12.177
TANC1	225308_s_at	0.759131	6.76383	7.53234	3.09618e-11	4.36298e-09	15.2892
TAP1	202307_s_at	0.728892	7.05347	5.51085	3.14009e-07	7.68164e-06	6.38305
TAP2	225973_at	0.800004	6.29323	4.89064	4.16753e-06	6.51959e-05	3.90794
TARP	216920_s_at	0.813436	6.13287	5.00527	2.61446e-06	4.46424e-05	4.35305
TAT	214413_at	-0.715964	7.63597	-3.09018	0.00263512	0.0110335	-2.14374
TC2N	234970_at	0.608014	2.83983	5.45658	3.96057e-07	9.25008e-06	6.16024
TCEAL3	227279_at	0.60588	6.77766	7.18286	1.62326e-10	1.62252e-08	13.6847
TCF19	223274_at	0.731247	4.2841	6.33791	8.12622e-09	4.01719e-07	9.90164
TCF4	212386_at	0.664733	7.79867	7.32935	8.12378e-11	9.49076e-09	14.3549
TES	202720_at	0.928722	6.63124	7.14876	1.9061e-10	1.8478e-08	13.5292
TESC	218872_at	1.02792	5.17642	8.98646	2.73564e-14	1.59118e-11	22.1048
TF	214064_at	-0.75873	9.8012	-5.49504	3.36022e-07	8.10054e-06	6.31801
TFEC	206715_at	0.909369	4.39457	5.06612	2.03662e-06	3.63302e-05	4.59174
TFPI2	209278_s_at	0.751751	6.52887	4.58089	1.42713e-05	0.000178921	2.73606
TFR2	207883_s_at	-0.7359	8.61582	-5.39006	5.25637e-07	1.16774e-05	5.8887
TGFB1	203085_s_at	0.597267	4.92184	5.30947	7.39039e-07	1.54816e-05	5.56203
TGFB2	228121_at	0.861923	3.89098	8.27254	8.81302e-13	2.38541e-10	18.7384
THBD	203887_s_at	0.882904	5.48642	5.38977	5.26272e-07	1.16774e-05	5.88754
THBS1	201110_s_at	1.85277	5.87055	9.02171	2.30335e-14	1.44821e-11	22.2715
THBS2	203083_at	1.82483	6.51829	10.797	4.01746e-18	1.83045e-14	30.6521
THEMIS	1558972_s_at	0.853042	3.04414	5.18956	1.22142e-06	2.37064e-05	5.08082
THRSP	1553583_a_at	-1.09839	8.57796	-5.79721	9.07367e-08	2.80284e-06	7.57626
THSD7A	213894_at	0.857762	2.80346	7.50695	3.49434e-11	4.77633e-09	15.172
THY1	208850_s_at	1.02622	5.15071	8.6204	1.62823e-13	6.45097e-11	20.3756
TIMP1	201666_at	0.784799	9.9644	7.78765	9.13186e-12	1.637e-09	16.4721
TLR1	210176_at	0.672699	5.07655	5.00894	2.57543e-06	4.40863e-05	4.36742
TLR8	229560_at	1.00336	5.73576	5.66547	1.61181e-07	4.48494e-06	7.02371
TM6SF1	219892_at	0.843315	4.47142	6.5324	3.34704e-09	1.96678e-07	10.7581
TMC4	226403_at	0.858157	5.16538	6.39161	6.36682e-09	3.25942e-07	10.1372
TMCO3	226050_at	0.705635	7.21466	7.67566	1.56163e-11	2.41876e-09	15.9522
TMED3	208837_at	0.926947	6.07309	7.32317	8.36483e-11	9.75153e-09	14.3266
TMEM100	219230_at	1.1191	4.77761	6.78205	1.05831e-09	7.69458e-08	11.8709
TMEM107	224496_s_at	0.680305	3.70032	6.75754	1.18568e-09	8.44101e-08	11.761
TMEM125	225822_at	0.595982	4.57577	5.49916	3.30146e-07	7.98351e-06	6.33495
TMEM144	228624_at	0.968165	3.66209	7.31642	8.63663e-11	1.00256e-08	14.2956
TMEM154	238063_at	1.24026	5.37068	6.04457	3.04026e-08	1.17808e-06	8.62915
TMEM165	218095_s_at	0.603766	6.0151	7.073	2.72158e-10	2.4718e-08	13.1846
TMEM185B	219253_at	0.68197	5.05645	6.67899	1.70514e-09	1.12595e-07	11.4098
TMEM200A	234994_at	1.00196	2.76559	6.98157	4.17757e-10	3.53574e-08	12.7699
TMEM243	204215_at	0.76045	5.71889	6.44314	5.03448e-09	2.73619e-07	10.3639
TMEM255A	219895_at	0.608613	2.13376	3.45418	0.000831327	0.00457594	-1.08318
TMEM45B	230323_s_at	0.86798	6.04955	3.25426	0.00158319	0.00750463	-1.67724
TMEM55A	226338_at	0.759664	3.08875	7.486	3.86099e-11	5.21195e-09	15.0753
TMPRSS3	220177_s_at	1.18301	3.22777	7.97662	3.68113e-12	7.98674e-10	17.3526
TMSB10	217733_s_at	0.713152	10.6454	7.06058	2.88502e-10	2.58851e-08	13.1281
TNC	201645_at	0.816911	5.44953	4.23123	5.42138e-05	0.000528367	1.47186
TNFAIP8	210260_s_at	0.984774	6.33767	6.71843	1.42101e-09	9.79741e-08	11.586
TNFRSF11A	238846_at	0.656799	3.30514	4.87054	4.51984e-06	6.96511e-05	3.83053
TNFRSF17	206641_at	1.10837	3.68118	6.14611	1.93065e-08	8.09061e-07	9.06686
TNFRSF19	227812_at	0.597735	3.51055	4.57192	1.47794e-05	0.000184195	2.70283
TNFRSF21	218856_at	0.996762	6.5933	8.97546	2.88654e-14	1.66128e-11	22.0527
TNFSF13B	223501_at	0.867925	7.12111	5.94913	4.64605e-08	1.63149e-06	8.22061
TOP2A	201292_at	1.51163	3.34378	6.89823	6.16516e-10	4.89942e-08	12.3934
TOX	204529_s_at	0.924734	3.3896	5.15346	1.41927e-06	2.68135e-05	4.93715
TOX3	214774_x_at	0.787155	5.69809	5.09695	1.79347e-06	3.26424e-05	4.7133
TP53I3	210609_s_at	0.989529	6.52522	7.03403	3.26757e-10	2.86661e-08	13.0076
TPBG	203476_at	0.623866	5.67066	7.52858	3.15213e-11	4.41904e-09	15.2718
TPGS2	212055_at	0.706719	6.48939	8.69323	1.14229e-13	4.91769e-11	20.7192
TPM1	210986_s_at	1.05778	8.53563	8.31131	7.30397e-13	2.10181e-10	18.9205
TPM2	204083_s_at	0.745098	5.42569	3.45164	0.000838283	0.0046031	-1.09089
TPPP2	231140_at	-0.813392	5.50276	-7.43127	5.00885e-11	6.35403e-09	14.8232
TPX2	210052_s_at	0.711788	4.62755	5.48597	3.49313e-07	8.35097e-06	6.28077
TRAC	209670_at	0.917795	6.17218	5.9611	4.40591e-08	1.56424e-06	8.27172
TRAC	210972_x_at	0.695719	6.41804	5.13513	1.5314e-06	2.85668e-05	4.86439
TRAF3IP3	213888_s_at	0.848479	5.21517	5.42914	4.45197e-07	1.01761e-05	6.04802
TRAF5	204352_at	1.00902	4.5412	7.1224	2.15787e-10	2.05185e-08	13.4092
TRAT1	217147_s_at	0.608468	3.00092	5.00121	2.65826e-06	4.52774e-05	4.33718
TRBC1	210915_x_at	1.13483	6.92502	6.37382	6.90357e-09	3.49817e-07	10.059
TRIM22	213293_s_at	1.02967	8.84873	7.25622	1.14819e-10	1.25806e-08	14.0199
TRIM59	227801_at	0.724015	2.63412	7.21255	1.41117e-10	1.45852e-08	13.8203
TRIM6	223599_at	0.702605	4.09216	5.72082	1.26696e-07	3.68463e-06	7.25516
TRIM69	1568592_at	0.744774	6.75911	5.27611	8.5038e-07	1.74726e-05	5.42756
TRNP1	227862_at	0.959584	5.8684	8.50333	2.87671e-13	1.03476e-10	19.8238
TSPAN8	203824_at	0.880522	8.66571	3.36899	0.00109729	0.0056577	-1.33969
TSPYL5	213122_at	0.682166	5.02388	4.70102	8.9001e-06	0.000122142	3.185
TTC36	237350_at	-0.91131	8.85426	-7.60756	2.1626e-11	3.23946e-09	15.6368
TTF2	204407_at	0.627426	2.7196	6.57236	2.78634e-09	1.68708e-07	10.9352
TTK	204822_at	0.956948	3.08898	5.46691	3.78969e-07	8.91573e-06	6.20256
TTL	224896_s_at	0.672462	6.12157	7.01034	3.65117e-10	3.17374e-08	12.9002
TUBA1A	209118_s_at	0.948439	7.70615	6.78541	1.04196e-09	7.60296e-08	11.8859
TUBB6	209191_at	0.798025	5.93207	7.40696	5.62188e-11	6.98583e-09	14.7114
TUSC3	213423_x_at	0.978494	6.48464	6.6949	1.5843e-09	1.06227e-07	11.4808
TWSG1	225406_at	0.637716	6.55527	6.6607	1.85528e-09	1.20759e-07	11.3282
TYMS	202589_at	1.75396	6.97489	8.02921	2.85681e-12	6.45438e-10	17.5984
TYMSOS	228989_at	0.635163	4.243	7.25223	1.17005e-10	1.27182e-08	14.0017
UBE2C	202954_at	0.611402	5.24772	5.18615	1.23889e-06	2.39098e-05	5.06723
UBE2Q2	224747_at	0.937496	6.25466	7.74582	1.11603e-11	1.8946e-09	16.2778
UBE2T	223229_at	0.956398	4.36195	7.04798	3.06062e-10	2.71655e-08	13.0709
UBLCP1	243916_x_at	0.794079	6.37595	4.35553	3.39694e-05	0.000360216	1.91377
UBXN10	238657_at	0.818443	5.65743	4.8162	5.62421e-06	8.34474e-05	3.62211
UCP2	208998_at	0.689488	8.65888	4.46974	2.19573e-05	0.000254508	2.32715
UGT2A3	219948_x_at	0.84893	5.92303	4.81522	5.64628e-06	8.3616e-05	3.61838
UHRF1	225655_at	1.19987	4.06785	6.05907	2.8498e-08	1.11454e-06	8.6915
UPB1	224043_s_at	-0.805718	8.5801	-6.79492	9.96932e-10	7.32625e-08	11.9287
UPP2	231376_at	1.44969	5.68672	4.26575	4.76517e-05	0.00047465	1.59372
UTS2	220785_at	0.805518	2.60464	5.16666	1.34353e-06	2.56077e-05	4.98962
UXS1	225583_at	0.713664	6.44326	7.41099	5.5155e-11	6.86924e-09	14.7299
VAMP5	204929_s_at	0.655977	6.65676	5.69438	1.42157e-07	4.04183e-06	7.14445
VASH2	235343_at	0.823229	2.2373	6.74962	1.22999e-09	8.68862e-08	11.7255
VAV3	218807_at	0.601115	5.83751	6.8746	6.88301e-10	5.32289e-08	12.2869
VCAN	221731_x_at	1.63002	5.1111	9.67816	9.33141e-16	1.32879e-12	25.3787
VEPH1	232122_s_at	0.7029	3.47369	8.16455	1.48617e-12	3.71034e-10	18.2318
VIL1	205506_at	-1.07339	5.83172	-4.99026	2.77995e-06	4.70861e-05	4.29443
VIM	201426_s_at	0.790296	9.6454	6.47046	4.44414e-09	2.48196e-07	10.4843
VPS41	235625_at	0.601134	4.8888	4.54672	1.63031e-05	0.000199456	2.60966
VRK1	203856_at	0.669569	5.36543	6.63014	2.13601e-09	1.34701e-07	11.1921
VSIG2	228232_s_at	0.632633	4.4614	5.55639	2.5823e-07	6.55769e-06	6.57085
VTCN1	219768_at	1.0189	3.81304	8.96419	3.04964e-14	1.70627e-11	21.9994
VWA5A	210102_at	0.603524	4.59961	6.73688	1.30476e-09	9.14173e-08	11.6685
VWF	202112_at	0.620284	6.04848	3.95679	0.000147855	0.00118568	0.527188
WBP5	217975_at	1.21773	7.45676	9.26481	7.02906e-15	5.82294e-12	23.422
WFDC1	219478_at	0.67381	5.97336	5.02203	2.44102e-06	4.2235e-05	4.41863
WIPF1	202664_at	0.863725	6.14949	6.64873	1.96063e-09	1.25671e-07	11.2749
WIPF3	229849_at	0.595448	3.85708	5.17488	1.29838e-06	2.4856e-05	5.02234
WIPI1	213836_s_at	0.59761	6.49444	5.65266	1.70385e-07	4.69155e-06	6.97033
WISP1	229802_at	1.62528	3.21931	9.644	1.10258e-15	1.50708e-12	25.217
WLS	228949_at	0.786	5.85562	5.7925	9.26295e-08	2.83885e-06	7.5564
WWTR1	202133_at	0.596409	7.55149	6.6807	1.69175e-09	1.12133e-07	11.4174
XCL1	206366_x_at	0.595796	5.77182	3.80506	0.000252922	0.00181295	0.0241637
YAP1	213342_at	0.686879	5.71976	6.4143	5.74214e-09	3.02291e-07	10.2369
YBX3	201160_s_at	0.859552	6.98527	4.87058	4.51913e-06	6.96511e-05	3.83068
YME1L1	211902_x_at	0.600563	6.1753	4.91515	3.77382e-06	6.02082e-05	4.00262
ZBTB33	226255_at	0.752994	8.70206	8.19797	1.26435e-12	3.29183e-10	18.3885
ZC3H12D	1559263_s_at	0.752035	4.11718	5.33916	6.52017e-07	1.39472e-05	5.68211
ZC3HAV1L	228280_at	0.640389	5.36119	5.03562	2.30861e-06	4.02497e-05	4.47193
ZDHHC13	219296_at	0.804549	4.39373	8.78861	7.17839e-14	3.29814e-11	21.1696
ZEB2	203603_s_at	0.78665	5.29492	6.01851	3.41431e-08	1.2901e-06	8.51734
ZFPM2	219778_at	0.918951	5.14375	6.66361	1.83059e-09	1.19436e-07	11.3412
ZGPAT	221848_at	-0.821119	9.87121	-7.00726	3.70429e-10	3.19956e-08	12.8862
ZKSCAN1	1557953_at	-0.618697	8.91436	-4.03604	0.000111128	0.000945473	0.795479
ZMAT3	228315_at	1.21713	7.62493	7.43341	4.95801e-11	6.30417e-09	14.8331
ZNF101	239231_at	0.59299	5.59607	5.66153	1.63955e-07	4.54577e-06	7.00731
ZNF107	205739_x_at	0.83708	3.90375	7.66959	1.60769e-11	2.47608e-09	15.9241
ZNF117	235408_x_at	0.60434	4.11725	5.76389	1.04984e-07	3.15037e-06	7.43596
ZNF200	207338_s_at	0.595184	5.80099	6.65282	1.92398e-09	1.23787e-07	11.2931
ZNF267	219540_at	0.835719	4.7034	6.8859	6.53013e-10	5.13864e-08	12.3378
ZNF320	229614_at	0.780846	3.39709	5.4933	3.38534e-07	8.14313e-06	6.31086
ZNF367	229551_x_at	1.04264	5.59985	5.74558	1.13728e-07	3.35931e-06	7.359
ZNF439	236562_at	0.607784	2.71657	6.45985	4.66472e-09	2.56325e-07	10.4375
ZNF468	214751_at	0.645969	4.20502	4.8444	5.02188e-06	7.60374e-05	3.73009
ZNF711	228988_at	0.714307	2.97515	6.70478	1.51362e-09	1.02804e-07	11.525
ZNF738	229700_at	0.753198	4.48589	5.65212	1.70786e-07	4.69703e-06	6.96807
ZNF827	228046_at	1.0201	3.88458	8.20682	1.21141e-12	3.16908e-10	18.43
ZNF83	221645_s_at	0.872141	4.46192	7.2503	1.18079e-10	1.27841e-08	13.9928
ZPLD1	1561969_at	0.68167	2.25392	6.54104	3.2171e-09	1.90365e-07	10.7964
ZWINT	204026_s_at	1.5176	5.82311	6.98229	4.16353e-10	3.52932e-08	12.7732

## Sheet: 185 Common DEGs
Gene symbol	ID_REF	GSE6764 logFC	GSE6764 adj.P.Val	GSE49541 logFC	GSE49541 adj.P.Val	GSE84044 logFC	GSE84044 adj.P.Val	up or down regulated
EPCAM	201839_s_at	4.12705	2.71744e-08	1.87717	1.76473e-09	3.07544	1.39518e-14	up
CXCL6	206336_at	2.99678	0.000100793	1.90106	9.80869e-11	2.70861	1.11812e-14	up
AKR1B10	206561_s_at	2.95007	0.00161146	1.69096	0.00999289	3.29591	2.88061e-09	up
GABBR1	205890_s_at	2.89277	2.1055e-05	1.26914	0.000187235	2.2142	1.59009e-07	up
DCDC2	222925_at	2.88233	5.55968e-06	1.37074	1.53269e-09	2.56718	7.56027e-17	up
HKDC1	227614_at	2.83608	1.1925e-07	0.897573	0.00673643	2.31674	8.77671e-10	up
CYP3A7	205939_at	2.83335	0.000153712	0.75243	0.0355774	0.957389	1.45697e-06	up
CHI3L1	209395_at	2.60171	0.028327	1.99883	0.00015341	1.58606	0.00178549	up
SOX9	202935_s_at	2.57081	2.79461e-06	1.19626	0.000245988	2.02524	4.77909e-11	up
ITGBL1	205422_s_at	2.54103	7.38338e-06	1.66819	3.47992e-14	1.50532	8.39103e-11	up
CCL19	210072_at	2.45364	0.000111956	1.125	0.000161681	1.48904	2.28141e-05	up
CLDN11	228335_at	2.44444	1.29818e-05	1.25119	2.75392e-09	2.40284	1.11812e-14	up
CD24	266_s_at	2.39856	1.79071e-05	1.8781	7.92188e-11	2.40191	1.39518e-14	up
LGALS3	208949_s_at	2.3753	4.97655e-05	0.594382	0.0278542	1.35955	2.25252e-08	up
EFEMP1	201842_s_at	2.32679	1.60886e-05	1.90411	2.25951e-13	2.17864	3.59171e-11	up
TACSTD2	202286_s_at	2.29408	0.000328971	1.26605	3.83017e-08	2.27477	6.49757e-14	up
EHF	225645_at	2.26226	9.16808e-06	1.19087	8.09394e-08	1.95407	3.49658e-14	up
ELOVL7	227180_at	2.19501	3.56556e-05	0.921221	5.39461e-07	1.81855	1.11812e-14	up
AQP1	209047_at	2.12967	2.2653e-06	1.40392	4.38935e-11	1.92939	7.35285e-11	up
CFTR	205043_at	2.12088	1.59862e-05	0.761912	3.06769e-05	2.01136	1.82516e-13	up
CCL20	205476_at	2.11691	0.00820705	1.1618	4.17278e-05	2.02343	1.2896e-09	up
PROM1	204304_s_at	2.11461	0.000119359	0.662656	0.0145062	1.26472	6.04722e-09	up
EPHA3	206070_s_at	2.10322	5.28534e-05	1.60907	1.52745e-11	1.84894	2.66505e-12	up
FAM3B	227194_at	2.09464	0.0016161	0.829333	0.000481809	2.10168	2.6885e-11	up
MS4A1	228592_at	2.07942	0.00873028	0.734662	0.00345818	1.41118	2.84923e-07	up
GPC3	209220_at	2.07505	0.000888858	0.813572	0.00455298	2.92191	1.5963e-14	up
ITGB8	226189_at	2.03199	0.000102935	0.992818	3.38202e-06	1.64485	1.78722e-13	up
LUM	201744_s_at	2.02519	1.68296e-05	1.34156	5.31746e-13	1.98073	1.23751e-10	up
CLDN10	205328_at	2.02355	1.03444e-05	1.05423	5.78705e-07	1.94344	8.06923e-13	up
BICC1	213429_at	2.01595	3.97768e-05	1.50969	3.61257e-12	2.31278	2.63435e-15	up
ENPP5	227803_at	2.00532	0.000203979	0.96829	6.09624e-06	1.3073	7.30804e-13	up
ID4	209291_at	2.00132	7.21182e-05	1.5215	1.91023e-11	2.25687	1.12147e-12	up
COL1A1	1556499_s_at	1.99693	7.1166e-05	1.58011	2.16305e-07	2.09041	4.71947e-13	up
DKK3	214247_s_at	1.99533	7.95701e-06	1.31488	4.81666e-13	1.72869	1.00865e-13	up
GOLM1	217771_at	1.95518	0.000807341	0.764507	0.00105421	1.56206	4.95043e-10	up
SH3YL1	204019_s_at	1.92512	4.31053e-06	0.765278	3.23818e-05	1.08109	5.41587e-12	up
FAT1	201579_at	1.90671	8.00668e-06	0.785126	0.000331967	1.91006	3.021e-11	up
KCNJ16	219564_at	1.89108	0.000306748	0.94224	7.54656e-06	1.74919	3.36169e-12	up
GSN	200696_s_at	1.86573	9.99233e-06	0.97644	0.000136054	1.69534	7.47512e-12	up
SPP1	209875_s_at	1.84993	0.0229721	1.4291	0.00145372	2.26065	2.13422e-09	up
CLIC6	227742_at	1.84422	2.92775e-05	0.911178	1.76111e-06	1.84873	7.20173e-14	up
VWF	202112_at	1.82978	0.000126688	0.59978	4.68045e-06	0.620284	0.00118568	up
LOXL4	227145_at	1.82444	0.00705843	0.767604	1.0684e-06	0.979731	2.10994e-08	up
FAM150B	238018_at	1.79196	0.000290319	1.06214	3.81842e-06	1.50412	1.90803e-11	up
SLC12A2	225835_at	1.79144	0.000115902	0.708024	1.46586e-05	1.52948	6.79314e-12	up
NPNT	225911_at	1.78863	1.80491e-05	0.753904	0.0029642	1.28042	1.70809e-09	up
ENPP2	209392_at	1.78104	1.78809e-05	1.073	0.000383869	1.02315	5.57949e-07	up
CLIP4	226425_at	1.72267	1.41906e-05	0.69336	0.00297694	1.15934	6.97063e-10	up
GABRB3	229724_at	1.72107	0.00132582	1.41398	0.000871236	0.981749	8.14339e-07	up
FAM169A	235048_at	1.71895	0.00052479	0.812674	0.000281658	1.30692	8.10328e-10	up
KRT7	209016_s_at	1.7047	3.59506e-05	0.805853	9.07512e-09	1.80586	2.12259e-11	up
SMOC2	223235_s_at	1.69027	0.000322241	1.29315	4.38935e-11	1.31142	9.51548e-08	up
CHST4	220446_s_at	1.68233	0.00012194	0.77118	4.04557e-06	1.56934	2.12259e-11	up
GEM	204472_at	1.67758	0.000730402	1.26617	1.66681e-11	1.38526	6.23888e-09	up
PTGDS	212187_x_at	1.67174	0.000188505	0.738828	0.00144465	1.02968	6.5564e-05	up
C12orf75	225105_at	1.65841	4.87411e-05	1.07241	4.69527e-07	1.54609	3.74942e-09	up
IL32	203828_s_at	1.65195	0.00442714	0.639006	0.0365828	1.17235	1.2187e-06	up
MAP2	225540_at	1.64213	0.000185077	0.716276	2.09821e-06	0.990236	1.27408e-11	up
CDH11	207173_x_at	1.63789	0.000221694	1.5935	2.46119e-12	1.59549	6.37003e-11	up
C7	202992_at	1.63589	6.67051e-05	1.2453	1.26907e-12	1.35393	8.1223e-11	up
SOX4	201417_at	1.61577	0.000640012	1.04938	2.64973e-08	1.76027	3.09788e-12	up
JAG1	216268_s_at	1.61519	6.20518e-06	1.10672	1.4249e-11	1.37457	6.43418e-12	up
SCD5	224901_at	1.6118	4.97655e-05	0.736686	2.58319e-05	1.3113	1.57398e-11	up
PDGFRA	203131_at	1.61032	0.000131789	0.686562	1.30476e-10	1.12018	1.21045e-10	up
ERICH5	1552390_a_at	1.59894	0.000113323	0.783678	0.0022248	0.963615	1.56116e-06	up
HSPA2	211538_s_at	1.58661	0.000640012	0.600254	3.38166e-06	1.20316	4.28463e-09	up
PDGFD	219304_s_at	1.58	4.97655e-05	0.911787	4.2529e-07	1.51343	6.6392e-12	up
CTHRC1	225681_at	1.56904	0.00292494	0.937314	2.00306e-07	1.18083	6.52342e-08	up
STMN2	203000_at	1.54727	6.67051e-05	1.42828	5.61938e-11	1.5254	1.27408e-11	up
ANTXR1	224694_at	1.5454	0.000102897	0.973577	2.74188e-10	1.37008	1.3975e-11	up
LINC00152	225799_at	1.53566	7.75698e-05	0.6948	5.7123e-05	1.28123	1.62986e-10	up
DPT	213068_at	1.53411	0.00757193	1.4958	2.75955e-12	1.50816	2.34936e-09	up
COL1A2	202403_s_at	1.52487	4.37645e-05	1.6985	4.55439e-11	2.42152	1.81875e-14	up
COL4A2	211964_at	1.49685	9.51412e-05	0.692227	1.41111e-06	1.27636	1.95922e-11	up
RGS4	204337_at	1.47561	0.00413228	0.785751	1.53378e-06	1.54057	8.53344e-11	up
MGP	202291_s_at	1.46104	0.00317064	1.39302	7.93936e-09	1.72049	1.94228e-10	up
MOXD1	1554474_a_at	1.44648	0.000172841	0.976172	1.91023e-11	1.08264	5.18219e-09	up
BACE2	217867_x_at	1.44331	6.67051e-05	0.587766	8.77532e-07	0.994606	5.76822e-10	up
VCAN	221731_x_at	1.422	0.0118703	1.09575	1.13171e-10	1.63002	1.32879e-12	up
GPRC5B	203632_s_at	1.41577	7.38338e-06	0.701095	8.14747e-05	1.21471	5.41587e-12	up
LRRC1	218816_at	1.40146	2.1055e-05	0.767474	1.36469e-07	1.25855	2.5915e-11	up
PMEPA1	222449_at	1.40124	0.000582873	0.627156	2.36487e-08	1.20724	8.09651e-12	up
FBLN5	203088_at	1.38164	0.000125551	0.753926	2.86656e-08	1.20556	2.79042e-08	up
PLCXD3	230081_at	1.37843	0.00192783	0.912617	9.80869e-11	1.30026	2.12133e-10	up
FXYD2	205674_x_at	1.37462	3.48969e-05	0.975818	5.64458e-08	1.65447	5.31634e-12	up
SLC38A1	224579_at	1.36823	0.0443221	0.896882	0.000221409	1.2814	2.3041e-08	up
CHST9	224400_s_at	1.36447	0.00175088	1.13227	1.99594e-07	1.70938	5.52053e-12	up
COL14A1	212865_s_at	1.35573	0.000747162	0.920098	1.59537e-06	1.28601	6.81546e-10	up
EPB41L4A	228256_s_at	1.34464	1.07819e-05	0.60153	0.00307559	0.789813	1.37016e-06	up
NALCN	228608_at	1.3437	4.63305e-05	1.06739	1.47935e-11	1.88239	1.71294e-14	up
FRZB	203697_at	1.3434	0.00244511	0.664916	0.000613638	0.658866	0.000355692	up
S100A6	217728_at	1.34176	0.0012876	0.645386	3.10453e-06	1.12867	3.07539e-09	up
COL4A1	211980_at	1.34175	0.000813208	0.923981	3.53069e-10	1.3674	1.82516e-13	up
PAQR5	242871_at	1.32672	0.000584613	0.599806	1.28741e-05	1.08958	2.38541e-10	up
LOXL1	203570_at	1.32547	3.32335e-05	0.66783	4.04557e-06	1.55905	5.40576e-11	up
CPE	201117_s_at	1.32358	0.00164216	0.97366	0.0125204	0.86136	0.00475729	up
COL15A1	203477_at	1.32281	0.00413228	1.23205	8.73137e-07	0.997714	4.24169e-06	up
BEX2	224367_at	1.32232	0.000324163	0.610084	1.89944e-06	1.24592	1.31335e-10	up
DTNA	227084_at	1.3105	0.000432058	0.999593	6.2476e-07	1.67159	2.75624e-13	up
CCDC80	225242_s_at	1.29001	0.00193573	0.851712	5.71323e-09	1.01594	2.34537e-07	up
COL4A4	229779_at	1.26264	0.00146238	0.899064	3.26452e-07	1.07889	1.05517e-07	up
COL4A3	222073_at	1.25776	0.000670774	0.59817	0.00850116	0.832889	7.40256e-05	up
SPON1	213994_s_at	1.2491	0.0026817	1.02267	1.60304e-09	1.14772	1.78683e-09	up
THSD7A	214920_at	1.24773	0.0379313	0.659892	0.0273315	0.857762	4.77633e-09	up
CH25H	206932_at	1.23558	0.0137351	0.655664	8.08852e-07	1.18025	2.03668e-09	up
MAP1B	226084_at	1.23536	0.000729918	0.690299	5.66172e-06	0.746062	1.08779e-08	up
CTGF	209101_at	1.2241	0.0238965	0.764279	0.000301525	1.14142	1.65263e-07	up
THBS2	203083_at	1.21787	0.000944493	1.38623	5.47481e-12	1.82483	1.83045e-14	up
GLT8D2	227070_at	1.2139	0.00265204	0.666397	1.79107e-07	0.804953	2.58142e-10	up
GLIS3	229435_at	1.2092	0.00140632	0.619144	0.00247225	1.03868	5.41587e-12	up
TMEM200A	234994_at	1.20464	0.00107135	0.807449	6.40644e-10	1.00196	3.53574e-08	up
KLHL29	229310_at	1.19957	0.0137173	0.614348	2.97197e-05	1.83488	1.61337e-12	up
IGFBP7	201162_at	1.19678	7.46826e-05	0.702929	2.94996e-10	0.888931	1.68708e-07	up
WISP1	229802_at	1.18402	0.0270825	0.651434	3.8533e-05	1.62528	1.50708e-12	up
CYBRD1	222453_at	1.18179	0.00155731	0.723198	2.25122e-07	0.827354	8.07236e-09	up
DPYSL3	201431_s_at	1.17651	0.000474252	0.593569	2.28905e-11	0.777018	9.61649e-08	up
KCTD12	212192_at	1.16767	0.00198557	0.676827	0.000133413	1.03631	6.71162e-08	up
ANK3	239726_at	1.16386	0.0175254	0.608824	1.49276e-09	0.714059	8.55689e-05	up
GLS	203159_at	1.15803	2.35563e-06	0.606675	6.08891e-07	0.95317	1.69841e-10	up
ITM2A	202746_at	1.12644	0.0250425	0.618526	0.00258543	1.44095	2.51976e-08	up
NEXN	226103_at	1.09898	0.00857752	0.93703	3.4399e-08	1.22659	8.33622e-08	up
COL5A1	212488_at	1.08113	0.000455064	0.60718	0.000318024	1.37945	1.85379e-11	up
HEPH	203903_s_at	1.07978	0.00108122	0.704594	5.71323e-09	1.03431	8.69634e-11	up
BCAT1	226517_at	1.06972	0.0178752	0.630848	0.0039507	1.35115	8.52754e-10	up
RASEF	235144_at	1.0632	0.0123821	0.935125	3.08153e-05	1.3511	2.82289e-11	up
PDGFA	205463_s_at	1.05517	0.00167461	0.596499	1.46586e-05	1.0794	1.47843e-09	up
COL6A3	201438_at	1.04563	0.00689069	0.714632	6.90433e-08	0.759992	1.05905e-08	up
COL3A1	211161_s_at	1.04239	0.00825778	1.15532	2.57141e-09	1.68496	8.12627e-13	up
TYMS	202589_at	1.0418	0.00626563	0.681086	0.00443324	1.75396	6.45438e-10	up
SELM	226051_at	1.04055	0.00447474	0.587086	5.47858e-05	1.10645	2.52697e-10	up
CACNA2D1	227623_at	1.0402	0.00854262	1.02703	1.693e-10	1.04402	3.44661e-09	up
GULP1	204237_at	1.02504	0.00896748	0.649513	0.000425574	0.922952	1.13076e-08	up
ABCC4	203196_at	1.02304	4.45204e-05	0.768429	1.57406e-06	0.99957	2.0008e-09	up
LAMB1	201505_at	1.02179	0.00529395	0.720066	1.07763e-05	0.953269	5.34924e-09	up
CCDC146	227091_at	0.988998	0.00506192	0.94551	8.34334e-09	1.31582	1.20186e-12	up
ZMAT3	219628_at	0.986716	0.0029073	0.75413	2.31137e-05	1.21713	6.30417e-09	up
P2RX5-TAX1BP3	209154_at	0.980807	0.0111435	0.635564	1.64743e-07	1.01477	2.41876e-09	up
SEMA3C	203789_s_at	0.978872	0.00993141	0.98093	9.27832e-08	1.29645	5.59791e-11	up
RASSF3	230466_s_at	0.974802	0.0190828	0.884442	5.45747e-05	1.09137	1.96275e-09	up
TAGLN	205547_s_at	0.966602	0.0146553	1.04813	1.00183e-08	0.942157	3.68791e-05	up
DCN	211896_s_at	0.953636	0.00412643	0.657174	1.49276e-09	0.993518	3.10197e-11	up
FAM129A	217967_s_at	0.949113	0.0415919	0.76963	2.06877e-05	1.1831	1.25866e-07	up
SYNPO2	227662_at	0.942922	0.00445222	0.72163	4.84855e-05	0.762578	6.58813e-07	up
SSPN	226932_at	0.929702	0.00454903	1.04057	2.26238e-08	1.20977	1.03456e-08	up
MSRB3	225782_at	0.928086	0.0139786	0.925932	1.17349e-08	1.00631	2.8813e-07	up
SRPX	204955_at	0.906815	0.0336716	0.637459	3.78588e-07	0.873082	1.13471e-07	up
HOMER1	213793_s_at	0.885828	0.0126079	0.760196	0.000324064	0.626306	1.23233e-05	up
SNAP25	202508_s_at	0.873428	0.0025931	0.742102	9.46281e-05	1.25612	3.77379e-13	up
SLC25A24	204342_at	0.871659	0.0046541	0.585632	4.60348e-05	0.928083	1.62942e-10	up
NAV3	204823_at	0.869607	0.0151531	0.620198	2.51485e-08	1.00318	1.18912e-09	up
ROBO1	213194_at	0.865555	0.0304898	0.931812	8.69068e-07	0.797383	1.12856e-10	up
FBN1	202766_s_at	0.861487	0.0069857	0.957154	9.16123e-13	1.13639	7.20944e-12	up
CRIM1	228496_s_at	0.860103	0.00190974	0.677565	3.77133e-06	0.647326	2.51526e-06	up
TPM2	204083_s_at	0.858854	0.00621177	0.646398	0.0115484	0.745098	0.0046031	up
ADAMTS2	226311_at	0.840736	0.00476005	0.647718	3.174e-05	1.18215	1.16499e-09	up
WBP5	217975_at	0.84038	0.0186314	0.747231	2.78707e-06	1.21773	5.82294e-12	up
CRYAB	209283_at	0.83926	0.00219305	0.77428	0.00224349	0.850675	0.000958342	up
CTSK	202450_s_at	0.831979	0.00570596	0.7454	1.23368e-06	0.700881	1.54734e-08	up
THY1	208850_s_at	0.82841	0.0001435	0.670055	7.8395e-09	1.02622	6.45097e-11	up
LINC01279	227061_at	0.813282	0.0166635	0.874534	5.17972e-11	0.670997	1.22719e-05	up
SERPINE2	212190_at	0.811384	0.0225507	0.606704	1.07773e-05	1.30546	9.69985e-14	up
FZD7	203706_s_at	0.774756	0.040335	1.01563	1.55562e-10	1.28779	2.12133e-10	up
PODXL	201578_at	0.771523	0.0178978	0.685556	1.02731e-08	0.711952	1.97841e-08	up
MCAM	211340_s_at	0.758294	0.0460006	0.677438	4.3648e-07	0.704475	1.24587e-09	up
PTPN14	226282_at	0.755064	0.00172264	0.631882	3.21166e-08	0.90979	1.0805e-10	up
COL5A2	221729_at	0.744008	0.0386232	0.618592	0.000318024	0.975722	2.7615e-12	up
UBE2Q2	224747_at	0.729155	0.0358384	0.622467	0.00894039	0.937496	1.8946e-09	up
PALLD	200897_s_at	0.726309	0.0284585	0.78222	5.12398e-07	1.02773	1.83935e-09	up
FLRT2	204359_at	0.7226	0.019322	0.871046	3.96855e-09	0.799542	4.24497e-07	up
PRKAA2	227892_at	0.698072	0.0414141	0.716409	0.047285	1.06511	1.08415e-07	up
CAP2	212554_at	0.653034	0.00738334	0.58622	0.000397472	0.920962	1.30267e-07	up
ENAH	217820_s_at	0.648822	0.0466146	0.630663	0.000308594	0.972306	1.0129e-10	up
LOC100288911	236656_s_at	0.648611	0.0129153	0.662537	1.23513e-05	1.28362	2.97422e-11	up
PDZRN3	212915_at	0.643222	0.0215002	0.659075	1.11859e-07	1.07406	1.29657e-09	up
FITM1	229567_at	-0.940229	0.00388568	-0.59035	0.00245936	-0.685192	6.28011e-07	down
LOC102723845	235898_at	-1.09971	0.0088004	-0.64033	0.000580265	-0.782759	1.22719e-05	down
ACSM3	205942_s_at	-1.38848	5.28534e-05	-0.684935	0.000692977	-0.896025	2.9126e-06	down
FAM151A	1554668_a_at	-1.56652	0.0101492	-0.86835	0.0428999	-1.0579	0.000377701	down
GNMT	210328_at	-1.78469	0.0298504	-0.967553	0.00208172	-1.51248	1.69926e-09	down
DHRS2	214079_at	-1.89657	0.0246281	-1.94181	0.000924816	-1.44282	0.00674874	down
PCOLCE2	219295_s_at	-2.08121	0.00012617	-0.604923	0.0106573	-1.54585	2.3041e-08	down
CYP2C19	216058_s_at	-2.66598	0.0074874	-1.80146	1.35434e-05	-1.98649	2.38149e-08	down
C5orf27	239380_at	-2.7794	1.29818e-05	-0.944093	0.0386823	-1.86695	5.03591e-07	down
CNDP1	223699_at	-3.27962	7.1166e-05	-0.851606	0.000744201	-1.12442	5.56689e-07	down
KCNN2	220116_at	-3.71796	0.000120077	-0.724878	0.000817923	-2.04657	4.69603e-09	down
