# Supplementary material for: Identification of key genes, pathways and potential therapeutic agents for liver fibrosis using an integrated bioinformatics analysis
Source: PeerJ. 2019 Mar 22;7:e6645. doi: 10.7717/peerj.6645 (PMC6432904; doi:10.7717/peerj.6645)
Supplement: Data S4 [file peerj-07-6645-s004.xlsx]

## Sheet: Sheet1
#1.3
2837	10	8	5
id	type	name	description	target	belongs_to	pc	median_score	ts_pc	5b4a12126595420fdf49ca1...	5b4a12126595420fdf49ca1...	5b4a12126595420fdf49ca1...	5b4a12126595420fdf49ca1...	5b4a12126595420fdf49ca1...	5b4a12126595420fdf49ca1...	5b4a12126595420fdf49ca1...	5b4a12126595420fdf49ca1...	5b4a12126595420fdf49ca1...	5b4a12126595420fdf49ca1...
cell_id	na	na	na	na	na	na	na	na	PC3	VCAP	A375	A549	HA1E	HCC515	HT29	MCF7	HEPG2	summary
_id	na	na	na	na	na	na	na	na	UPTAG	UPTAG	UPTAG	UPTAG	UPTAG	UPTAG	UPTAG	UPTAG	UPTAG	UPTAG
name	na	na	na	na	na	na	na	na	Liver fibrosis	Liver fibrosis	Liver fibrosis	Liver fibrosis	Liver fibrosis	Liver fibrosis	Liver fibrosis	Liver fibrosis	Liver fibrosis	Liver fibrosis
pc	na	na	na	na	na	na	na	na	1.836641550064087,0.992470920085907	1.9089759588241577,0.998735785484314	2.386167049407959,1.3371758460998535	2.469283103942871,1.3956817388534546	2.3478457927703857,1.1739228963851929	2.572828769683838,1.4838006496429443	2.406924247741699,1.4346691370010376	1.8105214834213257,0.8426326513290405	2.522965431213379,1.6043472290039062	0.39023301005363464,0.20069126784801483
pc_selection	na	na	na	na	na	na	na	na	NaN,NaN	NaN,NaN	NaN,NaN	NaN,NaN	NaN,NaN	NaN,NaN	NaN,NaN	NaN,NaN	NaN,NaN	NaN,NaN
BRD-K99029477	CP	prometon	photosynthesis inhibitor			0.00, 0.00	-93.11	2.05, 0.64	14.24	-94.71	NaN	NaN	-97.83	-41.67	NaN	NaN	NaN	-93.11
BRD-K19554809	CP	MK-212	serotonin receptor agonist	HTR2A, HTR2B, HTR2C		11.11, 0.00	-88.43	2.21, 0.98	-96.23	-97.61	-95.84	-78.67	-17.93	97.15	0	-88.43	NaN	-94.31
BRD-A68631409	CP	evodiamine	ATPase inhibitor, TRPV agonist	TRPV1		0.00, 0.00	-85.73	0.84, 0.34	-82.75	-91.96	-47.13	-88.71	-66.42	0	-97.4	-43.5	-94.52	-92.27
BRD-K70557564	CP	zosuquidar	P glycoprotein inhibitor, P glycoprotein modulator	ABCB1, ABCB4		0.00, 0.00	-85.48	0.98, 0.31	0	-79.69	0	-92.44	-63.46	-95.3	-91.27	-29.91	-96.62	-93.46
BRD-A61858259	CP	CAY-10415	insulin sensitizer	INS	PPAR receptor agonist	0.00, 0.00	-83.89	0.77, 0.24	-91.06	-83.89	-97.68	-92.76	0	0	0	-40.42	NaN	-95.13
BRD-K09900591	CP	caffeic-acid	lipoxygenase inhibitor, HIV integrase inhibitor, NFkB pathway inhibitor, nitric oxide production inhibitor, PPAR receptor modulator, tumor necrosis factor production inhibitor	ALOX5, MIF, RELA, TNF		0.00, 0.00	-81.7	1.11, 0.36	-82.43	-92.8	0	-83.13	84.86	0	-89.3	47.89	NaN	-81.7
BRD-A82238138	CP	budesonide	glucocorticoid receptor agonist, glucocordicoid receptor antagonist, immunosuppressant	NR3C1, CYP3A5, CYP3A7	Glucocorticoid receptor agonist	0.00, 0.00	-81.69	1.40, 0.83	-94.15	-14.36	30.24	-85.07	-59.5	-87.49	-52.58	-82.22	NaN	-81.69
BRD-K52080565	CP	rilmenidine	adrenergic receptor agonist, imidazoline receptor agonist	NISCH		0.00, 0.00	-80.2	1.17, 0.38	-66.92	-17.4	0	-94.33	-80.34	NaN	-80.73	-89.28	NaN	-80.06
BRD-K66175015	CP	afatinib	EGFR inhibitor, receptor tyrosine protein kinase inhibitor, tyrosine kinase inhibitor	EGFR, ERBB2, ERBB4	EGFR inhibitor	10.00, 0.00	-75.46	1.34, 0.32	-82.63	-75.67	-89.91	-81.93	0	0	96.04	0	-75.26	-75.65
BRD-K82357231	CP	desloratadine	histamine receptor antagonist	HRH1		0.00, 0.00	-74.73	0.78, 0.17	85.65	-61.01	14.84	-88.45	-99.87	NaN	-96.9	0	NaN	-92.34
BRD-M41783010	CP	acamprosate	glutamate receptor antagonist, excitatory amino acid receptor antagonist, GABA receptor agonist, glutamate receptor modulator	GABRA1, GABRA2, GABRA3, GABRA4, GABRA5, GABRA6, GABRB1, GABRB2, GABRB3, GABRD, GABRE, GABRG1, GABRG2, GABRG3, GABRP, GABRQ, GRIN1, GRIN2A, GRIN2B, GRIN2C, GRIN2D, GRIN3A, GRIN3B, GRM5		0.00, 0.00	-74.43	1.35, 0.39	-74.99	NaN	0	0	NaN	NaN	51.82	-81.95	-89.65	-74.43
BRD-A36267905	CP	buphenine	adrenergic receptor agonist	ADRB2	Beta-adrenergic receptor agonist	0.00, 0.00	-73.88	0.68, 0.27	-99.21	0	51.59	-95.78	-8.51	-98.17	-85.54	30.6	-62.22	-94.33
BRD-A51410489	CP	yohimbine	adrenergic receptor antagonist	ADRA2A, ADRA2C, ADRA2B, HTR1A, HTR1B, HTR1D, HTR2B, DRD2, DRD3, HTR1E, HTR1F, HTR2A, HTR2C, HTR5A, HTR7, KCNJ1, KCNJ10, KCNJ11, KCNJ12, KCNJ14, KCNJ15, KCNJ8		0.00, 0.00	-71.5	1.49, 0.53	-64.27	-40.59	-90.44	0	-78.73	57.95	-85.64	-97.25	0	-84.6
BRD-A92439610	CP	triamcinolone	antiinflammatory agent, corticosteroid agonist, corticosteroid binding globulin binder, corticosteroid hormone receptor agonist, cytochrome P450 inhibitor, glucocorticoid receptor agonist, immunosuppressant, immunosuppressive agent	NR3C1, CYP3A5, CYP3A7, SERPINA6	Glucocorticoid receptor agonist	0.00, 0.00	-70.61	1.18, 0.77	-88.14	-62.53	0	0	-84.17	-96.57	-49.3	-70.61	NaN	-76.25
BRD-A98702003	CP	carbenoxolone	11-beta hydroxysteroid dehydrogenase inhibitor	HSD11B1, GJA1, GJA10, GJA3, GJA4, GJA5, GJA8, GJA9, GJB1, GJB2, GJB3, GJB4, GJB5, GJB6, GJB7, GJC1, GJC2, GJC3, GJD2, GJD3, GJD4, GJE1, PANX1, PANX2, PANX3		0.00, 0.00	-70.58	0.97, 0.31	0	0	-96.81	-69.46	-76.51	58.6	0	-74.4	-99.22	-71.71
BRD-K75181824	CP	acetyl-geranygeranyl-cysteine	inhibitor of methyl esterification of geranylgeranylated proteins			0.00, 0.00	-70.47	1.10, 0.38	-16.99	-95.85	0	-76.64	-64.31	44.61	53.39	-95.28	-98.35	-94.56
BRD-K28470988	CP	L-690330	inositol monophophatase inhibitor	IMPA1		0.00, 0.00	-70.08	1.70, 0.78	-64.97	0	-85.93	-22.07	-85.35	-83.43	-38.11	-30.08	-75.18	-83.69
BRD-K81709173	CP	halcinonide	glucocorticoid receptor agonist	NR3C1	Glucocorticoid receptor agonist	0.00, 0.00	-69.31	1.38, 0.75	-97.05	60.34	0	-58.41	-56.35	-98.23	0	-92.03	-80.21	-90.42
BRD-K92428232	CP	GSK-461364	PLK inhibitor	PLK1		0.00, 0.00	-69.3	1.40, 0.31	24.91	-85.49	0	-74.73	0	-88.5	-92.95	0	-63.87	-89.35
BRD-A65739223	CP	ramipril	angiotensin converting enzyme inhibitor	ACE		0.00, 0.00	-68.94	1.52, 0.49	-14.31	-68.94	-95.86	3.97	-74.17	-98.93	-42.52	-75.9	NaN	-64.66
BRD-A48809242	CP	IB-MECA	adenosine receptor agonist, granulocyte colony stimulating factor agonist	ADORA3, ADORA1, ADORA2A, ADORA2B	Adenosine receptor agonist	0.00, 0.00	-68.45	0.89, 0.24	0	-68.45	-98.5	-15.35	-22.13	-81.64	-81.34	-59.57	NaN	-85.85
BRD-K62353524	CP	DY-131	estrogen-related receptor agonist	ESR2, ESRRB, ESRRG		10.00, 10.00	-68.07	0.70, 0.22	-89.39	-6.78	-95.19	-47.7	51.24	98.42	-91.25	56.88	-88.45	-93.7
BRD-K94353609	CP	fluocinolone	corticosteroid agonist, glucocorticoid receptor agonist	NR3C1, SERPINA6	Glucocorticoid receptor agonist	0.00, 0.00	-67.64	1.72, 0.78	71.56	-67.64	-64.55	-95.04	0	-93.4	-87.2	0	NaN	-91.95
BRD-K10670311	CP	sulfasalazine	cyclooxygenase inhibitor, disease modifying antirheumatic drug, lipoxygenase inhibitor, NFkB pathway inhibitor, prostanoid receptor inhibitor, thromboxane receptor antagonist	PTGS1, PTGS2, ACAT1, ALOX5, CHUK, IKBKB, PLA2G1B, PPARG, SLC46A1, SLC7A11, TBXAS1		0.00, 0.00	-67.54	1.00, 0.25	12.93	-87.48	-70.55	29.43	-88.55	NaN	-71.77	12.54	NaN	-64.53
BRD-K57631554	CP	aminolevulinic-acid	oxidizing agent	ALAD		0.00, 0.00	-66.49	1.47, 0.42	-66.49	-39.52	-94.09	-96.34	-98.96	0	0	-55.86	NaN	-89.34
BRD-K09668667	CP	benzo(a)pyrene	pro carcinogen that is metabolized to the DNA intercalating agent benzo(a)pyrene diol epoxide			0.00, 0.00	-66.42	1.40, 0.43	-71.49	37.33	NaN	NaN	-19.51	-73.35	NaN	NaN	NaN	-66.42
BRD-A79803969	CP	memantine	glutamate receptor antagonist, glutamate release inhibitor	GRIN1, CHRFAM7A, CYP2E1, DRD2, GRIN2A, GRIN2B, GRIN3A, HTR3A		0.00, 0.00	-66.36	1.36, 0.72	-9.84	-66.36	0	0	-95.38	-98.57	-76.55	-2.42	NaN	-70.32
BRD-A35108200	CP	dexamethasone	glucocorticoid receptor agonist, corticosteroid agonist, immunosuppressant	ANXA1, CYP3A4, CYP3A5, NOS2, NR0B1, NR3C1, NR3C2	Glucocorticoid receptor agonist	0.00, 0.00	-65.92	1.30, 0.85	-94.18	-68.82	-8.76	-53.1	-62.27	-98.02	-79.06	-15.13	-81.83	-63.03
BRD-A99571536	CP	dubinidine	anticonvulsant that reduces motor activity			0.00, 0.00	-65.79	2.11, 0.59	-86.97	-75.93	-65.79	-27.25	-29.36	-50.16	-86.22	0	NaN	-74.08
BRD-K53561341	CP	KIN001-220	Aurora kinase inhibitor	AURKA	Aurora kinase inhibitor	10.00, 10.00	-65.52	0.97, 0.33	-76	-58.55	25.83	-97.81	-51.33	98.86	-81.71	25.65	-72.48	-75.27
BRD-K19507340	CP	megestrol	progesterone receptor agonist, DNA inhibitor, HegG2 inhibitor	PGR		0.00, 0.00	-65.45	1.00, 0.32	-68.45	-67.61	0	-96.29	-90.31	0	-25.16	-8.73	NaN	-65.45
BRD-A10523515	CP	GSK-429286A	ROCK inhibitor	ROCK1		0.00, 0.00	-65.4	0.80, 0.28	12.25	-34.85	0	-89.35	-65.11	-90.33	-80.11	-7.63	-67.85	-65.68
BRD-K01638814	CP	rilmenidine	adrenergic receptor agonist, imidazoline receptor agonist	NISCH	Imidazoline ligand	0.00, 0.00	-65.38	2.49, 0.59	-90.49	-92.13	-70.16	0	-16.96	12.19	-74.59	-61.74	0	-69.01
BRD-K48300629	CP	zonisamide	GABA receptor agonist, Sodium Channel Blockers, T-type calcium channel blocker	CA1, CA12, CA7, SCN1A, CA10, CA11, CA13, CA14, CA2, CA3, CA4, CA5A, CA5B, CA6, CA8, CA9, CACNA1G, CACNA1H, CACNA1I, MAOA, MAOB, SCN11A, SCN1B, SCN2A, SCN2B, SCN3A, SCN3B, SCN4A, SCN4B, SCN5A, SCN9A		0.00, 0.00	-65.33	0.80, 0.19	-70.84	0	-96.34	-65.33	-20.33	-97.99	0	2.34	NaN	-76.35
BRD-K16554956	CP	PTB1	AMPK activator, tyrosine phosphatase inhibitor	PTPN1		0.00, 0.00	-65.08	0.93, 0.32	-34.94	-63.75	0	-36.77	-85.58	-58.71	-67.08	-71.8	-91.5	-66.41
BRD-K96134740	CP	kitasamycin	protein synthesis inhibitor			0.00, 0.00	-65.05	1.08, 0.34	-99.62	-46.07	7.86	-24.52	0	NaN	-84.58	-85.15	NaN	-84.03
BRD-K59222562	CP	BRD-K59222562	CLK inhibitor, dual specificity tyrosine-(Y)-phosphorylation regulated kinase inhibitor, dual-specificity tyrosine-(Y)-phosphorylation regulated kinase 1B inhibitor	CLK1, CLK4, DYRK1A, DYRK1B		11.11, 11.11	-64.78	1.36, 0.33	-56.6	-64.78	-89.18	99.11	NaN	0	-40.27	-95.58	-65.72	-78.02
BRD-K54256913	CP	MK-1775	wee1 kinase inhibitor	WEE1		0.00, 0.00	-64.67	1.75, 0.60	-97.95	-28.36	-38.77	-33.8	-90.52	-55.67	-96.97	0	-73.67	-94.03
BRD-K86003836	CP	flubendazole	acetylcholinesterase inhibitor, microtubule inhibitor, tubulin inhibitor	TUBB	Tubulin inhibitor	0.00, 0.00	-64.58	0.89, 0.45	-84.57	-66.75	87.46	33.56	-95.45	NaN	93.02	-62.42	NaN	-82.91
BRD-K53123955	CP	niridazole	oogenesis inhibitor, spermatogenesis inhibitor			0.00, 0.00	-64.52	0.78, 0.26	-64.52	-97.52	-92.4	41.33	38.06	0	-79.01	94.44	NaN	-79.98
BRD-K59632282	CP	quinidine	cytochrome P450 inhibitor, P glycoprotein inhibitor, sodium current blocker	SCN5A, ABCB1, CYP2D6, KCNA5, KCNA7, KCNH1, KCNH2, KCNH5, KCNK1, KCNK6, SLC29A4		0.00, 0.00	-64.48	0.77, 0.24	-87.65	76.29	-69.77	-78.58	12.06	10.9	0	-59.2	-77.96	-80.63
BRD-K35377380	CP	I-OMe-AG-538	inhibitor of insulin growth factor 1 receptor protein tyrosine kinase			0.00, 0.00	-64.4	1.02, 0.26	57.2	-64.4	61.8	-97.92	-65.77	-76.96	0	0	NaN	-65.47
BRD-K20285085	CP	fostamatinib	syk inhibitor, FLT3 inhibitor	SYK, FLT3, RET		0.00, 0.00	-64.06	2.07, 0.75	-67.04	-61.08	70.18	79.28	-76.54	-90.94	-60.12	-85.07	0	-79.44
BRD-K38003476	CP	clocortolone	glucocorticoid receptor agonist	NR3C1, PLA2G1B	Glucocorticoid receptor agonist	0.00, 0.00	-63.62	1.40, 0.59	17.62	-94.61	-88.99	-67.31	-59.94	-88.68	48.58	-57.76	0	-79.2
BRD-K74913225	CP	brinzolamide	carbonic anhydrase inhibitor	CA2, CA1, CA7, CA12, CA14, CA4, CA5A, CYP2B6, CYP2C8		0.00, 0.00	-63.34	0.66, 0.23	15.24	0	0	0	-86.11	-47.26	-99.8	-79.42	-81.68	-80.84
BRD-A82656074	CP	naltrindole	opioid receptor antagonist	OPRD1, OPRK1, OPRM1		0.00, 0.00	-63.24	0.94, 0.36	-75.43	-58.46	-90.9	0	-81.92	85.83	-68.02	-50.1	35.75	-73.72
BRD-U44618005	CP	WH-4023	src inhibitor	ABL1, LCK, SRC	SRC inhibitor	0.00, 0.00	-63.23	1.25, 0.47	0	83.02	-87.64	-66.85	-59.61	-85.78	0	0	-86.91	-83.36
BRD-K80527266	CP	triacsin-c	adrenergic receptor antagonist	ACSL1		0.00, 0.00	-63.13	1.22, 0.30	-64.51	-61.82	77.8	-62.09	58.38	0	-95.62	-73.6	-75.53	-64.17
BRD-K24538644	CP	KUC104502N	opioid receptor antagonist	OPRK1		0.00, 0.00	-62.83	0.95, 0.19	-79.92	0	-57.68	-89.71	0	44.34	0	-77.49	-73.89	-67.98
BRD-K12539581	CP	nocodazole	tubulin inhibitor, Tubulin Polymerization Inhibitors	HPGDS	Tubulin inhibitor	10.00, 0.00	-62.81	1.52, 0.57	-25.54	-67.72	-90.05	-85.42	-72.23	-57.9	95.45	-20.88	0	-73.84
BRD-A84174393	CP	meloxicam	cyclooxygenase inhibitor, prostanoid receptor inhibitor	PTGS2, PTGS1		0.00, 0.00	-62.47	1.10, 0.35	-62.86	-68.89	-61.8	-98.31	-62.08	-81.67	16.12	0	0	-70.19
BRD-A10070317	CP	propranolol	adrenergic receptor antagonist	ADRB2, ADRB3, ADRB1, CYP2C19, HTR1A, HTR1B		0.00, 0.00	-62.09	1.45, 0.47	-62.71	-83.31	75.9	17.91	0	0	-64.86	-62.72	-68.67	-61.47
BRD-K23875128	CP	RHO-kinase-inhibitor-III[rockout]	ROCK inhibitor	IMPDH2, ROCK1		0.00, 0.00	-61.69	1.26, 0.76	-94.86	0	10.01	-62.86	0	-60.53	-70.85	0	-72.32	-66.57
BRD-K47943470	CP	tyrphostin-51	EGFR inhibitor			0.00, 0.00	-61.1	1.35, 0.39	-58.27	-81.12	0	-63.94	0	-83.28	-31.68	0	-97.56	-64.6
BRD-K70693222	CP	BRD-K70693222	CLK inhibitor, dual specificity tyrosine-(Y)-phosphorylation regulated kinase inhibitor	CLK1, CLK4, DYRK1A		0.00, 0.00	-60.72	0.75, 0.11	-19.29	-1.39	-68.88	-84.5	-63.01	0	-26.02	-77.54	-89.6	-58.43
BRD-K01507359	CP	rifampicin	DNA directed RNA polymerase inhibitor, enzyme inducer	NR1I2, ABCB1, CYP2B6, CYP2C19, CYP2C8, CYP3A4, CYP3A5, SLCO1A2, SLCO1B1, SLCO1B3		0.00, 0.00	-60.65	0.55, 0.14	-80.8	-87.75	-25.51	-50.65	-77.64	23.99	0	22.08	-91.37	-70.65
BRD-K55991774	CP	BAS-09104376	HIV integrase inhibitor			0.00, 0.00	-60.61	1.69, 0.53	-73.37	-87.8	0	0	-62.6	-58.62	-65.24	-22.36	0	-78.13
BRD-K30064966	CP	BRD-K30064966	caspase activator	CASP3		0.00, 0.00	-60.49	0.91, 0.28	-9.65	-69.92	-23.17	0	0	-67.23	-53.74	-87.67	-92.68	-70.29
BRD-A67862938	CP	naftidrofuryl	adrenergic receptor antagonist			0.00, 0.00	-60.09	1.30, 0.57	-5.81	-68.09	51.88	-88.29	11.76	-61.52	-52.99	-61.87	-74.72	-58.66
BRD-A01145011	CP	zebularine	DNA methyltransferase inhibitor, cytidine deaminase inhibitor	CDA, DNMT1		0.00, 0.00	-60.07	0.63, 0.20	-9.4	-78.58	-51.37	-21.07	-81.54	51.61	-76.77	0	-96.82	-68.76
BRD-K64236792	CP	austricine	hypolipidemic			0.00, 0.00	-59.53	1.40, 0.42	-84.62	45.27	-89.71	-16.6	-91.84	41.27	0	-57.27	-65.86	-61.8
BRD-K61496577	CP	flumetasone	glucocorticoid receptor agonist	NR3C1, PLA2G1B		10.00, 0.00	-59.27	1.30, 0.63	-88.98	0	-75.34	-26.1	-66.73	-51.81	95.89	-43.24	-88.67	-71.43
BRD-A46186775	CP	hydrocortisone	corticosteroid agonist, glucocorticoid receptor agonist, immunosuppressant, interleukin receptor antagonist	ANXA1, NOS2, NR3C1, NR3C2	Glucocorticoid receptor agonist	0.00, 0.00	-58.07	1.44, 0.70	0	-38.89	0	-61.17	-19.37	-77.55	-90.02	-85.9	NaN	-58.07
BRD-A55393291	CP	testosterone	androgen receptor (AR) agonist, androgen receptor agonist, testosterone receptor agonist	AR, CYP19A1, CYP2C19, CYP2C8, CYP3A5	Androgen receptor modulator	0.00, 0.00	-57.72	0.84, 0.31	0	-56.23	-93.26	-97.13	48.13	39.21	-59.2	0	-77.54	-63.44
BRD-A93206962	CP	L-755507	adrenergic receptor agonist, adrenergic receptor partial agonist	ADRB3, ADRB1, ADRB2		0.00, 0.00	-57.07	0.58, 0.15	-8.8	-41.88	-51.36	0	-57.41	-86.98	-88.27	-72.73	-68.52	-56.72
BRD-K77171813	CP	proxyfan	histamine receptor modulator	HRH3		0.00, 0.00	-56.43	0.90, 0.24	-60.39	0	-60.86	12.31	0	62.09	-63.28	-79.65	-88.13	-52.48
BRD-K83636919	CP	entacapone	catechol O methyltransferase inhibitor	COMT		0.00, 0.00	-55	1.48, 0.48	-43.33	-88.73	-88.93	75.26	-62.34	0	-56.01	0	NaN	-55
BRD-K33583600	CP	isoliquiritigenin	guanylate cyclase activator, aldose reductase inhibitor, glutamate receptor antagonist, histamine receptor antagonist, SIRT activator	AKR1B1, HRH2, SIRT1		0.00, 0.00	-54.91	1.63, 0.59	-42.21	-41.15	-98.51	-56.11	-91.06	-53.7	17.34	-85.91	0	-75.56
BRD-K87426499	CP	BRD-K87426499	caspase inhibitor	CASP3		0.00, 0.00	-54.9	2.01, 0.34	-34.76	-50.98	0	-53	-79.03	-56.79	-72.3	-89.14	48.18	-57.75
BRD-A37780065	CP	triamcinolone	antiinflammatory agent, corticosteroid agonist, corticosteroid binding globulin binder, corticosteroid hormone receptor agonist, cytochrome P450 inhibitor, glucocorticoid receptor agonist, immunosuppressant, immunosuppressive agent	NR3C1, CYP3A5, CYP3A7, SERPINA6		0.00, 0.00	-54.54	1.38, 0.73	0	34.79	-20.77	-54.54	-51.87	-83.89	-97.46	-99.53	NaN	-82.54
BRD-A74667430	CP	etodolac	cyclooxygenase inhibitor, TRPV agonist	PTGS2, PTGS1, RXRA, TRPV1	Cyclooxygenase inhibitor	0.00, 0.00	-54.36	0.91, 0.24	-8.85	-54.31	-75.03	0	22.78	-76.11	-54.4	-84.12	29.6	-60.08
BRD-K91623615	CP	ABT-751	tubulin inhibitor, dihydropteroate synthase inhibitor, microtubule inhibitor, PABA antagonist, tubulin polymerisation inhibitor	TUBB	Tubulin inhibitor	0.00, 0.00	-54.29	1.51, 0.73	0	-29.2	-80.1	-72.18	-78.59	-53.42	-35.55	-55.17	42.7	-62.31
BRD-K59633790	CP	VU-0420363-1	SARS coronavirus 3C-like protease inhibitor			0.00, 0.00	-54.23	1.59, 0.39	-43.47	-24.26	-70.46	-91.27	NaN	-51.96	-54.23	-39.24	-67.28	-63.52
BRD-K56700933	CP	phenethyl-isothiocyanate	cancer cell growth inhibitor, unidentified pharmacological activity	CYP2E1		0.00, 0.00	-54.19	0.93, 0.19	-17.7	-50.46	0	-70.25	-92.34	-59.85	-68.81	0	0	-57.93
BRD-K91938660	CP	memantine	glutamate receptor antagonist, glutamate release inhibitor	GRIN1, CHRFAM7A, CYP2E1, DRD2, GRIN2A, GRIN2B, GRIN3A, HTR3A		0.00, 0.00	-54.19	1.42, 0.47	0	-50.19	-91.81	-91.15	0	NaN	0	-58.19	NaN	-64.18
BRD-A85860691	CP	chaetocin	histone lyinse methyltransferase inhibitor, histone lysine N methyltransferase inhibitor	EHMT2, SUV39H1		0.00, 0.00	-54.11	0.70, 0.05	-21.32	0	-38.2	0	-70.01	-94.9	-78.95	0	-98.23	-87.03
BRD-K34508425	CP	KUC103898N	G protein coupled receptor			10.00, 10.00	-54.1	1.42, 0.42	-79.28	98.51	-61.11	-72.92	-47.09	0	0	-81.26	0	-71.78
BRD-A54596827	CP	solifenacin	acetylcholine receptor antagonist	CHRM3, CHRM1, CHRM2, CHRM4, CHRM5		0.00, 0.00	-54.07	1.32, 0.39	-78.28	-74.74	-56.79	0	0	-99.87	0	0	NaN	-54.07
BRD-A71009679	CP	KUC103420N	rho GTPase inhibitor, CDC inhibitor			0.00, 0.00	-53.85	1.64, 0.38	0	-95.62	0	-55.95	-67.91	-51.74	24.4	-84.74	0	-66.6
BRD-A11990600	CP	lorazepam	chloride channel agonist, GABA benzodiazepine site receptor agonist, GABA receptor agonist, potassium channel agonist	GABRA1, GABRA2, GABRA3, GABRA5, GABRA4, GABRA6, GABRB1, GABRB2, GABRB3, GABRD, GABRE, GABRG1, GABRG2, GABRG3, GABRP, GABRQ, TSPO	Benzodiazepine receptor agonist	0.00, 0.00	-53.81	1.08, 0.33	-36.78	-70.84	15.58	-96.6	0	NaN	-91.09	22.82	NaN	-82.99
BRD-K81916719	CP	triclabendazole	acetylcholinesterase inhibitor, DNA methyltransferase inhibitor, microtubule inhibitor	DNMT1		0.00, 0.00	-53.79	0.83, 0.25	-25.31	-56.16	0	-90.65	-51.42	NaN	0	-57.45	NaN	-56.63
BRD-K48923948	CP	BMS-641988	androgen receptor antagonist	AR		0.00, 0.00	-53.73	2.52, 0.60	61.14	-59.32	-66.22	-57.75	-78.33	-26.23	-88.19	-20.88	0	-49.71
BRD-K01902415	CP	pirinixic-acid	PPAR receptor agonist	PPARA	PPAR receptor agonist	0.00, 0.00	-53.67	1.06, 0.30	-88.48	-37.46	0	-74.38	-81.61	33.71	0	-92.8	0	-69.87
BRD-K02407574	CP	parbendazole	tubulin inhibitor	TUBB	Tubulin inhibitor	0.00, 0.00	-53.58	0.89, 0.42	55	87.68	-50.75	-56.41	-99.66	0	-86.57	4.92	-78.75	-66.18
BRD-K13725475	CP	rhodomyrtoxin	cytotoxic, DNA intercalator			0.00, 0.00	-53.54	1.24, 0.32	12.52	-64.18	-53.54	0	-97.73	-98.47	17.5	-14.61	NaN	-70.06
BRD-K21350491	CP	phenamil	acid sensing ion channel blocker, Sodium Channel Blockers, TRPP3 channel inhibitor, TRPV modulator	PKD2L1		0.00, 0.00	-53.41	0.80, 0.23	0	-99.3	-98.23	-53.41	-94.68	55.7	-41.22	44.97	NaN	-90.26
BRD-K74284736	CP	L-689560	glutamate receptor antagonist	GRIN1, GRIN2A, GRIN2B, GRIN2C, GRIN2D		0.00, 0.00	-53.37	1.13, 0.25	-90.62	-65.03	88.33	0	-56.08	-80	0	16.08	-61.41	-50.65
BRD-K39733634	CP	L-161982	prostanoid receptor antagonist, angiotensin receptor antagonist	PTGER4		0.00, 0.00	-53.31	0.86, 0.34	-82.51	23.82	0	52.14	-77.63	-65.1	0	-59.2	-72.86	-47.41
BRD-K07888196	CP	tyrphostin-AG-538	insulin growth factor receptor inhibitor, tyrosine kinase inhibitor	EGFR		0.00, 0.00	-53.24	0.94, 0.26	0	-71.55	-75.02	-34.92	-92.87	77.77	36.55	35.04	-85.53	-71.77
BRD-K28761384	CP	zuclopenthixol	dopamine receptor antagonist	DRD2, DRD1, ADRA1A, ADRA2A, DRD5, HRH1, HTR2A		0.00, 0.00	-53.04	0.95, 0.25	-81.68	28.7	0	-72.85	76.29	-37.86	-64.77	-55.89	-65.15	-50.19
BRD-A42628519	CP	iopanoic-acid	radiopaque medium			0.00, 0.00	-52.94	1.26, 0.73	-40.24	-96.56	0	0	-66.46	-89.84	-77.23	54.51	0	-65.64
BRD-K67298865	CP	SB-431542	TGF beta receptor inhibitor, ALK inhibitor	TGFBR1, ACVR1C, ACVR1B	TGF beta receptor inhibitor	0.00, 0.00	-52.78	1.23, 0.48	-60.02	-24.05	0	-80.8	-83.37	-90.32	-48.3	0	90.83	-57.26
BRD-K44497846	CP	enalapril	angiotensin converting enzyme inhibitor, angiotensin receptor blocker	ACE		0.00, 0.00	-52.54	1.09, 0.33	-80.31	-73.85	0	-52.54	35.82	-68.95	0	81.91	NaN	-56.97
BRD-K92678294	CP	irilin-a	isoflavone			0.00, 0.00	-52.39	0.70, 0.23	69.38	8.6	-86.39	-57.75	-48.25	44.12	-67.75	-66.71	0	-56.52
BRD-K28346421	CP	rifapentine	DNA directed RNA polymerase inhibitor, DNA directed DNA polymerase inhibitor	CYP2C8, CYP3A4		0.00, 0.00	-52.37	1.13, 0.32	-58.71	-80.24	-46.03	-79.92	0	0	-41	-45.33	-87.91	-72.12
BRD-A09349126	CP	norethindrone	ovulation inhibitor, progesterone receptor agonist	PGR		0.00, 0.00	-52.12	1.01, 0.27	-61.45	19.83	-76.36	-70.44	0	0	-54	0	NaN	-52.12
BRD-A16700644	CP	isoxsuprine	adrenergic receptor agonist	ADRB2	Beta-adrenergic receptor agonist	0.00, 0.00	-52.08	0.77, 0.20	44.3	-52.08	0	-98.48	-98.04	-54.92	92.04	-40.08	NaN	-53.94
BRD-K22096725	CP	ALW-II-49-7	ephrin inhibitor	DDR1, EPHA2, EPHA4, EPHA7, EPHB2, EPHB4, EPHB6		0.00, 0.00	-52.04	2.11, 0.55	-15.53	-90.04	0	-62.18	-58.98	-45.1	-43.47	57.14	-90.15	-74.08
BRD-K48722833	CP	iloperidone	dopamine receptor antagonist, serotonin receptor antagonist	DRD2, HTR2A, HTR1A, HTR6, HTR7, ADRA1A, ADRA2C, DRD1, DRD3, DRD4, HRH1		0.00, 0.00	-52.03	1.19, 0.39	-47.23	-94.53	0	-56.83	0	0	-71.91	0	-97.17	-66.62
BRD-K95763993	CP	trapidil	calcium channel antagonist, PDGFR tyrosine kinase receptor inhibitor, platelet aggregation inhibitor, protein kinase activator	PDGFRA		0.00, 0.00	-51.97	0.72, 0.22	-94.99	-17.34	-86.58	-20.35	-52.91	-51.81	0	-81.15	92.24	-52.12
BRD-K93568044	CP	hydrocortisone	corticosteroid agonist, glucocorticoid receptor agonist, immunosuppressant, interleukin receptor antagonist	ANXA1, NOS2, NR3C1, NR3C2		0.00, 0.00	-51.94	1.36, 0.50	0	35.86	-83.83	0	-51.94	-75.25	-85.78	30.6	NaN	-60.99
BRD-K20152659	CP	gamma-homolinolenic-acid	cholesterol inhibitor, platelet aggregation inhibitor, prostaglandin G/H synthase 1, prostanoid receptor stimulant	PTGS1, PTGS2		0.00, 0.00	-51.9	1.63, 0.60	-89.88	-22.77	-86.96	0	-51.9	0	-70.72	-33.01	NaN	-65.15
BRD-K49685476	CP	TTNPB	RAR agonist, retinoid receptor agonist	RARB, RARA, RARG		0.00, 0.00	-51.33	0.66, 0.27	-53.41	-49.24	0	-18.75	62.21	-61.65	-94.52	-28.3	-83.83	-66.02
BRD-A32161980	CP	carbetocin	analogue of oxytocin	OXTR		0.00, 0.00	-51.19	1.08, 0.42	-74.27	-28.12	-90.82	-91.57	0	0	-97.74	18.44	0	-88.48
BRD-K15791587	CP	L-733060	tachykinin antagonist	TACR1	Tachykinin antagonist	10.00, 10.00	-51.19	1.56, 0.66	45.3	-98.8	46.62	-84.03	-86.93	-19.02	0	98.05	-83.36	-86.83
BRD-K55677650	CP	CO-101244	ionotropic glutamate receptor antagonist	GRIN2B		0.00, 0.00	-51.08	0.97, 0.23	6.2	0	-23.12	-70.37	-83.79	-56.77	-78.93	38.26	NaN	-51.08
BRD-K02965346	CP	SU-11274	hepatocyte growth factor receptor inhibitor, tyrosine kinase inhibitor	MET		0.00, 0.00	-50.56	1.42, 0.56	19.79	-68.36	0	-82.94	0	-45.54	-57.47	22.08	-98.52	-55.58
BRD-K56450366	CP	NSC-94258	antitumor agent	AKR1B1, CYP19A1, HSD17B1		0.00, 0.00	-49.74	1.42, 0.42	NaN	NaN	-90.01	0	NaN	NaN	-63.04	-22.24	-56.57	-42.9
BRD-K78278890	CP	NM-PP1	calcium/calmodulin dependent protein kinase inhibitor, growth factor receptor inhibitor, MAP kinase inhibitor, mutant kinase inhibitor	CAMK2A, LCK, MAPK8, PRKACA, RIPK2, SRC		0.00, 0.00	-49.72	1.14, 0.35	83.24	-34.08	-86.23	-99.89	0	-66.03	0	0	-65.36	-77.2
BRD-K92984783	CP	melperone	dopamine receptor antagonist, serotonin receptor antagonist	DRD2, HTR1A, HTR2A		0.00, 0.00	-49.61	0.91, 0.20	11.12	-59.2	-14.7	-46.55	0	-64.26	-97.28	42.85	-74.54	-52.68
BRD-A79479878	CP	testosterone	androgen receptor (AR) agonist, androgen receptor agonist, testosterone receptor agonist	AR, CYP19A1, CYP2C19, CYP2C8, CYP3A5		0.00, 0.00	-49.5	1.01, 0.38	-64.48	-86.34	-95.28	0	-42.77	0	-51.32	0	NaN	-49.5
BRD-A41555725	CP	chlortetracycline	protein synthesis inhibitor			0.00, 0.00	-49.42	1.30, 0.49	27.84	26.72	-98.9	-98.76	0	-49.42	-91.47	0	NaN	-87.41
BRD-K30697463	CP	desoximetasone	glucocorticoid receptor agonist	NR3C1, PLA2G1B	Glucocorticoid receptor agonist	0.00, 0.00	-49.36	1.52, 0.51	-45.56	36.8	0	-46.48	0	-81.9	-52.25	-97.16	-93.53	-76.88
BRD-K19416115	CP	sitagliptin	dipeptidyl peptidase inhibitor, HMGCR inhibitor, insulin secretagogue, tumor necrosis factor expression inhibitor	DPP4, CYP2C8, FASLG, HMGCR, SLC22A8		0.00, 0.00	-49.15	2.65, 0.89	-59.54	-48.04	0	-91.72	-47.15	-36.56	0	-53.44	-50.25	-55.87
BRD-K12079898	CP	PD-160170	neuropeptide receptor antagonist	NPY1R		0.00, 0.00	-48.88	1.17, 0.32	0	5.24	0	-19.18	-88.09	-85.21	-95.1	-80.24	40.63	-78.58
BRD-K51318897	CP	fenbendazole	cytochrome P450 inhibitor, tubulin inhibitor	CYP2C19, CYP2D6, CYP2J2, CYP3A4, TUBB	Tubulin inhibitor	0.00, 0.00	-48.83	0.88, 0.42	-94.96	54.34	-48.75	50.4	-98.59	-76.49	0	-30.2	-49.27	-48.92
BRD-A62035778	CP	scopolamine	acetylcholine receptor antagonist	CHRM2, CHRM1, CHRM3, CHRM4, CHRM5, SI		10.00, 0.00	-48.24	0.86, 0.33	96.83	-49.72	0	-72.38	0	0	-89.36	-46.76	-99.89	-53.47
BRD-K88701661	CP	dimercaptosuccinic-acid	chelating agent, DNA methyltransferase inhibitor	DNMT1	HIF activator	0.00, 0.00	-47.87	1.56, 0.50	NaN	NaN	-49.96	-63.07	NaN	NaN	0	0	-72.88	-45.78
BRD-K72034655	CP	peucedanin	apoptosis inducer, antileukemic			20.00, 20.00	-47.76	1.21, 0.50	-92.63	10.64	NaN	NaN	-50.38	97.86	NaN	NaN	NaN	-47.76
BRD-A10355991	CP	norketamine	glutamate receptor antagonist	CYP2B6, CYP2C19, CYP3A5, GRIN1		0.00, 0.00	-47.61	1.31, 0.39	-96.32	0	0	-61.22	-54.13	35.65	-86.45	-26.77	-58.73	-41.1
BRD-K64785675	CP	TG100-115	PI3K inhibitor	PIK3CG, PIK3CA, PIK3CB, PIK3CD		0.00, 0.00	-47.6	1.30, 0.34	-63.19	-46.43	0	6.8	0	-79.86	-58.39	56.26	-51.75	-48.77
BRD-A91992993	CP	siguazodan	histamine receptor antagonist, phosphodiesterase inhibitor	PDE3A		0.00, 0.00	-47.58	1.13, 0.35	-22.99	-85.86	-56.24	-64.26	8.81	-63.86	10.82	-47.58	NaN	-25.93
BRD-K62310379	CP	fluticasone	glucocorticoid receptor agonist	NR3C1, CYP3A5, CYP3A7, NR3C2, PGR, PLA2G4A	Glucocorticoid receptor agonist	0.00, 0.00	-47.42	1.31, 0.69	15.22	-4.77	-99.01	-51.66	-41.1	-91.8	-85.41	-43.19	0	-81.96
BRD-K26818574	CP	BIX-01294	DNA methyltransferase inhibitor, histone lyinse methyltransferase inhibitor, histone lysine methyltransferase inhibitor	EHMT1, EHMT2		0.00, 0.00	-47.31	0.95, 0.15	45.29	43.59	-49.06	-92.44	-47.31	-88.17	-52.72	50.4	NaN	-19.16
BRD-A36010170	CP	amcinonide	corticosteroid agonist, cytochrome P450 inhibitor, glucocorticoid receptor agonist, immunosuppressant	NR3C1, ANXA1		0.00, 0.00	-47.29	1.36, 0.45	-30.47	-67.44	0	-40.98	0	-93.01	-53.6	-70.58	45.69	-60.28
BRD-A32349859	CP	methyl-angolensate	apoptosis inhibitor	HTR2B		0.00, 0.00	-47.28	1.50, 0.33	-77.22	48	NaN	NaN	0	-74.45	NaN	NaN	NaN	-47.28
BRD-A45543382	CP	metrizamide	iodine contrast agent			0.00, 0.00	-47.18	0.84, 0.24	-69.2	-28.2	-47.41	0	-51.34	0	-63.69	-5.55	NaN	-47.18
BRD-K00824317	CP	fludroxycortide	corticosteroid, glucocorticoid receptor agonist	NR3C1, SERPINA6		0.00, 0.00	-47.07	1.44, 0.72	-84.05	-41.85	-52.3	-77.69	0	-96.72	56.96	0	0	-58.85
BRD-K91696562	CP	orantinib	PDGFR tyrosine kinase receptor inhibitor, FGFR inhibitor, VEGFR inhibitor, angiogenesis inhibitor, apoptosis stimulant, Aurora kinase inhibitor, FGFR antagonist, fibroblast growth factor receptor (FGFR) antagonist, fibroblast growth factor receptor inhibitor, kinase insert domain receptor inhibitor, platelet-derived growth factor receptor (PDGFR) inhibitor, serine/threonine kinase inhibitor, vasc…	PDGFRB, AURKA, AURKB, KDR, EGFR, FGFR1, FGFR2, PDGFRA, TBK1	FGFR inhibitor	0.00, 0.00	-46.88	0.91, 0.41	-50.63	-43.98	0	48.06	-66.91	0	-68.75	-54.67	0	-49.77
BRD-K01555864	CP	dibenzoylmethane	tumorigenesis inhibitor			11.11, 0.00	-46.76	0.65, 0.11	-49.16	-29.07	96.15	50.03	0	-67.98	-63.24	-59.1	NaN	-46.76
BRD-K29668683	CP	BD-1063	sigma receptor antagonist	SIGMAR1	Sigma receptor antagonist	0.00, 0.00	-46.07	1.31, 0.28	0	-19.81	-80.27	-70.94	-45.98	0	-94.09	-46.16	0	-47.19
BRD-K88741031	CP	methyl-2,5-dihydroxycinnamate	EGFR inhibitor, tyrosine kinase inhibitor	EGFR		0.00, 0.00	-45.99	1.06, 0.33	-41.96	0	0	-81.62	-79.18	0	-72.08	-69.56	71.51	-50.03
BRD-K03642198	CP	AY-9944	hedgehog pathway inhibitor			0.00, 0.00	-45.6	1.05, 0.19	-26.11	-65.09	-99.27	83.93	-75.52	-23.45	54.77	66.63	-74.89	-67.54
BRD-K38775274	CP	dexamethasone	glucocorticoid receptor agonist, corticosteroid agonist, immunosuppressant	ANXA1, CYP3A4, CYP3A5, NOS2, NR0B1, NR3C1, NR3C2		0.00, 0.00	-45.58	1.60, 0.86	-73.14	-13.11	-6.36	-41.02	-50.14	-83.68	-63.41	1.53	-81.5	-32.76
BRD-K39520573	CP	GW-5074	RAF inhibitor, leucine rich repeat kinase inhibitor	LRRK1, LRRK2, NTRK1, RAF1	RAF inhibitor	0.00, 0.00	-45.57	0.77, 0.22	-85.6	-72.79	-78.13	-45.57	-14.9	-40.18	0	33.98	NaN	-67.57
BRD-K98143437	CP	SB-239063	p38 MAPK inhibitor, interleukin inhibitor, tumor necrosis factor production inhibitor	MAPK11, MAPK14, PTGS2, TNF		0.00, 0.00	-45.57	1.15, 0.27	-51.13	67.07	-96.76	-65.9	-50.51	-21.64	90.31	-80.37	0	-40.63
BRD-K49945136	CP	GR-113808	serotonin receptor antagonist	HTR4		0.00, 0.00	-45.45	0.91, 0.32	-20.65	-95.62	-99.33	80.07	25.89	-46.06	-58.05	-14.86	-77.47	-44.85
BRD-K65331431	CP	retinyl	vitamin analog			0.00, 0.00	-45.07	1.38, 0.39	0	-62.09	0	-69.77	-63.54	42.78	0	-50.26	-73.75	-39.89
BRD-K91781484	CP	BRD-K91781484	nuclear factor erythroid derived, like (NRF2) activator	NFE2L2		0.00, 0.00	-44.87	1.51, 0.56	NaN	NaN	67.82	-26.99	NaN	NaN	-77.75	0	-88.02	-62.76
BRD-A14574269	CP	UB-165	acetylcholine receptor agonist	CHRNA3, CHRNA4, CHRNB2		0.00, 0.00	-44.68	1.14, 0.43	-96.54	-60.14	0	-45.5	-73.02	-96.9	-43.86	89.09	0	-43.19
BRD-A65767837	CP	hydrocortisone	corticosteroid agonist, glucocorticoid receptor agonist, immunosuppressant, interleukin receptor antagonist	ANXA1, NOS2, NR3C1, NR3C2	Glucocorticoid receptor agonist	0.00, 0.00	-44.49	1.58, 0.39	0	0	14.28	-44.49	-57	-96.19	0	-82.9	NaN	-44.51
BRD-A02180903	CP	betamethasone	corticosteroid agonist, glucocorticoid receptor agonist	NR3C1	Glucocorticoid receptor agonist	0.00, 0.00	-44.29	1.63, 0.90	-69.8	-45.04	0	-85.13	0	-96.47	-37.53	-6.9	-43.54	-56.45
BRD-K33572481	CP	taurodeoxycholic-acid	bile acid		Bile acid	0.00, 0.00	-43.95	1.15, 0.38	0	0	-45.32	-86.14	-93.84	0	-42.59	5.67	-95.76	-55.46
BRD-K87048468	CP	RS-102221	serotonin receptor antagonist	HTR2C, HTR2A, HTR2B		0.00, 0.00	-43.92	1.13, 0.25	21.75	-75.18	-73.22	-72.48	-38.89	91.24	0	91.9	-90.23	-48.95
BRD-K07117950	CP	imperatorin	acetylcholinesterase inhibitor, nitric oxide production inhibitor, Sodium Channel Blockers	ACHE, HTR7		0.00, 0.00	-43.82	0.82, 0.20	-27.84	-83.39	0	-10.91	-62.08	-49.1	-75.29	-51.33	0	-38.55
BRD-K98426715	CP	tubacin	HDAC inhibitor	HDAC6		0.00, 0.00	-43.56	0.88, 0.25	-69.89	-43.99	0	-43.13	0	-95.68	-51.41	36.98	0	-68.34
BRD-K55703048	CP	latrepirdine	glutamate receptor antagonist, histamine receptor antagonist, serotonin receptor antagonist	HTR6, GRIN2B, HRH1		0.00, 0.00	-43.46	1.57, 0.36	-17.16	-94.53	10.98	-63.51	NaN	-35.46	-78.38	-57.09	73.33	-43.46
BRD-K16664969	CP	GTP-14564	FLT3 inhibitor, tyrosine kinase receptor inhibitor	FLT3, CSF1R, KIT, PDGFRB		0.00, 0.00	-43.45	0.93, 0.17	22.21	-49.36	-48.87	0	-93.95	15.48	-45.34	-69.78	0	-41.57
BRD-K06080977	CP	eicosatetraynoic-acid	cyclooxygenase inhibitor, lipoxygenase inhibitor	ALOX12, PPARA, PPARG, PTGS1		10.00, 0.00	-43.41	0.90, 0.25	-56.42	-46.56	-18.83	-49.16	-98.84	0	-53.88	97.49	0	-40.26
BRD-K80396088	CP	gliquidone	sulfonylurea, ATP channel blocker, ATP-sensitive potassium channel antagonist, insulin secretagogue	ABCC8, KCNJ10, KCNJ11, KCNJ8	KCNJ11 modulator	0.00, 0.00	-43.39	0.72, 0.24	-57.64	52.31	-49.72	34.81	-86.29	-50	-84.74	0	17.05	-37.05
BRD-U44700465	CP	HG-5-88-01	protein kinase inhibitor	ADCK4, EGFR		0.00, 0.00	-43.27	2.00, 0.63	0	0	-87.96	27.95	-40.75	-44.82	-59.2	-46.98	-81.93	-41.72
BRD-K22385716	CP	LY-303511	casein kinase inhibitor, mTOR inhibitor, PI3K inhibitor	CSNK2A1, CSNK2A2, CSNK2B, MTOR	Bromodomain Inhibitor	0.00, 0.00	-43.02	0.97, 0.42	-45.9	49.35	-67.95	-76.48	-57.61	-39.46	0	0	-46.36	-40.14
BRD-K50720187	CP	flupirtine	glutamate receptor antagonist, apoptosis inhibitor, opioid receptor agonist, potassium channel agonist	KCNQ2, ADRA2A, KCNQ1, KCNQ3		0.00, 0.00	-42.81	1.90, 0.58	-91.63	-94.12	-85.63	0	0	-98.57	0	0	0	-92.74
BRD-K91485395	CP	BRD-K91485395	dual specificity protein phosphatase inhibitors			11.11, 11.11	-42.74	1.93, 0.38	-34.05	-58.86	-93.14	-42.74	-67.97	0	99.1	0	NaN	-54.15
BRD-K37130656	CP	rivaroxaban	coagulation factor inhibitor, coagulation inhibitor, serine protease inhibitor	F10, CYP2J2, CYP3A5		10.00, 0.00	-42.62	0.91, 0.38	-23.9	-21.85	0	-49.43	-35.81	96.45	-83.11	-94.99	-96.71	-69.05
BRD-A31227688	CP	kynuramine	aryl hydrocarbon receptor activator			0.00, 0.00	-42.36	0.94, 0.28	-64.44	-76.24	0	-33.87	-84.29	0	0	-46.11	-43.24	-41.47
BRD-K34014345	CP	naproxol	antiinflammatory agent	PTGS1, PTGS2		0.00, 0.00	-42	0.80, 0.20	-54.26	0	-72.95	-51.4	17.66	-91.79	-35.49	81.3	-25.36	-48.51
BRD-A32164164	CP	methyllycaconitine	acetylcholine receptor antagonist	CHRNA7		0.00, 0.00	-41.89	1.06, 0.31	-47.85	24.77	0	-55.39	-49.74	-30.58	-65.99	27.24	-70.61	-35.93
BRD-K71430621	CP	clobenpropit	histamine receptor antagonist, histamine receptor inverse agonist	HRH3, HRH4, HRH1, HRH2		0.00, 0.00	-41.78	0.63, 0.18	1.62	-89.07	-39.64	-46.17	-82.92	-70.34	0	-14.06	0	-43.92
BRD-K86191271	CP	cytosporone-b	HMR receptor agonist	NR4A1		0.00, 0.00	-41.76	0.92, 0.31	0	-34.04	-60.33	0	-94.42	-37.51	70.54	-60.06	-81.08	-46.01
BRD-K30867024	CP	SB-216641	serotonin receptor antagonist	HTR1B, HTR1D, HTR1A, HTR2A, HTR2B, HTR2C	Serotonin receptor antagonist	0.00, 0.00	-41.63	0.78, 0.13	-54.5	-65.92	0	-46.85	-18.84	-74.06	0	11.31	-74.7	-36.42
BRD-K68077509	CP	brucine	glycine receptor antagonist	CHRM1, CHRM2, CHRM3, CHRM4, CHRM5		0.00, 0.00	-41.56	1.51, 0.45	0	-20.76	0	-86.79	-79.32	0	0	-62.37	-65.41	-65.11
BRD-K37312348	CP	kenpaullone	CDK inhibitor, glycogen synthase kinase inhibitor, src inhibitor	GSK3B, CDK1, CDK5, CCNB1, CDK2, LCK	CDK inhibitor, Glycogen synthase kinase inhibitor	0.00, 0.00	-41.31	0.88, 0.39	-48.86	-21.2	-63.7	0	-63.83	-94.6	34.09	-84.54	0	-33.76
BRD-K32828673	CP	chelidonine	tubulin polymerization inhibitor		Tubulin inhibitor	0.00, 0.00	-41.24	1.86, 0.72	-74.39	-41.24	38.11	-30.51	-30.06	-99.26	-11.56	-73.45	NaN	-69.32
BRD-K25836724	CP	epitestosterone	inactive testosterone analog	AKR1C1, AKR1C2, AR		0.00, 0.00	-41.15	0.53, 0.11	-88.83	-44.33	-16.8	87.78	-46.82	-65.96	34.93	-49.05	0	-37.96
BRD-A80641450	CP	FR-139317	endothelin receptor antagonist	EDNRA		0.00, 0.00	-41.12	1.18, 0.40	-44.5	63.93	-94.91	0	-29.19	-66.09	0	-44.47	-64.66	-37.77
BRD-K62363391	CP	dapsone	dihydrofolate reductase inhibitor, dihydropteroate synthase inhibitor, FOLP inhibitor	DHFR	Dihydrofolate reductase inhibitor	0.00, 0.00	-41.04	1.40, 0.41	-61.85	0	-49.15	-43.87	0	-41.04	-41.81	13.46	NaN	-27.61
BRD-K24994810	CP	androstenol	GABA receptor modulator	NR1I3		0.00, 0.00	-41.03	1.14, 0.36	41.99	-67.5	-98.9	-14.55	-74.58	0	0	0	-97.28	-91.52
BRD-A50157456	CP	terbutaline	adrenergic receptor agonist	ADRB2	Beta-adrenergic receptor agonist	0.00, 0.00	-40.24	1.10, 0.42	-72.5	0	-82.44	0	-40.24	0	-91.89	0	NaN	-69.71
BRD-A07780951	CP	orciprenaline	adrenergic receptor agonist	ADRB2	Beta-adrenergic receptor agonist	0.00, 0.00	-40.02	1.14, 0.48	14.94	-76.46	0	-34.08	-31.56	-40.02	-88.13	-56.98	NaN	-50.71
BRD-K85383046	CP	IAA-94	chloride channel blocker			0.00, 0.00	-39.43	1.01, 0.19	-83.08	13.55	-37.94	-70.85	31.57	-91.67	0	-28.75	-40.93	-46.55
BRD-A92177080	CP	betamethasone	corticosteroid agonist, glucocorticoid receptor agonist	NR3C1	Glucocorticoid receptor agonist	0.00, 0.00	-39.25	1.30, 0.82	-19.18	11.06	0	0	-62.98	-88.22	-99.93	-42.5	-66.44	-35.99
BRD-K85119730	CP	tolbutamide	ATP channel blocker	ABCC8, CYP2B6, CYP2C19, CYP2C8, KCNJ1, KCNJ11, KCNJ8		0.00, 0.00	-39.21	1.03, 0.28	-21.79	-3.5	22.13	-71.76	-61.76	41.22	36.09	-96	-93.36	-56.63
BRD-K09132007	CP	D-4476	casein kinase inhibitor, TGF beta receptor inhibitor	CSNK1A1, CSNK1D, TGFB1	TGF beta receptor inhibitor	0.00, 0.00	-39.18	1.18, 0.35	-39.75	51.63	86.07	-73.58	-95.75	-51.99	-65.24	-10.77	0	-38.61
BRD-K90382497	CP	GW-843682X	PLK inhibitor	PLK1, PLK3		0.00, 0.00	-39.16	0.77, 0.28	-37.47	-32.1	-17.62	-55.23	-40.84	-3.15	-70.26	-48.92	-63.37	-34.62
BRD-K99447003	CP	enalaprilat	angiotensin converting enzyme inhibitor	ACE		0.00, 0.00	-39.06	1.80, 0.55	0	41.92	0	-64.07	-34.32	NaN	-84.32	-88.24	NaN	-43.79
BRD-A01593789	CP	chlormadinone	progesterone receptor agonist	PGR		0.00, 0.00	-38.98	0.64, 0.23	-61.01	0	-13.83	-81.05	0	-95.79	-50.04	28.02	-27.92	-58.76
BRD-K28428262	CP	brivanib	alcohol dehydrogenase inhibitor, FGFR inhibitor, fibroblast growth factor receptor (FGFR) inhibitor, vascular endothelial growth factor receptor (VEGFR) inhibitor, VEGFR inhibitor	FGFR1, KDR, FLT1, CYP3A4, FGFR2, FGFR3, FLT4, KCNH2	FGFR inhibitor	0.00, 0.00	-38.67	0.83, 0.31	0	0	-75.21	-6.36	36.12	0	-84.74	-83.74	-76.09	-70.99
BRD-K82109576	CP	vincristine	tubulin inhibitor, microtubule inhibitor, microtubule polymerization inhibitor, tubulin polymerisation inhibitor, vinca alkaloid	TUBB, TUBA4A	Tubulin inhibitor	0.00, 0.00	-38.64	1.57, 0.50	-41.26	-56.81	0	-41.01	-46.31	NaN	92.33	0	NaN	-36.27
BRD-K12502280	CP	TG-101348	JAK inhibitor, FLT3 inhibitor, RET tyrosine kinase inhibitor	JAK2, FLT3, BRD4, JAK1, JAK3, RET, TYK2	Bromodomain Inhibitor, FLT3 inhibitor, JAK inhibitor	0.00, 0.00	-38.57	1.65, 0.56	-47.66	42.09	30.99	0	-59.02	-75.99	36.17	-33.04	-85.39	-44.1
BRD-K70241288	CP	L-692585	growth hormone releasing peptide ligand agonist, growth hormone secretagogue	GH1, GHSR		0.00, 0.00	-38.55	1.06, 0.24	-47.12	0	-55.93	-70.69	-95.22	0	0	59.39	-42.72	-34.38
BRD-K46766488	CP	S-14506	serotonin receptor agonist	HTR1A, DRD2, HTR2C	Serotonin receptor agonist	0.00, 0.00	-38.55	0.92, 0.26	-38.55	-78.38	0	-78.3	-23.53	40.54	-71.59	-26.22	NaN	-43.64
BRD-A82307304	CP	atorvastatin	HMGCR inhibitor, dipeptidyl peptidase inhibitor, tumor necrosis factor expression inhibitor	HMGCR, DPP4, AHR, CYP3A5, FASLG		0.00, 0.00	-38.51	0.97, 0.35	-37.22	-89.84	-53.58	-83.05	0	-40.27	0	0	NaN	-38.51
BRD-A17448384	CP	beclometasone	glucocorticoid receptor agonist, corticosteroid hormone receptor agonist, immunosuppressant	NR3C1, CYP3A5, GPR97, SERPINA6	Glucocorticoid receptor agonist	0.00, 0.00	-38.42	1.57, 0.56	-76.84	-86.35	0	-94.04	0	-88.78	0	0	0	-77.99
BRD-K84639753	CP	safinamide	dopamine reuptake inhibitor, glutamate release inhibitor, monoamine oxidase inhibitor, calcium channel antagonist, calcium channel modulator, Sodium Channel Blockers, sodium channel blocker	MAOB, SLC6A3		0.00, 0.00	-38.39	1.69, 0.50	-11.96	-79.07	42.87	-75.5	60.17	-52.9	43.93	-36	-94.16	-40.78
BRD-K33483813	CP	actarit	interleukin receptor agonist			0.00, 0.00	-38.31	1.20, 0.30	0	0	-40.39	-36.23	-98.64	NaN	0	-85.76	NaN	-43.23
BRD-A35623999	CP	CGP-37157	L-type calcium channel blocker, mitochondrial Na+/Ca2+ exchanger antagonist, sodium/calcium exchange inhibitor	SLC8A1		0.00, 0.00	-38.31	0.78, 0.25	0	0	0	-76.24	-33.04	-62.32	27.92	-52.77	-71.33	-43.57
BRD-K61737877	CP	VEGF-receptor-2-kinase-inhibitor-IV	VEGFR inhibitor	KDR		0.00, 0.00	-38.25	0.90, 0.31	-82.32	-42.61	NaN	NaN	0	-16.3	NaN	NaN	NaN	-38.25
BRD-A87479750	CP	tenidap	cyclooxygenase inhibitor, lipoxygenase inhibitor, prostanoid receptor antagonist	ALOX5, KCNJ4, PTGS1		0.00, 0.00	-38.01	0.78, 0.24	-58.03	66.51	-78.98	30.95	-68.61	-98.99	0	-17.99	40.49	-58.1
BRD-K17415526	CP	tyrphostin-AG-835	protein tyrosine kinase inhibitor	EGFR		10.00, 10.00	-37.77	0.81, 0.25	-89.63	-58	0	99.51	-90.8	0	-63.86	-19.76	0	-55.77
BRD-K01779529	CP	fluoropyruvate	PDH inhibitor			0.00, 0.00	-37.59	1.27, 0.24	-79.06	-53.34	-23.76	7.42	30.94	-40.08	15.68	-59.01	-41.08	-35.09
BRD-A15131297	CP	benazepril	angiotensin converting enzyme inhibitor	ACE		0.00, 0.00	-37.52	0.78, 0.15	-61.83	-18.57	-33.78	-49.16	-83.93	-54.04	-41.27	0	8.65	-23.99
BRD-K55591206	CP	epigallocatechin	AP inhibitor, aromatase inhibitor, bacterial efflux pump inhibitor, beta amyloid aggregation inhibitor, beta amyloid protein neurotoxicity inhibitor, beta secretase inhibitor, DNA gyrase inhibitor, dual specificity tyrosine-(Y)-phosphorylation regulated kinase inhibitor, enoyl-(acyl-carrier protein) reductase Fabl inhibitor, fatty acid synthase inhibitor, HCV inhibitor, indoleamine 2,3-dioxygenas…	FASN, APP, BACE1, CYP19A1, DYRK1A, ELANE, ENOX2, EP300, IDO1, KAT2B, KDR, MMP14, MMP2, PPARA, PREP, SLC5A1		0.00, 0.00	-37.5	0.55, 0.10	-4.23	-82.07	-30.34	-96.22	-90.2	-37.5	32.12	-27.73	NaN	-82.79
BRD-A07440155	CP	labetalol	adrenergic receptor antagonist	ADRB1, ADRB2, ADRA1A, ADRA1D, ADRA1B		0.00, 0.00	-37.32	0.61, 0.19	-52.37	-31.11	-8.22	-96.39	-41.8	-46.82	-34.39	61.02	-40.26	-14.45
BRD-K05464208	CP	JX-401	p38 MAPK inhibitor	MAPK14		0.00, 0.00	-37.22	1.08, 0.38	0	0	-71.56	-72.91	0	-17.91	-72.79	-69.02	0	-56.52
BRD-K08703257	CP	3-amino-benzamide	PARP inhibitor	PARP1		0.00, 0.00	-36.97	0.92, 0.16	-73.94	-97.98	59.57	0	66.75	29.33	-79.12	0	-97.2	-82.53
BRD-K17294426	CP	clebopride	dopamine receptor antagonist	DRD2, ACHE		0.00, 0.00	-36.97	1.03, 0.31	-26	-71.21	-49.72	58.85	60.96	92.63	-38.9	-72.11	NaN	-36.97
BRD-A61793559	CP	metolazone	carbonic anhydrase inhibitor, quinazoline diuretic, inhibitor of sodium chloride symporters	SLC12A3, CA2, CA7		0.00, 0.00	-36.94	0.48, 0.10	-13.44	-53.86	-88.21	58.49	-99.5	64.84	29.22	-20.02	-81.14	-67.38
BRD-K34608650	CP	BRD-K34608650	cannabinoid receptor agonist	CNR2		0.00, 0.00	-36.91	1.24, 0.35	-52.22	-21.95	-74.92	-14.18	-13.19	-49.79	-86.86	-29.08	0	-44.75
BRD-K73293050	CP	WZ-3146	EGFR inhibitor, epidermal growth factor receptor (EGFR) inhibitor	EGFR		0.00, 0.00	-36.79	1.74, 0.50	-24.22	-94.32	0	-62.9	-90.46	-42.86	90.88	-30.72	57.31	-62.91
BRD-A71765365	CP	mepireserpate	catecholamine depleting sympatholytic	SLC18A2, SLC18A1		0.00, 0.00	-36.69	1.89, 0.67	-64.71	-36.69	-48.45	-83.85	-57.81	80.73	-3.33	-35.78	NaN	-34.5
BRD-A16478930	CP	amcinonide	corticosteroid agonist, cytochrome P450 inhibitor, glucocorticoid receptor agonist, immunosuppressant	NR3C1, ANXA1	Glucocorticoid receptor agonist	0.00, 0.00	-36.65	1.53, 0.59	-55.14	65.92	46.14	-95.04	0	-83.96	0	-36.65	NaN	-41.07
BRD-K34170797	CP	fexaramine	FXR agonist	NR1H4		0.00, 0.00	-36.63	1.27, 0.36	-28.2	-32.42	-97.19	32.69	-72.27	-51.93	-75.94	0	0	-40.83
BRD-K46862739	CP	metyrapone	cytochrome P450 inhibitor, 11-beta hydroxysteroid dehydrogenase inhibitor, mineralocorticoid receptor antagonist	CYP11B1, HSD11B1, NR3C2		0.00, 0.00	-36.61	0.67, 0.19	4.31	-54.25	33.53	-69.88	-41.89	-37.03	-36.61	-11.83	NaN	-22.23
BRD-K78485176	CP	olmesartan	angiotensin receptor antagonist, angiotensin antagonist	AGTR1	Angiotensin receptor antagonist	0.00, 0.00	-36.52	0.98, 0.26	14.83	-58.48	-51.68	-88.08	0	-35.95	0	63.18	-77.73	-37.09
BRD-K80315159	CP	DPPE	histamine receptor antagonist	ABCB1, HRH1		0.00, 0.00	-36.49	0.92, 0.18	-73.9	-96.37	0	-6.95	-26.5	-51.12	0	-93.68	0	-46.48
BRD-K89014967	CP	AS-703026	MEK inhibitor	MAP2K1, MAP2K2	MEK inhibitor	0.00, 0.00	-36.45	1.41, 0.55	0	-85.26	-98.43	-15.36	0	0	-57.55	0	-67	-62.18
BRD-A33084410	CP	5'-guanidinonaltrindole	opioid receptor antagonist			0.00, 0.00	-36.28	1.44, 0.57	0	-43.49	0	-85.45	90.45	-86.77	0	-55.34	NaN	-36.28
BRD-K00184207	CP	GR-206	aryl hydrocarbon receptor ligand			0.00, 0.00	-36.13	0.97, 0.31	-97.83	-38.39	7.05	-73.77	91.04	-51.12	0	-66.63	0	-33.86
BRD-K89687904	CP	PKCbeta-inhibitor	PKC inhibitor	PRKCB		10.00, 0.00	-36.09	0.83, 0.27	-99.57	-60.81	-34.23	-85.48	-53.21	-20.37	0	0	97.33	-37.95
BRD-K97330509	CP	SRC-kinase-inhibitor-II	src inhibitor			0.00, 0.00	-35.91	0.99, 0.26	-35.54	-34.33	-43.5	-52.88	0	69.71	-91.9	-95.39	40.79	-36.27
BRD-K58033748	CP	BRD-K58033748	acetylcholine receptor antagonist	CHRM1, CHRM2, CHRM3, CHRM4, CHRM5		0.00, 0.00	-35.31	0.73, 0.18	68.66	58.46	-72.01	-79.31	NaN	0	-35.31	-87.42	0	-37.63
BRD-K68341547	CP	W-9	calmodulin antagonist	CALM2	Calmodulin antagonist	0.00, 0.00	-34.93	0.93, 0.22	-82.94	-35.38	-36.8	0	-86.26	-83.16	0	-14.85	0	-34.47
BRD-A13133631	CP	fluorometholone	corticosteroid agonist, glucocorticoid receptor agonist	NR3C1	Glucocorticoid receptor agonist	0.00, 0.00	-34.87	1.45, 0.72	-19.42	0	-52.24	-63.3	-71.03	-87.87	5.38	0	NaN	-34.87
BRD-A32836748	CP	leu-enkephalin	opioid receptor agonist	OPRD1, OPRM1		0.00, 0.00	-34.81	1.40, 0.56	63.49	-75.64	30.15	-90.75	-50.4	0	-34.81	-37.35	NaN	-31.98
BRD-K19111024	CP	clofibric-acid	PPAR receptor agonist	PPARA		0.00, 0.00	-34.67	1.40, 0.38	13.86	-42.81	-41.05	0	-54.53	-84.64	-53.35	-1.34	0	-28.29
BRD-K67013324	CP	luzindole	melatonin receptor antagonist	MTNR1B, MTNR1A		0.00, 0.00	-34.25	1.06, 0.34	12.62	-28.37	-61.37	-85.94	-54.97	65.53	-91.07	0	0	-40.13
BRD-K84085265	CP	CG-930	JNK inhibitor	MAPK8		0.00, 0.00	-34.22	0.86, 0.28	-77.04	-12.36	-67.04	-56.08	0	0	0	0	-90.66	-63
BRD-A43671941	CP	oxprenolol	adrenergic receptor antagonist	ADRB1, ADRB2		0.00, 0.00	-34.02	0.88, 0.22	-34.02	0	0	-62.73	-63.29	-90.51	-21.32	-16.79	NaN	-35.06
BRD-A69951442	CP	dexamethasone	glucocorticoid receptor agonist, corticosteroid agonist, immunosuppressant	ANXA1, CYP3A4, CYP3A5, NOS2, NR0B1, NR3C1, NR3C2		0.00, 0.00	-33.81	1.47, 0.68	-90.04	-67.61	0	-87.96	0	-98.35	0	0	0	-77.2
BRD-K22631935	CP	neurodazine	neurogenesis of non-pluripotent C2C12 myoblast inducer			10.00, 0.00	-33.78	1.91, 0.64	-81.26	0	34.64	0	-67.56	-88.94	70.57	95.57	-96.62	-86.23
BRD-K43164539	CP	cholic-acid	ferrochelatase inhibitor, unidentified pharmacological activity	CES1, FECH, PLA2G1B, ADH1C, COX4I1, COX5A, COX5B, COX6A2, COX6B1, COX6C, COX7A1, COX7B, COX7C, COX8A, ESRRG, FABP6, GPBAR1, MT-CO1, MT-CO2, MT-CO3	Bile acid	0.00, 0.00	-33.52	1.40, 0.41	-15.32	-22.94	-93.38	-44.09	-78.66	0	93.18	-17.56	-85.77	-64.9
BRD-A80383043	CP	BRD-A80383043	glutamate receptor agonist, glutamate receptor antagonist	GRM1, GRM2		0.00, 0.00	-33.43	2.20, 0.90	NaN	NaN	0	-46.17	NaN	NaN	-93.5	-32.67	0	-34.2
BRD-K09436313	CP	prostaglandin	prostanoid receptor antagonist	AKR1C3, PTGDR, PTGDR2, PTGER1, PTGER2, PTGER4, PTGFR		0.00, 0.00	-33.4	1.19, 0.49	0	-44.63	0	-65.67	-43.06	0	-37.3	-29.51	-95.01	-29.35
BRD-K77793136	CP	hydroxyfasudil	ROCK inhibitor	ROCK1, PKIA, PRKACA, ROCK2	Rho associated kinase inhibitor	0.00, 0.00	-33.38	1.35, 0.39	0	59.91	-69.21	-70.12	-39.39	-99.25	63.07	54.09	NaN	-33.38
BRD-K41143549	CP	BRD-K41143549	glutamate receptor antagonist			0.00, 0.00	-33.32	1.34, 0.43	22.92	-51.75	-34.08	0	-69.74	0	43.5	-52.42	NaN	-33.32
BRD-K16604360	CP	BRD-K16604360	antiamyloidogenic agent, dopamine receptor agonist			0.00, 0.00	-33.27	0.63, 0.16	-45.53	51.76	-82.96	-81.18	-24.9	-78.14	64.78	0	0	-41.64
BRD-K71823332	CP	epothilone-a	microtubule stabilizing agent			0.00, 0.00	-33.26	1.02, 0.40	-96.39	0	0	-36.03	-88.17	-41.1	0	-67.08	0	-30.5
BRD-A88774919	CP	doxycycline	metalloproteinase inhibitor, 30S ribosomal protein inhibitor, matrix metalloprotease inhibitor, protein arginine deiminase inhibitor	MMP8, MMP1	Bacterial 30S ribosomal subunit inhibitor	0.00, 0.00	-33.12	0.78, 0.23	-92.56	-33.12	-99.73	0	0	0	0	-52.63	NaN	-36.4
BRD-K06980535	CP	promazine	dopamine receptor, dopamine receptor antagonist	CHRM5, DRD2, ADRA1A, ADRA1B, ADRA1D, CHRM1, CHRM2, CHRM3, CHRM4, DRD1, DRD3, DRD4, HRH1, HTR2A, HTR2C	Dopamine receptor antagonist	0.00, 0.00	-32.97	1.41, 0.49	-9.67	-28.95	-51.59	-0.88	-96.05	-84.36	-26.76	12.95	-68.38	-36.98
BRD-K18523449	CP	mestanolone	androgenic steroid		Androgen receptor modulator	0.00, 0.00	-32.86	1.38, 0.44	-83.12	-54.22	13.96	-44.71	0	NaN	-60.42	-14.13	NaN	-21.01
BRD-A75478957	CP	PD-166793	collagenase inhibitor, metalloproteinase inhibitor, stromelysin inhibitor	MMP13, MMP2, MMP3		0.00, 0.00	-32.83	1.16, 0.31	-37.24	-10.64	-47.6	-58.72	-36.85	0	-46.9	-16.3	50.59	-28.81
BRD-K33396764	CP	alpha-linolenic-acid	omega-3 fatty acid	ELOVL4, FADS1, FADS2, FFAR1, FFAR4, PTGS2, SLC8A1, TRPV1		0.00, 0.00	-32.79	1.28, 0.33	-89.17	-97.22	-56.28	0	-27.64	0	30.87	-37.94	-46.18	-20.47
BRD-A38749782	CP	fludrocortisone	glucocorticoid receptor agonist, mineralocorticoid receptor agonist	NR3C2, AR, NR3C1	Glucocorticoid receptor agonist	0.00, 0.00	-32.63	1.64, 0.57	-96.21	-32.63	0	-20.37	-71	-90.66	25.87	-25.66	NaN	-55.76
BRD-K18895904	CP	olanzapine	dopamine receptor antagonist, serotonin receptor antagonist	DRD2, HTR2A, HTR2C, DRD1, DRD3, DRD4, HRH1, HTR1A, HTR1B, HTR1D, HTR1E, HTR6, HTR7, ADRA1A, ADRA1B, ADRA2A, ADRA2B, ADRA2C, ADRB1, ADRB2, ADRB3, CHRM1, CHRM2, CHRM3, CHRM4, CHRM5, CYP2C8, DRD5, GABRA1, GABRA2, GABRA3, GABRA4, GABRA5, GABRA6, GABRB1, GABRB2, GABRB3, GABRD, GABRE, GABRG1, GABRG2, GABRG3, GABRP, GABRQ, HRH2, HRH4, HTR1F, HTR2B, HTR3A, HTR5A		0.00, 0.00	-32.34	0.57, 0.17	-11.88	-30.53	0	-60.47	-46.17	NaN	0	-44.08	NaN	-34.14
BRD-K08252256	CP	diclofenac	cyclooxygenase inhibitor	PTGS1, PTGS2, AKR1C3, ALOX5, ASIC1, ASIC3, CYP2C8, KCNQ2, KCNQ3, PLA2G2A, PPARG, SCN4A		0.00, 0.00	-32.3	0.78, 0.19	0	-58.38	-8.8	-11.26	-23.54	-49.54	-98.06	-91.17	0	-41.06
BRD-K70751730	CP	BRD-K70751730	histone lysine demethylase inhibitor	EGLN1, KDM3A, KDM4A, KDM4C, KDM6B		0.00, 0.00	-32.29	1.35, 0.32	-52.41	-63.41	0	0	-87.6	0	-39.63	0	-35.94	-28.65
BRD-K51941867	CP	LM-1685	cyclooxygenase inhibitor	PTGS2		0.00, 0.00	-32.23	0.82, 0.22	-39.75	-38.73	-81.24	-81.5	68.42	0	0	0	NaN	-32.23
BRD-A93000692	CP	ciglitazone	PPAR receptor agonist, insulin sensitizer	PPARG, INS	PPAR receptor agonist	0.00, 0.00	-32.18	0.66, 0.22	0	-15.15	-51.47	64.31	-45.86	-38.33	-88.5	-49.35	0	-26.03
BRD-K76810206	CP	nicergoline	adrenergic receptor antagonist	ADRA1A		0.00, 0.00	-32.14	0.76, 0.16	-20.3	-67.04	-99.17	-32.46	35.75	37.1	-87.04	-31.83	-27.98	-55.12
BRD-K21971034	CP	OM-137	Aurora kinase inhibitor		Aurora kinase inhibitor	0.00, 0.00	-32.07	0.95, 0.15	15.92	-55.78	-79.58	-32.07	0	-58.51	83.08	0	NaN	-43.28
BRD-K68867920	CP	quetiapine	dopamine receptor antagonist, serotonin receptor antagonist, adrenergic receptor antagonist, histamine receptor antagonist	DRD2, HTR1A, HTR2A, DRD1, HRH1, HTR1D, HTR1E, ADRA1A, ADRA1B, ADRA1D, ADRA2A, ADRA2B, ADRA2C, CHRM1, CHRM2, CHRM3, CHRM4, CHRM5, DRD3, DRD4, DRD5, HTR1B, HTR1F, HTR2C, HTR3A, HTR6, HTR7, SLC6A2		0.00, 0.00	-31.83	1.34, 0.48	39.8	0	-22.32	-71.8	-53.12	-73.56	-86.43	0	41.8	-41.35
BRD-A23290232	CP	westcort	corticosteroid		Glucocorticoid receptor agonist	0.00, 0.00	-31.63	1.26, 0.47	0	17.35	0	-96.16	-69.75	-81.43	-31.63	-20.54	NaN	-79.78
BRD-A04327189	CP	synephrine	adrenergic receptor agonist, L-type calcium channel activator	ADRA1A		0.00, 0.00	-31.57	1.10, 0.23	-97.92	-97.42	0	-30.88	0	0	74.77	-32.27	-67.49	-39.5
BRD-K51290057	CP	SA-792709	retinoid receptor agonist	RARA, RARB		0.00, 0.00	-31.57	1.50, 0.55	-37.58	44.53	0	-59.81	-38.92	-52.44	-50.24	16.94	0	-25.56
BRD-K68190965	CP	GR-46611	serotonin receptor agonist	HTR1D		0.00, 0.00	-31.55	0.63, 0.13	0	-59.84	-93.32	-14.29	-15.25	-72.56	0	-95.8	65.9	-47.85
BRD-K57546357	CP	prunetin	breast cancer resistance protein inhibitor	ABCG2, ALDH2		0.00, 0.00	-31.51	1.04, 0.31	-65.92	-28.53	NaN	NaN	0	-37.63	NaN	NaN	NaN	-31.51
BRD-K46211610	CP	tolazoline	adrenergic receptor antagonist	ADRA2A, ADRA2B, ADRA2C, ADRA1A, HRH1, HRH2		0.00, 0.00	-31.47	0.48, 0.09	-33.58	38.57	14.25	-77.4	34.9	-81.02	-57.21	12.75	NaN	-31.47
BRD-K14807180	CP	SB-221284	serotonin receptor antagonist	HTR2B, HTR2C, HTR2A		10.00, 10.00	-31.43	0.81, 0.22	-51.58	-88.66	0	68.41	0	-85.96	98.72	-23.82	-68.37	-39.04
BRD-A64227845	CP	SKF-77434	dopamine receptor agonist, dopamine receptor partial agonist	DRD1		0.00, 0.00	-31.36	0.84, 0.34	-75.61	0	46.75	-98.29	0	0	27.52	-68.82	-70.82	-62.73
BRD-A29260609	CP	acebutolol	adrenergic receptor antagonist	ADRB1, ADRB2		0.00, 0.00	-31.28	1.13, 0.31	-8.8	-49.41	-99.47	0	0	-92.75	-58.96	0	NaN	-31.28
BRD-K80738081	CP	resveratrol	apolipoprotein expression enhancer, beta-secretase inhibitor, cyclooxygenase inhibitor, cytochrome P450 inhibitor, lipid peroxidase inhibitor, MAP kinase inhibitor, monoamine oxidase inhibitor, NFkB pathway modulator, SIRT activator, SIRT pathway, SIRT stimulant, sodium channel blocker, thioredoxin reductase inhibitor, topoisomerase inhibitor, xanthine oxidase inhibitor	PTGS1, PTGS2, SIRT1, APOA1, BACE1, CSNK2A1, MAOA, NQO2, SCN5A, TXNRD1, TXNRD2, XDH		0.00, 0.00	-31.13	0.95, 0.20	-58.28	8.66	-14.09	-20.32	-98.7	83.52	-59.9	18.05	-61.4	-41.94
BRD-K56509348	CP	BMS-182874	endothelin receptor antagonist	EDNRA		11.11, 11.11	-31.01	1.15, 0.31	-54.45	-82.23	-40.92	41.56	98.15	0	-39.53	9.5	NaN	-31.01
BRD-K34034388	CP	GBR-12783	dopamine uptake inhibitor			0.00, 0.00	-30.94	0.70, 0.15	-42.23	0	-97.76	-45.14	14.24	-43.75	0	50.47	-91.33	-19.66
BRD-K64935403	CP	ebelactone-b	pancreatic lipase inhibitor	PNLIP		0.00, 0.00	-30.82	1.40, 0.40	-72.5	-97.4	0	-68.07	-32.1	0	51.29	-30.69	0	-30.95
BRD-K71926323	CP	marbofloxacin	DNA gyrase inhibitor		Bacterial DNA gyrase inhibitor	0.00, 0.00	-30.62	1.03, 0.36	-15.27	-48.83	-59.58	35.53	79.72	0	-57.62	-38.53	NaN	-30.62
BRD-K47635719	CP	dexamethasone	glucocorticoid receptor agonist, corticosteroid agonist, immunosuppressant	ANXA1, CYP3A4, CYP3A5, NOS2, NR0B1, NR3C1, NR3C2		0.00, 0.00	-30.54	1.20, 0.78	65.8	55.78	-48.89	-98.02	0	-93.65	-34.01	-48.79	0	-27.07
BRD-K48427617	CP	U-0124	MEK inhibitor			0.00, 0.00	-30.53	1.41, 0.60	0	-42.84	-76.57	27.53	-30.53	0	41.34	-76.78	NaN	-46.82
BRD-K26979635	CP	NS-3694	glutamate receptor antagonist	GRIK1		0.00, 0.00	-30.53	1.36, 0.32	-46.67	-65.96	14.31	-32.27	-51.82	0	-30.53	53.73	NaN	-24.47
BRD-K60770992	CP	pergolide	dopamine receptor agonist, calcium-activated potassium channel blocker, potassium channel blocker, prolactin inhibitor	DRD1, DRD2, ADRA2A, ADRA2B, ADRA2C, DRD3, DRD4, DRD5, HTR1A, HTR1B, HTR1D, HTR2A, HTR2B, HTR2C, ADRA1A, ADRA1B, ADRA1D, KCNA5		0.00, 0.00	-30.52	0.58, 0.14	13.96	-60.26	-75.72	-0.79	9.89	-75.2	56.16	-74.07	63.98	-61.91
BRD-K83508485	CP	FK-888	tachykinin antagonist	TACR1, TACR2	Tachykinin antagonist	0.00, 0.00	-30.26	1.00, 0.35	0	-63.55	-48.43	10.71	-82.37	-61.03	71.63	-29.4	0	-31.11
BRD-A73929928	CP	BRD-A73929928	adenosine receptor agonist	ADORA1, ADORA2A		0.00, 0.00	-30.18	1.28, 0.32	-76.99	-12.06	0	0	-82.42	NaN	-50.27	13.51	NaN	-48.29
BRD-K13819402	CP	desoxypeganine	acetylcholinesterase inhibitor, monoamine oxidase inhibitor	ACHE, MAOA		0.00, 0.00	-30.1	0.45, 0.10	-33.22	-90.06	-43.32	-36.92	0	0	0	34.28	-41.32	-26.98
BRD-A27887842	CP	prednisolone	glucocorticoid receptor agonist	NR3C1, NR3C2, SERPINA6	Glucocorticoid receptor agonist	0.00, 0.00	-30.06	1.15, 0.44	55.94	76.9	0	-90.84	49.34	-43.11	-19.27	-86.42	-85.39	-40.84
BRD-A15297126	CP	fluocinonide	corticosteroid agonist, corticosteroid hormone receptor agonist	NR3C1, SERPINA6, SMO	Glucocorticoid receptor agonist	0.00, 0.00	-30.04	1.74, 0.78	0	45.82	-26.51	-80.62	-92.49	-94.74	-30.04	0	NaN	-68.92
BRD-A34299591	CP	budesonide	glucocorticoid receptor agonist, glucocordicoid receptor antagonist, immunosuppressant	NR3C1, CYP3A5, CYP3A7		0.00, 0.00	-30	1.40, 0.80	1.88	-67.79	17.12	-30	-34.32	-80.8	-69.81	15.31	NaN	-22.41
BRD-K64881305	CP	ispinesib	kinesin family member inhibitor, kinesin inhibitor, Kinesin-Like Spindle Protein KIF11 (KSP, Eg5) Inhibitors	KIF11		0.00, 0.00	-29.99	1.68, 0.51	-42.76	-80.18	0	-77.66	0	-78.65	-18.56	34.29	0	-41.42
BRD-K15262564	CP	mupirocin	isoleucyl-tRNA synthetase inhibitor			0.00, 0.00	-29.97	2.06, 0.55	-36.97	-60.64	-52.44	0	-46.99	0	0	0	NaN	-29.97
BRD-M30523314	CP	vinorelbine	tubulin inhibitor, apoptosis stimulant, microtubule inhibitor, mitosis inhibitor, mitotic inhibitor, tubulin polymerisation inhibitor, vinca alkaloid	TUBB	Tubulin inhibitor	0.00, 0.00	-29.89	1.24, 0.56	33.95	-59.78	83.65	-64.17	0	82.76	84.08	-69.22	-75.11	-62.13
BRD-K42098891	CP	protriptyline	tricyclic antidepressant (TCA)	SLC6A2, SLC6A4	Tricyclic antidepressant	0.00, 0.00	-29.86	1.17, 0.33	3.07	-90.09	-37.36	-90.22	0	0	-76.72	0	-22.36	-42.23
BRD-K40530731	CP	hyoscyamine	acetylcholine receptor inhibitor	CHRM1, CHRM2, CHRM3, CHRM4		0.00, 0.00	-29.83	0.85, 0.27	-83.47	-42.12	-35.63	14.87	42.69	80.86	0	-42.95	-73.51	-24.02
BRD-K19525698	CP	ozagrel	thromboxane synthase inhibitor, platelet aggregation inhibitor, selective thromboxane synthetase inhibitor	TBXAS1		0.00, 0.00	-29.63	1.06, 0.34	-36.55	-81.79	-93.21	0	-13.25	-22.72	-75.99	-6.66	0	-38.56
BRD-K68392338	CP	ZK-93426	benzodiazepine receptor agonist, benzodiazepine receptor antagonist, GABA benzodiazepine site receptor antagonist	GABRA1, GABRA2, GABRA3, GABRA5		0.00, 0.00	-29.53	1.15, 0.33	-25.84	43.42	-69.84	-29.95	-29.1	-56.46	94.53	-36	-53.95	-19.13
BRD-K95237249	CP	probenecid	MRP inhibitor, TRPV agonist, uricosuric blocker	SLC22A6, ABCC1, PANX1, SLC22A11, SLC22A8, SLCO1C1, TRPV2		0.00, 0.00	-29.34	1.38, 0.33	-12.37	4.57	-81.69	-6.33	0	-33.02	-60.7	-47.87	-99.51	-25.66
BRD-K40227168	CP	vinburnine	adrenergic receptor antagonist	CHRM1, CHRM2, CHRM3, CHRM4		0.00, 0.00	-29.19	0.76, 0.22	-74.48	-29.2	0	-55.38	-22.66	0	-59.65	-18.67	NaN	-29.19
BRD-K71731651	CP	PNU-120596	acetylcholine receptor modulator, acetylcholine receptor positive allosteric modulator	CHRNA7		10.00, 0.00	-29.15	1.24, 0.47	0	-37.15	-93.85	32.53	-37.83	-33.74	97.15	0	-54.98	-24.56
BRD-K57926513	CP	tyrphostin-AG-1295	FLT3 inhibitor, PDGFR tyrosine kinase receptor inhibitor	FLT3, KDR, PDGFRA, PDGFRB		0.00, 0.00	-29.15	1.66, 0.44	-75.46	-36.49	0	-15.11	-81.18	-71.59	0	-21.8	0	-55.76
BRD-K62289640	CP	lylamine	cannabinoid receptor agonist	CNR1		0.00, 0.00	-29.15	1.65, 0.63	-29.36	-54.08	-35.2	-44.37	25.53	0	-87.91	17.57	38.39	-28.93
BRD-K31283835	CP	tofacitinib	JAK inhibitor, disease modifying antirheumatic drug, immunosuppressant, MAP kinase inhibitor, tyrosine kinase inhibitor	JAK3, JAK1, JAK2, CYP2C19, TYK2		0.00, 0.00	-29.02	0.80, 0.15	-58.43	51.12	-90.7	21.39	0	-93.24	-68.88	-29.56	0	-28.48
BRD-A00993607	CP	alprenolol	adrenergic receptor antagonist	ADRB1, ADRB2, HTR1A		0.00, 0.00	-28.83	0.57, 0.13	-36.01	-47.53	49.92	-81.93	72.58	0	-75.34	13.4	-38.21	-21.65
BRD-K99595596	CP	salsolinol	monoamine oxidase inhibitor, tyrosine hydroxylase inhibitor	DRD2		0.00, 0.00	-28.82	1.18, 0.36	-34.84	-13.85	4.39	-26.92	-89.16	-92.43	-50.18	-30.72	69.65	-15.86
BRD-K28667793	CP	pyrazinamide	fatty acid synthase inhibitor	FASN		0.00, 0.00	-28.74	1.74, 0.56	-29.65	-28.74	-79.78	0	0	0	-69.38	-38.5	NaN	-18.53
BRD-K19687926	CP	lapatinib	EGFR inhibitor, EGFR antagonist, epidermal growth factor receptor (EGFR) inhibitor, receptor tyrosine protein kinase inhibitor, tyrosine kinase inhibitor	EGFR, ERBB2, CYP3A5		0.00, 0.00	-28.69	1.16, 0.26	0	-33.19	0	-43.33	-65.65	0	-46.18	-50.97	0	-24.2
BRD-K97810537	CP	beclometasone	glucocorticoid receptor agonist, corticosteroid hormone receptor agonist, immunosuppressant	NR3C1, CYP3A5, GPR97, SERPINA6	Glucocorticoid receptor agonist	0.00, 0.00	-28.6	1.28, 0.67	-42.24	24.58	0	-29.16	-89.95	-96.44	56.05	-49.19	66.24	-28.04
BRD-A51393488	CP	noscapine	bradykinin receptor antagonist, tubulin polymerization inhibitor, apoptosis stimulant, microtubule inhibitor, tubulin inhibitor	BDKRB2, SIGMAR1		0.00, 0.00	-28.56	0.63, 0.10	0	9.37	-97.85	-98.59	-37.7	-19.41	0	18.26	-93.94	-78.95
BRD-K17306061	CP	aprepitant	tachykinin antagonist	TACR1, CYP2C19		0.00, 0.00	-28.54	1.22, 0.30	-59.91	-15.28	-57.34	0	19.61	0	-88.48	48.95	-57.75	-41.8
BRD-K92731339	CP	perindopril	angiotensin converting enzyme inhibitor	ACE		0.00, 0.00	-28.37	0.61, 0.22	-35.22	-41.17	-82.53	0	-15.06	-22.47	-20.06	-34.27	-74.51	-22.02
BRD-A84205515	CP	estriol	estrogen receptor agonist, estrogen receptor antagonist	ESR1, ESR2		0.00, 0.00	-28.34	0.95, 0.30	-57.22	-95.01	-75.71	-75.64	0	82.86	0	58.98	0	-56.69
BRD-K55889443	CP	rifapentine	DNA directed RNA polymerase inhibitor, DNA directed DNA polymerase inhibitor	CYP2C8, CYP3A4		0.00, 0.00	-28.28	0.81, 0.27	72.89	-28.83	92.31	-61.54	-88.04	NaN	-43.13	0	NaN	-27.74
BRD-A52588987	CP	SKF-83566	dopamine receptor antagonist	DRD1, DRD5		0.00, 0.00	-28.18	0.19, 0.01	5.1	85.16	-90.32	-66.83	-34.59	79.64	-52.45	-2.3	NaN	-28.18
BRD-K03319035	CP	maprotiline	norepinephrine reputake inhibitor, tricyclic antidepressant (TCA)	SLC6A2, ADRA1A, ADRA1B, ADRA1D, ADRA2A, ADRA2B, ADRA2C, CHRM1, CHRM2, CHRM3, CHRM4, CHRM5, DRD2, HRH1, HTR2A, HTR2C, HTR7	Norepinephrine reuptake inhibitor, Tricyclic antidepressant	0.00, 0.00	-27.85	1.05, 0.35	-17.64	-78.6	-86.71	-95.1	-27.85	65.85	0	-21.19	NaN	-77.54
BRD-K47659338	CP	EMD-386088	serotonin receptor agonist	HTR6	Serotonin receptor agonist	0.00, 0.00	-27.84	0.47, 0.09	89.36	-49.55	-42.83	-67.59	-84.76	0	-23.75	-28.26	0	-27.41
BRD-K49577446	CP	flunisolide	cytochrome P450 inhibitor, corticosteroid agonist, corticosteroid hormone receptor agonist, glucocorticoid receptor agonist, immunosuppressant	NR3C1		0.00, 0.00	-27.81	1.41, 0.75	0	-41.9	11.17	-93.28	0	-36.5	0	-91.75	-39.92	-19.11
BRD-K91315211	CP	betahistine	histamine receptor agonist, histamine receptor antagonist	HRH3, HRH1		0.00, 0.00	-27.74	1.58, 0.39	7.26	-75.81	-87.17	0	-30.39	-19.91	-53.24	16.65	-38.24	-25.09
BRD-K71879491	CP	tretinoin	RAR agonist, RAR receptor binder, retinoid receptor agonist, ROR ligand	RARG, RORB, ALDH1A1, ALDH1A2, GPRC5A, NR0B1, NR2C2, PPARD, RARA, RARB, RARRES1, RORC, RXRB, RXRG		0.00, 0.00	-27.72	0.60, 0.19	-9.64	0	0	0	-45.79	-93.32	-82.91	0	-96.17	-53.6
BRD-M07438658	CP	lapatinib	EGFR inhibitor, EGFR antagonist, epidermal growth factor receptor (EGFR) inhibitor, receptor tyrosine protein kinase inhibitor, tyrosine kinase inhibitor	EGFR, ERBB2, CYP3A5		0.00, 0.00	-27.64	0.85, 0.32	-66.89	-99.29	0	-27.64	69.14	78.04	-73.6	0	NaN	-56.45
BRD-A30717181	CP	triamcinolone	antiinflammatory agent, corticosteroid agonist, corticosteroid binding globulin binder, corticosteroid hormone receptor agonist, cytochrome P450 inhibitor, glucocorticoid receptor agonist, immunosuppressant, immunosuppressive agent	NR3C1, CYP3A5, CYP3A7, SERPINA6		0.00, 0.00	-27.43	1.36, 0.57	-93.71	-27.43	-60.15	-25.28	0	-75.02	0	38.9	NaN	-35.91
BRD-K44084986	CP	Y-27632	ROCK inhibitor, calcium sensitizer, leucine rich repeat kinase inhibitor	ROCK1, ROCK2, LRRK2, PKIA, PKN2, PRKACA, PRKCE	Rho associated kinase inhibitor	0.00, 0.00	-27.29	1.06, 0.25	-73.54	40.04	88.23	-78.9	-27.29	0	-71.82	44.25	NaN	-58.57
BRD-A69512159	CP	carbidopa	aromatic L-amino acid decarboxylase inhibitor, dopa decarboxylase (aromatic L-amino acid decarboxylase) inhibitor	DDC		0.00, 0.00	-27.23	2.07, 0.67	-79.76	-54.45	0	77.58	-98.57	0	49.54	0	-97.07	-74
BRD-K25186396	CP	tangeritin	cell cycle inhibitor			0.00, 0.00	-27.19	0.98, 0.23	48.38	21.91	-98.62	-54.39	-94.74	75.67	56.93	0	-63.27	-56.96
BRD-A37837077	CP	cyclazosin	adrenergic receptor antagonist	ADRA1B, ADRA1A, ADRA1D		0.00, 0.00	-27.11	0.94, 0.30	-84.77	-87.64	64.49	-93.15	-54.23	55.45	0	27.54	0	-66.23
BRD-K52662033	CP	lidocaine	histamine receptor agonist, voltage-gated sodium channel modulator	SCN5A, EGFR, SCN10A, SCN9A		0.00, 0.00	-26.98	0.90, 0.19	-63.33	-71.84	80.53	-32.59	47.73	0	-54.12	0	-40.48	-21.36
BRD-A22897758	CP	pinacidil	ATP channel activator, potassium channel agonist	ABCC9, KCNJ8		0.00, 0.00	-26.59	1.16, 0.40	-91.28	-33.48	0	-52.25	0	0	0	-57.09	-31.24	-21.94
BRD-K83963101	CP	MLN-8054	Aurora kinase inhibitor, mitotic inhibitor, protein kinase inhibitor	AURKA		0.00, 0.00	-26.48	1.11, 0.33	-23.85	-62.57	-21.77	-29.1	0	-84.74	-82.93	10.79	0	-36.94
BRD-K32107296	CP	temozolomide	DNA alkylating drug, DNA damage inducer, DNA inhibitor, topoisomerase inhibitor	TOP2A		0.00, 0.00	-26.44	0.50, 0.16	0	-17.76	0	-22.41	-81.31	-43.84	-34.99	-30.48	-52.73	-14.13
BRD-K83023055	CP	GR-135531	melatonin receptor agonist			0.00, 0.00	-26.35	1.18, 0.34	-39.39	-58.21	50.28	-41.6	16.21	80.17	0	-98.28	NaN	-26.35
BRD-K97440753	CP	dihydroergocristine	adrenergic receptor antagonist, prolactin inhibitor, adrenergic receptor partial agonist, dopamine receptor agonist, dopamine receptor partial agonist, dopamine receptor partial antagonist, serotonin receptor antagonist	HTR2A, ADRA1A, ADRB1, DRD1, DRD2, DRD3, DRD4, DRD5, HTR1A, HTR3A, HTR4, HTR5A, HTR6, HTR7		0.00, 0.00	-26.26	0.55, 0.10	-30.71	-31.66	-87.84	-35.08	0	-46.22	0	-21.82	0	-10.79
BRD-K93325701	CP	damnacanthal	src inhibitor			0.00, 0.00	-26.26	1.81, 0.50	-20.98	-32.08	NaN	NaN	0	-58.4	NaN	NaN	NaN	-26.26
BRD-A96897502	CP	U-74389F	lipid peroxidase inhibitor			0.00, 0.00	-26.02	0.85, 0.34	23.02	-23.99	-56.53	-97.45	15.93	-64.09	19.47	-50.49	0	-28.06
BRD-K73391359	CP	quinisocaine	anesthetic			0.00, 0.00	-25.94	0.63, 0.11	-59.99	49.6	-83.65	-58.57	-99.29	65.94	0	-2.24	0	-49.64
BRD-A71657825	CP	2-(biphenyl-4-ylsulfonamido)pentanedioic-acid	matrix metalloprotease inhibitor	MMP13, MMP8, MMP9		0.00, 0.00	-25.9	0.60, 0.11	0	28	-40.11	49.23	-41.53	-88.57	0	-34.75	NaN	-25.9
BRD-K44849676	CP	capsazepine	TRPV agonist, TRPV antagonist	TRPV1, TRPV4		0.00, 0.00	-25.68	1.49, 0.49	54.81	-63.6	-92.73	-17.2	-54.39	0	-89.87	36.3	0	-34.17
BRD-A78391468	CP	prednisolone	glucocorticoid receptor agonist	NR3C1, NR3C2, SERPINA6	Glucocorticoid receptor agonist	0.00, 0.00	-25.61	1.53, 0.75	-35.36	47.32	39.29	-82.79	-17.19	-67.81	-49.36	-24.75	31.76	-26.48
BRD-K84996949	CP	sinensetin	cyclooxygenase inhibitor			0.00, 0.00	-25.56	1.10, 0.38	-29.62	72.86	-88.16	0	-92.44	49.95	-88.16	-21.49	0	-48.94
BRD-A44133049	CP	azasetron	serotonin receptor antagonist	HTR3A, HTR3B		0.00, 0.00	-25.55	0.66, 0.13	-39.84	-91.32	0	-45.35	-17.01	-34.09	0	-8.81	-58.65	-9.55
BRD-K28452084	CP	BRD-K28452084	opioid receptor agonist	OPRK1		22.22, 0.00	-25.53	0.92, 0.22	-99.17	-20.35	-55.76	-16.22	97.24	-90.73	95.7	-34.83	NaN	-25.53
BRD-K28183345	CP	proguanil	dihydrofolate reductase inhibitor	CYP2C19, DHFR		10.00, 0.00	-25.38	0.90, 0.27	0	28.72	-44.85	-56.2	-29.77	-44.01	-85.47	95.14	0	-20.99
BRD-K82823804	CP	SA-792987	PKC inhibitor	WEE1	PKC inhibitor	0.00, 0.00	-25.37	1.32, 0.30	0	12.37	-45.07	-23.35	-73.8	0	-69.07	-30.52	76.39	-27.39
BRD-K70505054	CP	ranitidine	histamine receptor antagonist	HRH2, SLC22A2		0.00, 0.00	-25.17	1.10, 0.44	0	24.82	-53.83	-84.11	-71.87	0	-86.07	28.08	0	-50.33
BRD-K33211335	CP	dextromethorphan	glutamate receptor antagonist, sigma receptor agonist	SIGMAR1, CHRNA2, CHRNA3, CHRNA4, CHRNA7, CHRNB2, CHRNB4, CYBA, CYBB, CYP3A5, GRIN1, GRIN3A, NCF1, NCF2, NCF4, OPRD1, OPRK1, OPRM1, PGRMC1, RAC1, RAC2, SLC6A2, SLC6A4		0.00, 0.00	-25	0.61, 0.14	-13.06	2.38	0	19.51	-36.94	-56.86	-44.4	-90.17	-47.57	-12.57
BRD-K62965247	CP	tipifarnib-P2	farnesyltransferase inhibitor, angiogenesis inhibitor, apoptosis stimulant	FNTA, FNTB		0.00, 0.00	-24.99	1.40, 0.33	-87.46	-41.17	-8.09	62.41	-87.37	-50.42	0	-12.97	0	-37.01
BRD-K82561139	CP	ricinine	casein kinase inhibitor			0.00, 0.00	-24.97	0.94, 0.19	20.13	44.83	-44.73	-60.26	-51.68	0	-33.46	39.78	-61.81	-16.48
BRD-K70881766	CP	solanine	acetylcholinesterase inhibitor			0.00, 0.00	-24.95	0.63, 0.15	0	56.71	57.63	-80.54	-59.11	77.5	0	-78.14	-52.6	-49.91
BRD-K62200014	CP	anagrelide	phosphodiesterase inhibitor	PDE3A		0.00, 0.00	-24.51	0.98, 0.31	20.39	-22.21	-38.85	-64.79	-55.07	0	-26.81	-44.11	10.07	-14.77
BRD-A47706533	CP	L-BSO	纬-glutamylcysteine synthetase inhibitor	GCLM		0.00, 0.00	-24.46	0.60, 0.16	-33.78	-50.32	0	-25.26	85.51	76.23	-72.03	-39.17	0	-23.66
BRD-K84266862	CP	BRL-50481	phosphodiesterase inhibitor	PDE7A, PDE7B		0.00, 0.00	-24.4	0.89, 0.26	0	-32.14	0	-23.03	-51.49	0	-66.4	-38.02	0	-25.76
BRD-A62182663	CP	YK-4279	apoptosis stimulant, binding of RNA helicase A to the transcription factor EWS-FLI1 inhibitor, EWS-FLI1 inhibitor	DHX9, EWSR1, FLI1		0.00, 0.00	-24.35	1.40, 0.68	0	-66.81	0	-36.45	-29.91	-52.17	-88.23	42.1	0	-18.79
BRD-K31268420	CP	NSC-693868	CDK inhibitor, glycogen synthase kinase inhibitor	CDK1, CDK5, GSK3A, GSK3B		0.00, 0.00	-24.1	1.16, 0.28	-71.03	13.84	0	-40.54	-77.26	0	-80.13	-17.06	0	-31.14
BRD-A41301928	CP	bongkrek-acid	mitochondrial ADP, ATP translocase inhibitor	SLC25A4		0.00, 0.00	-24.04	1.39, 0.41	-48.79	-52.96	0	-72.07	-32.18	-22.65	0	-10.94	0	-25.43
BRD-K53263234	CP	CITCO	constitutive androstane receptor (CAR) agonist	NR1I3		0.00, 0.00	-23.97	1.18, 0.35	11.48	-79.79	15.63	94.56	-99.55	-88.99	-23.97	0	NaN	-62.71
BRD-A99177642	CP	deltaline	acetylcholine receptor antagonist	CHRNA7		0.00, 0.00	-23.94	0.77, 0.28	0	-66.65	40.11	68.17	-34.97	-47.13	-35.72	-85.37	40.07	-12.9
BRD-A10303790	CP	talampicillin	antibiotic			0.00, 0.00	-23.87	0.80, 0.17	-67.36	-23.7	-65.89	-95	0	57.79	-24.03	-27.58	60.08	-20.09
BRD-A52172093	CP	VU-0413807-2	calcium channel blocker	CACNA1G, CACNA1H, CACNA1I		0.00, 0.00	-23.81	1.13, 0.25	0	24.11	-79.01	-46.53	NaN	46.23	0	-42.53	-90.68	-23.81
BRD-A45140972	CP	meclocycline	tetracycline antibiotic		Bacterial 30S ribosomal subunit inhibitor	10.00, 0.00	-23.8	0.55, 0.11	52.45	-21.07	-74.49	-41.92	96.82	-65.09	0	-81.64	55.5	-26.52
BRD-A36217750	CP	sulfinpyrazone	platelet aggregation inhibitor	ABCC1, ABCC2, FPR1, SLC22A12		0.00, 0.00	-23.69	0.36, 0.06	-11.27	20.45	-24.41	38.03	-63.51	-50.7	-95.22	50.79	NaN	-23.69
BRD-K30990140	CP	FR-122047	cyclooxygenase inhibitor			10.00, 0.00	-23.59	0.48, 0.23	-95.21	0	95.35	-58.79	-52.91	63.57	-79.82	0	0	-47.19
BRD-K70490179	CP	rimcazole	sigma receptor antagonist, dopamine reuptake inhibitor	SIGMAR1		0.00, 0.00	-23.51	1.94, 0.53	-52.74	-90.84	0	34.75	-53.27	-57.11	80	11.42	0	-47.02
BRD-A42346008	CP	metanephrine	epinephrine metabolite, levels are diagnostic for the neoplasm pheochromocytoma			0.00, 0.00	-23.19	1.57, 0.50	0	-56.14	46.1	17.74	-23.19	0	-31.6	-70.78	NaN	-25.69
BRD-K90553655	CP	testosterone	androgen receptor (AR) agonist, androgen receptor agonist, testosterone receptor agonist	AR, CYP19A1, CYP2C19, CYP2C8, CYP3A5		0.00, 0.00	-23.17	0.67, 0.25	-59.31	-66.34	76.27	-68.97	51.77	15.11	-82.68	12.98	83.08	-62.52
BRD-A56987319	CP	SQ-22536	adenylyl cyclase inhibitor	ADCY1, ADCY5		0.00, 0.00	-23.16	1.06, 0.40	-17.19	10.15	0	0	-53.96	-64.87	-82.86	-86.22	0	-29.13
BRD-K91243525	CP	SR-142948	neurotensin receptor antagonist	NTSR1		0.00, 0.00	-23.02	1.27, 0.38	0	-49.77	-72.61	25.87	-80.07	-25.54	35.43	-33.88	88.29	-20.49
BRD-K41160163	CP	fenobam	glutamate receptor antagonist	GRM5		0.00, 0.00	-22.86	0.82, 0.31	-32.33	0	-58.01	18.16	-34.43	-46.07	0	-27.09	0	-18.62
BRD-A76279427	CP	myriocin	sphingolipid biosynthesis inhibitor	AKT1, SPTLC1, SPTLC2, SPTLC3		0.00, 0.00	-22.66	0.90, 0.24	0	-54.37	-33.75	-40.79	-68.43	38.85	-21.87	0	89.95	-23.46
BRD-K50866992	CP	tropisetron	serotonin receptor antagonist, polarization inhibitor, sodium channel blocker	HTR3A, GLRA1, GLRA2, GLRB, HTR4		0.00, 0.00	-22.66	1.88, 0.47	-29.25	-51.33	0	-61.31	-37.46	NaN	0	0	NaN	-16.08
BRD-K33193182	CP	methylnorlichexanthone	Aurora kinase inhibitor, Pim kinase inhibitor, VEGFR inhibitor	AURKB, KDR, PIM1		0.00, 0.00	-22.58	0.85, 0.25	-61.82	0	NaN	NaN	0	-23.43	NaN	NaN	NaN	-22.58
BRD-A05680309	CP	BRD-A05680309	caspase activator, XIAP inhibitor	CASP8, XIAP		0.00, 0.00	-22.54	1.26, 0.44	0	-67.63	0	75.69	-33.39	0	-47.11	-74.5	NaN	-22.54
BRD-K94830329	CP	ataluren	CFTR channel agonist, coagulation stimulant, dystrophin stimulant	CFTR, DMD, F8, F9		0.00, 0.00	-22.5	1.92, 0.58	93.21	-24.54	0	-46.29	-40.08	0	-99.54	-22.5	NaN	-15.14
BRD-A62057054	CP	MDL-11939	serotonin receptor antagonist	HTR2A, HTR2B, HTR2C		0.00, 0.00	-22.5	1.39, 0.53	0	-93.07	0	-63.39	-68.71	0	-22.5	0	NaN	-35.48
BRD-M47937986	CP	cefatrizine	cell wall synthesis inhibitor			0.00, 0.00	-22.48	0.83, 0.25	-15.21	-18.24	-66.03	-87.31	0	NaN	0	-50.33	NaN	-26.72
BRD-K30189597	CP	SYK-inhibitor	syk inhibitor	SYK		0.00, 0.00	-22.42	0.99, 0.24	-47.4	94.77	41.41	-85.68	0	0	0	-60.46	-80.37	-44.85
BRD-K09638361	CP	SA-63133	casein kinase inhibitor, tubulin inhibitor	CSNK1E, CSNK1A1, CSNK1D, CSNK1G2	Tubulin inhibitor	0.00, 0.00	-22.38	1.23, 0.53	-39.04	16.61	-47.17	-21.44	-93.8	-92.33	0	86.93	44.4	-23.32
BRD-K99260425	CP	etodolac	cyclooxygenase inhibitor, TRPV agonist	PTGS2, PTGS1, RXRA, TRPV1		0.00, 0.00	-22.36	1.28, 0.34	0	-97.47	0	-44.72	0	0	-97.75	-89.75	0	-71.91
BRD-K92301463	CP	16,16-dimethylprostaglandin-e2	15-hydroxyprostaglandin dehydrogenase inhibitor, unidentified pharmacological activity	HPGD		0.00, 0.00	-22.36	1.40, 0.40	-44.87	-22.58	-15.51	-64.62	0	-72.97	0	-76.34	0	-22.14
BRD-A58955223	CP	sulforaphane	anticancer agent, aryl hydrocarbon receptor antagonist, nuclear factor erythroid derived, like (NRF2) activator	NFE2L2		0.00, 0.00	-22.27	0.83, 0.22	0	-51.14	0	-35.41	-19.44	-43.26	0	-25.1	-25.36	-8.15
BRD-K12762134	CP	XAV-939	PARP inhibitor, TNKS inhibitor	TNKS, TNKS2		0.00, 0.00	-22.2	0.88, 0.30	-39.83	-29	-39.56	0	61.65	-67.88	12.29	-82.4	0	-15.4
BRD-K62982419	CP	cilomilast	phosphodiesterase inhibitor, interleukin synthesis inhibitor, tumor necrosis factor production inhibitor	PDE4A, PDE4B, PDE4D, IL12A, IL12B, IL1B, PDE4C, TNF		0.00, 0.00	-22.16	1.22, 0.35	0	-29.13	-89.81	-13.74	21.27	0	-41.26	-32.32	-95.57	-15.19
BRD-K50168500	CP	canertinib	EGFR inhibitor, EGFR antagonist, receptor tyrosine protein kinase inhibitor, tyrosine kinase inhibitor	EGFR, ERBB2, ERBB4, AKT1	EGFR inhibitor	0.00, 0.00	-22.13	1.59, 0.39	0	45.66	-37.57	-26.56	-86.29	0	-44.85	-89.6	42.96	-17.69
BRD-K20986251	CP	lithocholic-acid	FXR antagonist, MDM inhibitor, PXR ligand, tyrosine phosphatase inhibitor, vitamin D receptor ligand	NR1I2, VDR, GPBAR1, MDM2, MDM4, NR1H4, PTPN1	Bile acid, FXR antagonist, Vitamin D receptor agonist	0.00, 0.00	-21.97	1.42, 0.32	-27.07	-48.17	0	-27.46	-67.25	0	72.4	0	-94.11	-16.86
BRD-K95402279	CP	geranylgeraniol	farnesyltransferase inhibitor			0.00, 0.00	-21.95	1.39, 0.45	-24.37	-13.26	0	-26.81	-47.52	0	-95.54	0	-99	-19.53
BRD-K68191783	CP	ALW-II-38-3	ephrin inhibitor	DDR1, EPHA2, EPHA4, EPHB2, EPHB4, EPHB6		0.00, 0.00	-21.94	1.26, 0.52	-43.88	-70.15	82.27	41.12	0	0	-94.29	0	-96.02	-78.95
BRD-K97354755	CP	SU-6656	src inhibitor	LYN, AURKB, AURKC, BRSK2, CALM1, CAMK2D, LCK, RET, SRC, YES1		0.00, 0.00	-21.91	1.23, 0.32	-41.12	0	NaN	NaN	-49.13	0	NaN	NaN	NaN	-21.91
BRD-K65146499	CP	nabumetone	cyclooxygenase inhibitor, 3alpha hydroxysteroid dehydrogenase inhibitor	PTGS2, AKR1C3, CYP2B6, CYP2C19, CYP2E1, PTGS1	Cyclooxygenase inhibitor	0.00, 0.00	-21.9	1.57, 0.33	1.8	-39.57	-68.51	32.33	-29.46	-98.21	0	0	NaN	-21.9
BRD-K36737713	CP	AG-957	Abl kinase inhibitor, protein tyrosine kinase inhibitor	ABL1, EGFR		0.00, 0.00	-21.72	1.59, 0.56	0	50.01	-63.97	-56.25	-37.03	-18.94	-10.09	-83.39	-13.87	-24.5
BRD-K37846922	CP	3,3'-diindolylmethane	androgen receptor antagonist, aryl hydrocarbon receptor agonist, beta glucuronidase inhibitor, CHK inhibitor, cytochrome P450 activator, indoleamine 2,3-dioxygenase inhibitor	AHR, AR, CYP1A2, GUSB, IDO1		0.00, 0.00	-21.71	1.33, 0.39	0	0	0	8.45	-81.2	-96.83	57.22	-94.2	-43.42	-49.61
BRD-K35687265	CP	ON-01910	PLK inhibitor, cell cycle inhibitor, MCL1 inhibitor, protein kinase inhibitor	CDK1, FLT1, FYN, MCL1, PDGFRA, PLK1, PLK2, SRC		0.00, 0.00	-21.64	1.68, 0.69	-50.87	-46.19	45.33	-62.53	0	0	84.32	-56.94	0	-43.28
BRD-A42553870	CP	L-152804	neuropeptide receptor antagonist	NPY5R		0.00, 0.00	-21.5	0.95, 0.26	-14.89	24.62	-51.77	0	46.36	-23.46	-80.76	-39.71	-97.54	-19.54
BRD-K02265150	CP	amoxapine	adrenergic transmitter uptake inhibitor, dopamine receptor, norepinephrine reputake inhibitor, serotonin receptor antagonist, serotonin reuptake inhibitor, serotonin uptake inhibitor, tricyclic antidepressant	SLC6A2, SLC6A4, HTR2A, HTR6, ADRA1A, ADRA1B, ADRA1D, ADRA2A, ADRA2B, ADRA2C, CHRM1, CHRM2, CHRM3, CHRM4, CHRM5, DRD1, DRD2, DRD3, DRD4, GABRA1, GABRA2, GABRA3, GABRA4, GABRA5, GABRA6, GABRB1, GABRB2, GABRB3, GABRD, GABRE, GABRG1, GABRG2, GABRG3, GABRP, GABRQ, HRH1, HRH4, HTR1A, HTR1B, HTR2B, HTR2C, HTR3A, HTR7, SLC6A3	Norepinephrine reuptake inhibitor	0.00, 0.00	-21.45	1.20, 0.32	-16.54	-77.98	-21.97	-20.94	-48.11	0	-88.71	14.75	-53.95	-17.18
BRD-K04010869	CP	prostaglandin-a1	HSP inducer, NFKB pathway inhibitor			0.00, 0.00	-21.36	0.63, 0.16	-52.39	-39.08	-34.77	-59.01	48.73	0	-28.12	2.06	49.8	-14.6
BRD-A94624445	CP	bucladesine	adenosine receptor agonist, cAMP stimulant, vasodilator	PRKACA		0.00, 0.00	-21.31	1.34, 0.39	28.05	-59.42	-61.51	-68.39	-25.34	-32.59	0	0	37.68	-17.27
BRD-K98404142	CP	BRD-K98404142	glucose 6 phosphate dehydrogenase inhibitor, immunostimulant	G6PD		0.00, 0.00	-21.25	0.95, 0.34	37.62	-61.38	-66.43	-79.3	-93.47	73.35	0	0	0	-42.51
BRD-A43974575	CP	tranylcypromine	cytochrome P450 inhibitor, histone lysine demethylase inhibitor, monoamine oxidase inhibitor	MAOA, MAOB, KDM1A, CYP2A6		0.00, 0.00	-21.23	1.14, 0.30	19.61	-84.67	-43.5	-21.23	90.5	0	-90.46	-19.96	NaN	-50.69
BRD-K82143716	CP	flucytosine	pyrimidine analog, inhibits fungal DNA synthesis	DNMT1		0.00, 0.00	-21.15	0.98, 0.39	-35.43	-46.59	-70.79	34.18	0	NaN	0	-21.2	NaN	-21.1
BRD-K40758068	CP	efavirenz	HIV reverse transcriptase inhibitor, non-nucleoside reverse transcriptase inhibitor, reverse transcriptase inhibitor	CYP2B6, CYP2C19, CYP2C8, CYP3A4, CYP3A5		0.00, 0.00	-21.15	0.74, 0.20	12.28	57	0	-37.03	-65.94	NaN	-98.21	-28.59	NaN	-13.71
BRD-K02992638	CP	lamivudine	nucleoside reverse transcriptase inhibitor, reverse transcriptase inhibitor			0.00, 0.00	-21.13	0.59, 0.19	-43.14	-51.44	0	15.7	-57.15	48.69	-64.16	-14.41	32.7	-27.85
BRD-A84493640	CP	atovaquone	cytochrome b-c1 complex inhibitor, dihydroorotate dehydrogenase inhibitor, mitochondrial electron transport inhibitor	DHODH		0.00, 0.00	-20.99	1.27, 0.34	17.54	-53.51	-20.99	0	78.62	-57.84	-19.84	-41.21	NaN	-22.01
BRD-A17428743	CP	BW-723C86	serotonin receptor agonist	HTR2B, HTR2A, HTR2C		0.00, 0.00	-20.98	0.78, 0.22	0	-53.7	0	59.96	50.22	-66.78	-77.57	0	-95.47	-41.95
BRD-K03109492	CP	NSC-663284	CDC inhibitor	CDC25A, CDC25B, CDC25C		0.00, 0.00	-20.9	1.94, 0.48	0	76.05	0	-98.36	0	-43.91	-83.17	-69.94	0	-41.8
BRD-K95992530	CP	Cyclo-[Arg-Gly-Asp-D-Phe-Val]	integrin antagonist	ITGAV, ITGB3		0.00, 0.00	-20.74	0.75, 0.14	0	-42.58	0	92.08	31.85	-74.71	-93.12	-30.99	-26.65	-14.84
BRD-K14550461	CP	doxercalciferol	vitamin D receptor agonist	VDR	Vitamin D receptor agonist	0.00, 0.00	-20.65	1.52, 0.33	91.18	-87.73	0	-20.65	0	-54.21	-77.08	15.27	NaN	-34.17
BRD-K02637541	CP	celecoxib	cyclooxygenase inhibitor, caspase activator	PTGS2, CA12, CASP3, CYP2C19, PDPK1		0.00, 0.00	-20.63	0.74, 0.09	0	-97.79	7.93	-2.1	0	24.12	-39.17	-77.04	-87.16	-47.78
BRD-K20141153	CP	atomoxetine	norepinephrine transporter inhibitor, adrenergic transmitter uptake inhibitor	SLC6A2, SLC6A3, SLC6A4, GRIN1, GRIN2A, GRIN2B, GRIN2C, GRIN2D, GRIN3A, GRIN3B		0.00, 0.00	-20.52	0.63, 0.11	-17.34	-38.29	36.36	45.44	-37.08	-59.89	-63.68	80.44	0	-23.7
BRD-K82255054	CP	propofol	membrane integrity inhibitor, membrane permeability inhibitor, TRPV agonist	CYP2B6, FAAH, GABRA1, GABRA2, GABRA3, GABRA4, GABRA5, GABRA6, GABRB1, GABRB2, GABRB3, GABRD, GABRE, GABRG1, GABRG2, GABRG3, GABRP, GABRQ, SCN2A, SCN4A, TRPV1		0.00, 0.00	-20.51	0.66, 0.17	-51.36	90.37	-44.14	-77.18	0	0	0	0	-93.9	-41.03
BRD-A90515964	CP	guaifenesin	expectorant			0.00, 0.00	-20.4	1.19, 0.38	-75.89	-49.52	0	0	-27.58	65.41	-70.03	21.03	NaN	-20.4
BRD-A09925278	CP	etilefrine	adrenergic receptor agonist	ADRA1A, ADRB1		11.11, 0.00	-20.35	0.82, 0.22	-5.77	96.76	-23.91	-20.35	-43.81	-72.87	-54.26	11.31	NaN	-12.81
BRD-K07220430	CP	cinnarizine	calcium ion channel antagonist, histamine receptor antagonist	HRH1, CACNA1C, CACNA1D, CACNA1F, CACNA1G, CACNA1H, CACNA1I, CACNA1S, CHRM1, CHRM2, CHRM3, CHRM4, CHRM5, DRD1, DRD2, DRD5		20.00, 0.00	-20.32	1.07, 0.45	21.53	96.29	0	-66.78	97.05	-20.76	-40.3	-50.07	-88.04	-19.89
BRD-A44448661	CP	pentobarbital	GABA receptor modulator	GABRA1, CHRNA4, CHRNA7, GABRA2, GABRA3, GABRA4, GABRA5, GABRA6, GABRB1, GABRB2, GABRB3, GABRD, GABRE, GABRG1, GABRG2, GABRG3, GABRP, GABRQ, GRIA2, GRIK2, GRIN1, GRIN2A, GRIN2B, GRIN2C, GRIN2D, GRIN3A, GRIN3B		0.00, 0.00	-20.28	1.23, 0.52	-18.77	-12.84	-54.98	0	-20.28	59.53	-89.43	-88.59	NaN	-35.19
BRD-K44094599	CP	tacrolimus	calcineurin inhibitor, FK506-binding protein inhibitor, immunosuppressant, insulin expression inhibitor, interleukin receptor antagonist, macrolide calcineurin inhibitor, rotamase inhibitor, T cell inhibitor	FKBP1A, CYP3A5, CYP3A7		0.00, 0.00	-20.26	1.22, 0.44	-72.58	-65.81	0	-52.03	35.15	NaN	92.01	0	NaN	-40.52
BRD-K46137903	CP	prednicarbate	corticosteroid agonist, immunosuppressant, phospholipase activator	NR3C1, PLA2G1B	Glucocorticoid receptor agonist	0.00, 0.00	-20.19	1.38, 0.64	-21.59	0	-83.5	-39.81	-18.8	-72.51	0	0	-24.54	-12.8
BRD-K20920669	CP	cromoglicic-acid	immunosuppressant	KCNMA1, S100P		0.00, 0.00	-20.11	1.11, 0.34	-45.21	61.28	0	-83.69	-41.98	0	64.51	-34.31	NaN	-20.11
BRD-K49865102	CP	PD-0325901	MEK inhibitor, MAP kinase inhibitor, protein kinase inhibitor	MAP2K1, MAP2K2	MEK inhibitor	0.00, 0.00	-20.05	1.34, 0.64	-21	-67.94	-36.36	-15.11	39.39	-66.59	0	0	-70.4	-19.1
BRD-K12260308	CP	xanthoxyline	plant-derived antifungal			0.00, 0.00	-20.04	0.93, 0.28	21.99	-90.7	0	-40.08	39.64	-82.65	-89.48	0	49.14	-50.63
BRD-A77349281	CP	RK-682	heparanase inhibitor, tyrosine phosphatase inhibitor	HPSE, PTPN1		0.00, 0.00	-20.01	0.58, 0.30	68.85	44.06	-89.47	0	-60.22	-69.17	-64.72	0	0	-40.02
BRD-A94413429	CP	NTNCB	neuropeptide receptor antagonist	NPY5R		0.00, 0.00	-20	1.69, 0.73	-59.94	26.03	0	-83.19	28.24	-47.44	-94.68	23.97	0	-40
BRD-A73680854	CP	PT-630	dipeptidyl peptidase inhibitor, fibroblast activation protein inhibitor	DPP4, FAP		0.00, 0.00	-19.92	1.68, 0.49	76.34	-20.21	-17.16	0	-43.23	-45.56	-53.74	-69.25	0	-19.64
BRD-K27499107	CP	carbacyclin	IP receptor activator, PPARbeta receptor activator	PPARD, PTGDR, PTGER1, PTGER2, PTGER3, PTGER4, PTGFR, PTGIR, TBXA2R		0.00, 0.00	-19.91	0.73, 0.19	26.54	0	-62.04	-67.91	-22.61	-17.21	0	0	-85.88	-27.04
BRD-K60274257	CP	dephostatin	tyrosine phosphatase inhibitor	PTPN1, PTPN6		0.00, 0.00	-19.83	1.38, 0.31	0	28.73	0	-92	34.76	-95.28	-61.73	0	-72.58	-39.66
BRD-K17674993	CP	diflorasone	corticosteroid agonist, cytochrome P450 inhibitor, glucocorticoid receptor agonist, immunosuppressant	NR3C1, PLA2G1B	Glucocorticoid receptor agonist	0.00, 0.00	-19.76	1.47, 0.31	-80.78	41.63	43.23	-49.64	15.77	-70.36	0	65.31	-57.75	-39.53
BRD-K77695569	CP	tiabendazole	quinol-fumarate reductase inhibitor			0.00, 0.00	-19.76	0.77, 0.14	67.81	22.63	-43.39	0	-45.69	37.47	-95.2	-29.43	-51.4	-10.08
BRD-A25234499	CP	aminoglutethimide	antiglucocorticoid, aromatase inhibitor, corticosteroid antagonist, steroid sulfatase inhibitor	CYP19A1, CYP11A1, NR3C1		0.00, 0.00	-19.73	0.45, 0.10	-51.22	12.22	-59.31	26.03	-39.36	52.04	-16.21	0	-85.93	-23.26
BRD-A87387433	CP	cefpodoxime	cell wall synthesis inhibitor			0.00, 0.00	-19.72	1.22, 0.39	-39.44	-98.64	48.48	0	-91.84	NaN	0	0	NaN	-55.78
BRD-K37848908	CP	ceforanide	cell wall synthesis inhibitor, penicillin binding protein inhibitor			0.00, 0.00	-19.69	0.76, 0.32	57.74	-83.19	0	-31.22	0	-22.77	-81.17	44.92	-43.71	-16.61
BRD-A87719232	CP	naproxen	cyclooxygenase inhibitor	PTGS2, PTGS1		0.00, 0.00	-19.65	1.25, 0.35	-95.92	0	0	-17.55	-91.04	-40.14	0	80.97	-33.84	-21.75
BRD-K39569857	CP	avrainvillamide-analog-3	nucleophosmin inhibitor	NPM1	Nucleophosmin inhibitor	0.00, 0.00	-19.44	0.43, 0.32	-76.38	NaN	-92.29	-39.68	-32.18	0	0	-19.44	-17.4	-14.06
BRD-K25079130	CP	avrainvillamide-analog-4	nucleophosmin inhibitor	NPM1	Nucleophosmin inhibitor	0.00, 0.00	-19.35	0.49, 0.15	-71.89	NaN	13.7	-19.1	-40.41	-10.96	0	-27.19	-42.66	-19.35
BRD-K77998258	CP	ganglioside	src activator			0.00, 0.00	-19.34	0.86, 0.34	-85.76	83.81	0	83.81	0	-57.52	-61.92	-46.91	0	-38.69
BRD-K62206109	CP	VUF-5681	histamine receptor antagonist	HRH3		0.00, 0.00	-19.34	0.89, 0.35	-23.67	-68.9	0	-44.93	-26.41	0	0	-86.51	0	-15
BRD-K57886322	CP	fluocinonide	corticosteroid agonist, corticosteroid hormone receptor agonist	NR3C1, SERPINA6, SMO	Glucocorticoid receptor agonist	0.00, 0.00	-19.25	1.57, 0.53	-19.25	46.32	-87.5	-87.84	0	-83.64	0	0	NaN	-72.09
BRD-K80778372	CP	RO-19-4605	GABA benzodiazepine site receptor inverse agonist	GABRA1, GABRA2, GABRA3, GABRA5		10.00, 10.00	-19.2	0.72, 0.19	-22.38	0	98.67	-59.51	-36.9	57.01	-39.79	0	-57.61	-16.02
BRD-A03359064	CP	ICI-89406	adrenergic receptor antagonist	ADRB1, ADRB2		0.00, 0.00	-19.02	1.63, 0.44	-63.32	0	45.29	25.3	-48.56	-91.36	0	-52.81	46.89	-38.04
BRD-K74501079	CP	azithromycin	50S ribosomal subunit inhibitor, protein synthesis inhibitor	MLNR		0.00, 0.00	-18.99	1.00, 0.33	-91.11	0	-94.72	-37.97	0	0	0	-71.97	42.26	-54.22
BRD-A43331270	CP	niguldipine	adrenergic receptor antagonist, calcium channel blocker, calcium channel antagonist, calcium channel inhibitor	ADRA1A, CACNA1C, ADRA1B, ADRA1D		0.00, 0.00	-18.97	2.22, 0.72	57.78	-60.64	0	-57.31	-39.63	-58.95	59.81	44.6	0	-37.93
BRD-K86301799	CP	dipyridamole	phosphodiesterase inhibitor, cyclooxygenase inhibitor, platelet aggregation inhibitor	ADA, PDE5A, PDE10A, PDE4A, PDE7B, PDE8A, PDE8B, SLC29A1		0.00, 0.00	-18.92	0.55, 0.09	67.53	-22.06	-15.79	-34.55	-30.05	-41.08	10.67	-15.02	-29.03	-2.29
BRD-K98521173	CP	desoxycortone	mineralocorticoid receptor agonist	NR3C1, NR3C2		0.00, 0.00	-18.88	1.17, 0.31	-78.17	22.48	-57.63	0	0	-19.44	0	-37.57	-30.63	-18.32
BRD-A01317026	CP	7,8-dihydro-L-biopterin	dihydroneopterin aldolase inhibitor	NOS2, TPH1		0.00, 0.00	-18.86	0.86, 0.26	0	72.37	-36.54	-18.69	0	59.34	-54.66	-25.79	-70.25	-19.03
BRD-K11717138	CP	benzbromarone	calcium-activated chloride channel blocker, uric acid diuretic	ABCC1, SLC22A12		10.00, 10.00	-18.77	0.52, 0.11	-76.7	-97.16	17.62	94.4	-87.61	99.13	-16.92	0	-35.77	-20.62
BRD-K09859624	CP	methantheline	acetylcholine receptor antagonist	CHRM1, HRH2		0.00, 0.00	-18.72	1.14, 0.23	-23.74	0	-40.42	-58.81	0	0	-54.73	22.68	-38.53	-13.71
BRD-K33425534	CP	exemestane	aromatase inhibitor	CYP19A1		0.00, 0.00	-18.61	0.92, 0.28	79.7	0	-54.29	-15.53	22.65	NaN	-67.47	-48.23	NaN	-21.68
BRD-K75478907	CP	GS-39783	GABA receptor modulator, GABA receptor positive allosteric modulator	GABBR1		10.00, 10.00	-18.6	0.49, 0.17	-67.63	-16.23	28.05	48.05	0	-84.21	98.58	-26.15	-82.06	-20.98
BRD-A24228527	CP	ofloxacin	antibiotic that inhibits DNA gyrase, topoisomerase inhibitor	TOP2A		0.00, 0.00	-18.55	1.72, 0.47	-22.78	-54.67	0	-36.74	0	0	-63.73	-12.59	NaN	-18.55
BRD-A88080608	CP	equilin	estrogen receptor agonist	HSD17B1		0.00, 0.00	-18.54	0.65, 0.18	28.19	-92.69	-97.87	-26.06	20.37	77.47	-24.05	-33.82	65.19	-13.03
BRD-K38055836	CP	etamivan	respiratory stimulant			0.00, 0.00	-18.49	1.30, 0.49	-1.38	-31.26	-23.03	0	0	-20.51	-28.32	-16.48	-85.4	-8.87
BRD-K16444452	CP	ibudilast	phosphodiesterase inhibitor, leukotriene receptor antagonist, toll-like receptor antagonist, macrophage migration inhibiting factor inhibitor, macrophage migration inhibiting factor modulator, mediator release inhibitor, nitric oxide synthase inhibitor	PDE4A, PDE4B, PDE4C, MIF, PDE10A, PDE3A, PDE4D, TLR4, CYSLTR1, IL1B, IL6, PDE11A, PDE5A		0.00, 0.00	-18.43	0.76, 0.13	17.77	-56.34	0	0	-42.43	0	-91.7	-10.73	-80.97	-26.12
BRD-A70731303	CP	avrainvillamide-analog-5	nucleophosmin inhibitor	NPM1	Nucleophosmin inhibitor	0.00, 0.00	-18.35	0.40, 0.24	-17.37	NaN	-94.6	-18.35	-35.64	-22.49	-15.67	-37.99	0	-8.61
BRD-A44551378	CP	LFM-A12	EGFR inhibitor, epidermal growth factor receptor (EGFR) inhibitor	EGFR		0.00, 0.00	-18.2	1.40, 0.35	0	-32.04	NaN	NaN	-75.07	82.24	NaN	NaN	NaN	-18.2
BRD-K06878038	CP	deferiprone	chelating agent, cytochrome P450 inhibitor, iron absorption inhibitor, reducing agent	CYP4F2		0.00, 0.00	-18.13	0.51, 0.17	-84.01	17.89	0	-97.11	0	NaN	-55.71	0	NaN	-36.26
BRD-A97739905	CP	ketoprofen	cyclooxygenase inhibitor	PTGS2, PTGS1, CXCR1, SLC5A8		0.00, 0.00	-18.02	1.07, 0.39	35.41	0	-86.22	-68.59	-39.9	-67.06	27.07	0	0	-36.05
BRD-K86682249	CP	BRD-K86682249	tyrosine phosphatase inhibitor	PTPN1, PTPN11		0.00, 0.00	-17.95	0.90, 0.23	-17.99	-55.39	-92.42	-17.92	15.53	-99.57	-8.05	-4.73	0	-20.37
BRD-K57080016	CP	selumetinib	MEK inhibitor, MAP kinase inhibitor	MAP2K1, MAP2K2	MEK inhibitor	0.00, 0.00	-17.87	0.89, 0.32	0	-65.56	0	14.94	46.42	-46.75	-13.94	-56.04	-79.54	-21.79
BRD-K68620903	CP	dydrogesterone	progesterone receptor agonist	PGR		0.00, 0.00	-17.8	0.98, 0.32	-12.24	14.98	0	-23.35	-48.75	-72.68	-63.98	-31.36	0	-9.49
BRD-A22256192	CP	terazosin	adrenergic receptor antagonist	ADRA1D, ADRA1A, ADRA1B, KCNH2, KCNH6, KCNH7		0.00, 0.00	-17.61	0.55, 0.11	-18.68	-44.68	0	-39.96	-35.97	39.01	-60.26	0	50.48	-16.54
BRD-K73285375	CP	BRD-K73285375	lipoxygenase inhibitor			0.00, 0.00	-17.59	1.57, 0.51	81.3	23.27	44.58	-42.09	0	-69.47	0	-64.23	-58.43	-35.19
BRD-K02590140	CP	O-2050	cannabinoid receptor antagonist	CNR1		0.00, 0.00	-17.59	1.14, 0.42	-59.5	-18.42	0	-41.04	-53.21	22.71	0	12.94	-55.81	-16.75
BRD-K30020243	CP	aliskiren	renin inhibitor, peptidase inhibitor, protease inhibitor	REN		0.00, 0.00	-17.43	0.56, 0.11	-25.97	54.3	0	-87.66	0	0	-28.66	-36.36	-60.46	-8.89
BRD-K67017579	CP	cilostazol	phosphodiesterase inhibitor, platelet aggregation inhibitor	PDE3A, CYP2C19, CYP3A5, PDE3B		0.00, 0.00	-17.39	1.17, 0.38	-16.6	-44.69	0	-70.11	-64.65	-18.17	64.75	0	0	-18.24
BRD-A83695761	CP	chromanol	potassium channel blocker		Potassium channel blocker	0.00, 0.00	-17.37	1.01, 0.31	-88.29	-49.08	-29.88	-24.49	0	75.39	-17.37	52.01	NaN	-12.76
BRD-K10995081	CP	perphenazine	dopamine receptor, dopamine receptor antagonist	DRD2, CALM1, DRD1, HRH1, HTR2A, HTR2C, HTR6, HTR7	Dopamine receptor antagonist	0.00, 0.00	-17.3	1.30, 0.53	0	-2.69	-54.26	-34.85	42.9	-31.18	-39.82	70.06	-32.42	-3.42
BRD-K40742111	CP	baeomycesic-acid	lipoxygenase inhibitor			0.00, 0.00	-17.16	2.02, 0.40	-17.16	-79.66	NaN	NaN	10.96	0	NaN	NaN	NaN	-18.59
BRD-K49456190	CP	prima-1-met	thioredoxin inhibitor, TP53 activator	TP53		0.00, 0.00	-17.05	1.36, 0.39	26.9	0	0	-49.16	-74.59	-36.3	-66.09	-6.41	0	-27.69
BRD-K66944906	CP	fraxidin	carbonic anhydrase inhibitor	CA1		0.00, 0.00	-17.04	1.30, 0.40	0	-17.87	0	-79.42	0	-56.27	0	-26.91	-52.92	-16.21
BRD-A29901043	CP	KIN001-127	ITK inhibitor	ITK		0.00, 0.00	-16.67	1.63, 0.50	-51.62	-59.78	50.27	-43.13	75.27	-77.45	0	8.14	0	-33.33
BRD-A59808129	CP	guggulsterone	estrogen receptor agonist, FXR antagonist, progesterone receptor agonist, cholesterol inhibitor, IKK inhibitor, PXR agonist	NR1H4, PGR, AR, ESR1, IKBKB, NR1I2, NR3C1, NR3C2	FXR antagonist	0.00, 0.00	-16.64	1.39, 0.27	-21.09	-72.06	-30.21	-53.6	0	0	-49.7	18.95	0	-12.19
BRD-A01826957	CP	xanthinol	vasodilator			0.00, 0.00	-16.64	1.31, 0.44	-68.62	-22.04	0	0	-43.64	-39	0	62.43	-65.32	-11.23
BRD-A65280694	CP	molindone	dopamine receptor antagonist	DRD2, HTR2A, CHRM1, DRD5, HRH1, HTR1A		0.00, 0.00	-16.59	1.01, 0.30	0	-94.87	0	-55.11	-15.89	0	-19.74	-90.1	NaN	-16.59
BRD-K30816563	CP	ranitidine	histamine receptor antagonist	HRH2, SLC22A2		0.00, 0.00	-16.59	1.02, 0.31	-94.84	0	46.13	-29.16	35.87	-20.39	-73.82	0	-26.99	-12.79
BRD-A71799696	CP	BH3I-1	BCL inhibitor	BCL2		0.00, 0.00	-16.33	1.03, 0.19	-40.23	-49.11	0	36.84	0	0	-36.88	-16.33	NaN	-19.09
BRD-K32330832	CP	VER-155008	HSP inhibitor	HSPA1A		0.00, 0.00	-16.3	0.98, 0.36	-19.64	36.04	0	-45.09	-48.03	0	53.13	-37.08	-75.96	-12.97
BRD-A85424553	CP	thioperamide	histamine receptor antagonist, histamine receptor inverse agonist	HRH3, HRH4		0.00, 0.00	-16.16	1.02, 0.32	7.65	0	0	43.66	-92.2	0	-69.77	-53.49	-61.86	-32.32
BRD-K14920963	CP	erythrosine	food coloring agent			0.00, 0.00	-16.1	0.68, 0.19	0	0	-31.63	0	-90	-22.15	-10.08	-22.13	-41.34	-6.11
BRD-A60571864	CP	budesonide	glucocorticoid receptor agonist, glucocordicoid receptor antagonist, immunosuppressant	NR3C1, CYP3A5, CYP3A7		0.00, 0.00	-16.05	1.51, 0.75	-32.18	17.28	-15.64	0	0	-97.73	-20.23	-16.45	-18.8	-1.48
BRD-K60511616	CP	pravastatin	HMGCR inhibitor	HMGCR, SLCO1B1		0.00, 0.00	-15.93	0.49, 0.17	-63.42	0	36.01	0	-6.82	-4.61	-82.26	-36.06	-93.41	-25.04
BRD-K05901394	CP	terguride	adrenergic receptor antagonist, dopamine autoreceptor agonist, dopamine receptor agonist, dopamine receptor partial agonist, platelet aggregation inhibitor, prolactin secretion inhibitor, serotonin receptor antagonist	DRD2, HTR2A, HTR2B, ADRA1A, ADRA2A, ADRA2B, ADRA2C, DRD3, DRD4, HTR1A, HTR1B, HTR1D, HTR2C, PRL		10.00, 0.00	-15.9	1.16, 0.42	-25.8	21.97	-97.62	-8.67	-61.01	95.36	0	0	-80.56	-23.12
BRD-A80017228	CP	bendroflumethiazide	sodium/potassium/chloride transporter inhibitor, thiazide diuretic	SLC12A3, CA1, CA2, CA4, KCNMA1, SLC12A1		0.00, 0.00	-15.86	0.55, 0.09	-25.24	-11.75	-31.86	-19.97	0	93.58	-91.1	-29.73	73.07	-5.21
BRD-K41895714	CP	AS-605240	Phosphatidylinositol 3-kinase (PI3K) inhibitor, PI3K inhibitor	MAOB, PIK3CA, PIK3CB, PIK3CD, PIK3CG	PI3K inhibitor	0.00, 0.00	-15.78	1.70, 0.61	-44.93	-51.49	25.11	-43.74	49.1	0	12.44	-10.68	-90.37	-20.87
BRD-A49765801	CP	fludroxycortide	corticosteroid, glucocorticoid receptor agonist	NR3C1, SERPINA6	Glucocorticoid receptor agonist	10.00, 10.00	-15.72	1.34, 0.80	31.42	49.49	0	-38.19	-63.38	-53.16	97.76	-96.81	83.34	-31.43
BRD-K68558722	CP	deracoxib	cyclooxygenase inhibitor	PTGS2		10.00, 10.00	-15.68	0.60, 0.18	0	98.11	-66.93	-10.2	0	-45.4	-75.56	43.6	-72.15	-21.17
BRD-A75172220	CP	hydrocortisone	corticosteroid agonist, glucocorticoid receptor agonist, immunosuppressant, interleukin receptor antagonist	ANXA1, NOS2, NR3C1, NR3C2		0.00, 0.00	-15.68	1.34, 0.39	-91.29	90.1	-96.87	-80.83	0	-31.35	0	61.36	0	-46.39
BRD-K97274161	CP	BRD-K97274161	beta-catenin inhibitor, opioid receptor antagonist	OPRK1		0.00, 0.00	-15.66	1.31, 0.45	20.23	0	-76.59	0	-75.51	0	-51.39	-15.66	NaN	-35.81
BRD-K54330070	CP	SB-202190	p38 MAPK inhibitor, interleukin inhibitor, stress activated protein kinase inhibitor	MAPK14, AKT1, ALOX5, CHEK1, GSK3B, LCK, MAPK1, MAPK11, MAPK12, MAPK8, PRKCA, ROCK1, RPS6KB1, SGK1	Bromodomain Inhibitor, P38 MAPK inhibitor	0.00, 0.00	-15.56	1.02, 0.23	-86.73	62.19	-66.12	24.52	-38.01	0	70.43	0	-90.47	-31.11
BRD-K85266041	CP	DNQX	glutamate receptor antagonist	GRIA1, GRIA2, GRIK1, GRIN1, GRIN2A, GRIN2B		0.00, 0.00	-15.43	1.00, 0.22	-27.59	0	0	-70.05	-28.65	-18.95	0	-42.18	78.76	-11.9
BRD-A00520476	CP	otenzepad	acetylcholine receptor antagonist			0.00, 0.00	-15.41	1.58, 0.58	-15.67	-64.31	0	-38.26	-52.58	NaN	0	22.41	NaN	-15.16
BRD-K18909381	CP	CGS-12066B	serotonin receptor agonist	HTR1B, HTR1A, HTR1D, HTR2A, HTR2B, HTR2C		0.00, 0.00	-15.41	0.84, 0.18	-18.94	-40.8	-51.06	16.57	-97.09	55.79	-9.6	21.66	-85.54	-11.88
BRD-K90259198	CP	W-7	calmodulin antagonist, potassium channel blocker, squalene monooxygenase channel blocker	CALM1, CALM2, KCNA5, KCNH2, TNNC1, TNNI3		0.00, 0.00	-15.4	1.80, 0.43	-76.74	-58.79	-48.34	14.01	0	-57.35	54.97	0	22.79	-30.81
BRD-K95655893	CP	MAZ-51	VEGFR inhibitor	FLT4		0.00, 0.00	-15.21	2.05, 0.74	-98.9	26.56	0	0	-15.21	0	-87.47	-67.06	NaN	-44.16
BRD-K06335600	CP	tizanidine	adrenergic receptor agonist	ADRA2A, ADRA2B, ADRA2C, CYP1A2, NISCH		0.00, 0.00	-15.19	1.50, 0.47	-13.45	-48.37	-25.4	-40.97	-84.49	0	31.5	0	NaN	-15.19
BRD-K93188295	CP	ARC-239	adrenergic receptor antagonist	ADRA2B, ADRA2A, ADRA2C		0.00, 0.00	-15.09	1.82, 0.45	40	-27.39	-15.09	-50.03	-78.02	0	-12.6	-41.74	NaN	-13.45
BRD-K60690191	CP	MPEP	glutamate receptor antagonist	GRM5, GRM1, GRM4		0.00, 0.00	-15.06	1.56, 0.49	NaN	NaN	67.99	0	NaN	NaN	-74.59	-91.41	53.56	-30.11
BRD-A36151937	CP	genistein	tyrosine kinase inhibitor, angiogenesis inhibitor, CFTR channel activator, EGFR inhibitor, estrogen receptor agonist, histidine kinase inhibitor, immunosuppressant, isoflavone agonist, protein tyrosine kinase inhibitor, reducing agent, topoisomerase inhibitor	CFTR, ESR2, EGFR, ESR1, ESRRA, ESRRB, ESRRG, NCOA1, NCOA2, PPARG, PTK2B, TOP2A, TRPC5		0.00, 0.00	-15.05	1.30, 0.41	0	17.25	-65.74	-96.37	0	-38.84	91.91	-94.24	40.66	-30.09
BRD-K29173907	CP	isoflupredone	glucocorticoid receptor agonist	NR3C1	Glucocorticoid receptor agonist	0.00, 0.00	-15.01	1.57, 0.72	0	-13.07	0	-34.32	-48.09	-91.3	0	-41.24	0	-16.96
BRD-K08206212	CP	entecavir	DNA directed DNA polymerase inhibitor, DNA polymerase inhibitor, DNA replication inhibitor, reverse transcription inhibitor, transcription inhibitor		Reverse transcriptase inhibitor	0.00, 0.00	-15.01	0.91, 0.33	30.71	-41.47	81.18	91.49	-88.5	0	0	-41.86	-53.35	-30.01
BRD-K09764130	CP	mead-ethanolamide	cannabinoid receptor agonist			0.00, 0.00	-14.93	0.76, 0.18	-91.9	-76.34	0	88.51	-76.85	-40.07	72.1	0	0	-29.86
BRD-K91900765	CP	VX-745	p38 MAPK inhibitor	MAPK14, MAPK11, MAPK12	P38 MAPK inhibitor	0.00, 0.00	-14.7	0.86, 0.30	-33.76	-46.98	88.37	19.49	-43.87	-97.67	0	-8.46	0	-20.93
BRD-A72711497	CP	lasalocid	ionophore antibiotic			0.00, 0.00	-14.67	2.03, 0.66	-9.79	-37.92	-18.63	29.86	-94.23	59.88	-32.47	59.28	NaN	-14.67
BRD-K29178788	CP	dictamnine	furoquinoline alkaloid that causes smooth muscle contraction			0.00, 0.00	-14.67	1.32, 0.44	0	11.55	NaN	NaN	-64.28	-30.06	NaN	NaN	NaN	-14.67
BRD-A93659613	CP	GR-89696	opioid receptor agonist	OPRK1		0.00, 0.00	-14.61	0.76, 0.16	3.64	27.67	6.23	0	-74.17	-96.08	-52.78	-99.04	0	-29.22
BRD-K00675675	CP	CL-82198	metalloproteinase inhibitor	MMP13		0.00, 0.00	-14.48	1.17, 0.40	51.02	55.88	-60.49	0	44.25	-43.35	-71.43	-54.59	0	-28.95
BRD-K92726801	CP	hydrastinine	alkaloid with hemostatic properties			0.00, 0.00	-14.39	1.15, 0.42	0	-29.7	94.14	-49.26	34.95	-54.64	0	11.27	-88.88	-28.77
BRD-A41451487	CP	PK-11195	benzodiazepine receptor antagonist, constitutive androstane receptor (CAR) antagonist, PXR agonist, translocator protein antagonist	TSPO, NR1I2, NR1I3		0.00, 0.00	-14.38	0.45, 0.03	4.1	-34.3	17.29	50.74	-38.75	-21.64	44.75	-37.46	-57.88	-7.13
BRD-K02130563	CP	panobinostat	HDAC inhibitor, apoptosis stimulant, cell cycle inhibitor	HDAC1, HDAC2, HDAC3, HDAC4, HDAC6, HDAC7, HDAC8, HDAC9	HDAC inhibitor	0.00, 0.00	-14.37	1.89, 0.52	0	40.79	21.93	-58.39	-42.34	-88.83	21.49	0	-43.4	-28.74
BRD-K61033289	CP	15-delta-prostaglandin-j2	PPAR receptor agonist, FXR antagonist	PPARG, NR1H4		0.00, 0.00	-14.35	3.07, 0.89	42.76	40.75	-28.7	57.58	-72.64	-85.75	-93.07	0	0	-62.19
BRD-K17349619	CP	HLI-373	MDM inhibitor	MDM2	MDM inhibitor	0.00, 0.00	-14.35	0.85, 0.25	-46.09	-65.41	48.16	-58.35	-60.04	0	81.82	61.93	0	-28.69
BRD-K70301876	CP	escitalopram	selective serotonin reuptake inhibitor (SSRI), serotonin reuptake inhibitor	SLC6A4, ADRA1A, CHRM1, CYP2C19, HRH1, SLC6A2, SLC6A3		0.00, 0.00	-14.23	0.45, 0.13	0	-72.82	-3.57	-84.33	42.48	72.95	-93.03	2.82	-35.66	-24.9
BRD-K42679050	CP	Y-27152	potassium channel activator, potassium channel agonist	ABCC9, KCNJ8		0.00, 0.00	-14.23	0.83, 0.25	-24.28	-92.22	-62.82	15.93	0	0	-20.27	-57.56	6.55	-8.19
BRD-A83855350	CP	naltrexone	opioid receptor antagonist, opioid receptor ligand	OPRK1, OPRM1, OPRD1, SIGMAR1		0.00, 0.00	-14.18	1.51, 0.63	-58.48	-95.95	-14.18	64.5	32.62	0	0	-78.13	NaN	-32.16
BRD-K39339537	CP	epirizole	cyclooxygenase inhibitor	PTGS1, PTGS2		0.00, 0.00	-14.07	0.57, 0.10	-50.62	-58.49	-6.01	-10.74	-30.3	-19.56	0	-17.4	72.2	-2.76
BRD-A63445921	CP	nicardipine	calcium channel blocker, L-type calcium channel blocker	CACNA1C, ADORA3, ADRA1A, ADRA1B, ADRA1D, CACNA1D, CACNA2D1, CACNB2, CALM1, CHRM1, CHRM2, CHRM3, CHRM4, CHRM5, PDE1A, PDE1B		0.00, 0.00	-14.05	1.92, 0.56	-27.97	-49.09	0	31.15	0	0	-76.69	-14.05	NaN	-23.63
BRD-K36324071	CP	NF-449	purinergic receptor antagonist	P2RX1		0.00, 0.00	-14.04	1.60, 0.48	0	-60.78	-18.69	22.69	-38.07	84.82	-23.34	-42.15	0	-9.38
BRD-K69690935	CP	curcumin	cyclooxygenase inhibitor, AP inhibitor, CCN expression inhibitor, DNA methyltransferase inhibitor, EGFR expression inhibitor, free radical scavenger, FtsZ inhibitor, glucose 6 phosphatase inhibitor, histone N-acetyltransferase inhibitor, HIV integrase inhibitor, lipoxygenase inhibitor, NFkB pathway inhibitor, tau aggregation inhibitor, unidentified pharmacological activity	PTGS1, PTGS2, APP, CA1, CA12, CA14, CA2, CA4, CA6, CA9, CCND1, CYP3A4, DNMT1, DNMT3B, EP300, G6PC, MAPT, MMP13, MMP9, NOS2, XDH		0.00, 0.00	-13.91	1.56, 0.32	-45.93	0	20.68	17.54	-46.36	0	-98.67	-78.98	0	-27.83
BRD-K45031696	CP	BRD-K45031696	cytohesin inhibitor			0.00, 0.00	-13.73	0.55, 0.10	60.94	0	-70.17	-25.51	-49.22	-56.41	0	30.26	NaN	-13.73
BRD-K39187410	CP	BRD-K39187410	antiamyloidogenic agent			0.00, 0.00	-13.68	0.81, 0.28	0	-61.93	0	-24.37	36.96	-58.66	0	-11.67	-40.48	-15.7
BRD-K50324045	CP	avrainvillamide-analog-6	nucleophosmin inhibitor	NPM1	Nucleophosmin inhibitor	0.00, 0.00	-13.68	0.51, 0.22	20.36	NaN	-50.71	66.2	-32.69	-23.03	-54.06	24.63	51.42	-13.68
BRD-K98684188	CP	GSK-0660	PPAR receptor inhibitor	PPARD		0.00, 0.00	-13.65	1.11, 0.32	17.44	-78.89	-28.2	13.57	75.94	-66.97	39.44	0	-81.57	-27.31
BRD-K23204545	CP	busulfan	DNA damaging, DNA inhibitor			0.00, 0.00	-13.61	1.14, 0.38	-13.61	-44.95	0	0	-90.54	-44.46	63.35	-15.97	NaN	-9.53
BRD-K97158071	CP	droperidol	dopamine receptor antagonist, dopamine receptor	DRD2, ADRA1A	Dopamine receptor antagonist	0.00, 0.00	-13.6	0.52, 0.11	-62.11	78.63	-78.81	-85.31	0	92.75	16.09	0	-60.52	-27.21
BRD-A88282067	CP	delcorine	ganglioblocking, antiarrhythmic			0.00, 0.00	-13.59	1.53, 0.42	-52.96	-69.02	0	-35.54	48.33	0	25.28	-58.78	0	-27.18
BRD-A86109770	CP	guggulsterone	estrogen receptor agonist, FXR antagonist, progesterone receptor agonist, cholesterol inhibitor, IKK inhibitor, PXR agonist	NR1H4, PGR, AR, ESR1, IKBKB, NR1I2, NR3C1, NR3C2		0.00, 0.00	-13.56	0.94, 0.31	33.4	12.66	-41.53	-79.82	0	-70.24	0	0	-52.99	-27.13
BRD-K46742498	CP	alosetron	serotonin receptor antagonist	HTR3A		0.00, 0.00	-13.54	1.31, 0.35	0	-52.56	0	-68.74	0	NaN	-46.6	16.59	NaN	-27.08
BRD-K44067360	CP	flufenamic-acid	calcium activated chloride channel inhibitor	AKR1C3, AR, PTGS1, PTGS2, ANO1, GJA1, GJA10, GJA3, GJA4, GJA5, GJA8, GJA9, GJB1, GJB2, GJB3, GJB4, GJB5, GJB6, GJB7, GJC1, GJC2, GJC3, GJD2, GJD3, GJD4, GJE1, PANX1, PANX2, PANX3, PKD2L1, TRPC5, TRPM2, TRPM5		0.00, 0.00	-13.53	1.31, 0.34	-34.84	36.95	-64.98	0	26.3	-53.03	0	-3.11	-83.57	-23.95
BRD-K83144676	CP	olmesartan	angiotensin receptor antagonist, angiotensin antagonist	AGTR1		0.00, 0.00	-13.51	1.99, 0.48	-18.03	-10.72	-73.54	0	-96.92	NaN	0	-16.3	NaN	-9.18
BRD-K42635745	CP	suloctidil	adrenergic receptor antagonist, platelet aggregation inhibitor, vasodilator			0.00, 0.00	-13.5	0.72, 0.09	-13.6	-40.63	-67.94	-72.55	-31.71	0	0	0	-7.74	-13.39
BRD-K55420858	CP	mirin	inhibitor of MRE11A exonuclease activity	MRE11A		0.00, 0.00	-13.38	1.16, 0.47	-98.64	0	0	-26.76	0	-97.79	0	-84.91	0	-58.35
BRD-K93645900	CP	tadalafil	phosphodiesterase inhibitor	PDE5A, PDE11A		0.00, 0.00	-13.38	0.43, 0.08	-8.95	-31.4	-14.57	0	-55.64	87.28	-23.01	-73.85	41.54	-12.19
BRD-K21520694	CP	sulfacetamide	antibiotic			0.00, 0.00	-13.3	1.20, 0.33	-24.96	0	0	-75.25	0	44.44	-44.23	-15.51	NaN	-13.3
BRD-K82941592	CP	rosuvastatin	HMGCR inhibitor	HMGCR	HMGCR inhibitor	0.00, 0.00	-13.28	0.58, 0.19	36.31	-85.08	-44.27	0	0	-13.83	0	-25.82	-91.9	-12.74
BRD-K72895815	CP	SSR-69071	leukocyte elastase inhibitor	ELANE		0.00, 0.00	-13.28	2.18, 0.52	-21.63	0	0	0	-57.95	-26.3	-74.31	0	-28.48	-4.93
BRD-K79759585	CP	sildenafil	phosphodiesterase inhibitor	PDE5A, PDE6G, PDE6H, SLCO1B1, SLCO1B3		0.00, 0.00	-13.23	0.58, 0.10	-40.93	53.66	0	-56.53	0	76.29	0	-53.59	-89.11	-26.45
BRD-K01292756	CP	pimozide	dopamine receptor antagonist, dopamine receptor, opioid receptor antagonist, serotonin receptor antagonist	DRD2, DRD3, CACNA1I, CALM1, HRH1, HTR1A, HTR2A, KCNA10, KCNH2	Dopamine receptor antagonist	0.00, 0.00	-13.18	1.60, 0.57	51.27	-42.66	-14.51	-74.86	-18.36	-97.37	3.68	17.65	0	-11.86
BRD-K96037667	CP	norethindrone	ovulation inhibitor, progesterone receptor agonist	PGR	Progesterone receptor agonist	0.00, 0.00	-13.16	1.01, 0.34	-20.33	0	-52.52	-93.17	0	0	76.42	-43.96	NaN	-13.16
BRD-A39747742	CP	estradiol-valerate	estrogen receptor agonist	ESR1	Estrogen receptor agonist	0.00, 0.00	-12.85	1.16, 0.43	0	0	-83.08	-73.42	-25.7	0	0	0	-98.77	-29.57
BRD-K35133769	CP	BRD-K35133769	lipoxygenase inhibitor			0.00, 0.00	-12.78	1.25, 0.43	-34.62	60.77	-36.15	0	0	-62.26	0	-55.37	0	-25.57
BRD-K35498378	CP	alrestatin	aldose reductase inhibitor	AKR1B1		0.00, 0.00	-12.78	1.06, 0.25	-13.05	-90.65	43.83	-35.4	-35.19	0	-10.32	-87.3	9.97	-12.51
BRD-K50135270	CP	GBR-12935	dopamine uptake inhibitor	AGTR1, SLC6A3		0.00, 0.00	-12.78	1.25, 0.36	-27.48	34.79	0	-37.33	-46.51	0	0	-8.4	-97.17	-17.16
BRD-K15933101	CP	ropinirole	dopamine receptor agonist, dopamine receptor modulator	DRD2, DRD3, ADRA2A, ADRA2B, ADRA2C, DRD1, DRD4, DRD5, HTR1A, HTR1B, HTR1D, HTR2A, HTR2B, HTR2C		0.00, 0.00	-12.72	0.89, 0.31	-53.31	58.54	-22.45	0	-76.7	0	-90.32	0	-14.32	-11.12
BRD-K59962020	CP	CHEMBL-374350	NFkB pathway inhibitor			0.00, 0.00	-12.66	1.70, 0.33	-2.69	-35.33	-16.11	-15.9	-9.6	-15.72	-38.15	84.95	49.42	-1.44
BRD-K92817986	CP	BJM-CSC-19	compound cytotoxic to breast cancer stem cells			0.00, 0.00	-12.63	0.58, 0.14	13.96	-17.65	-7.61	-4.26	-44.1	-60.1	74.04	-73.63	-27.2	-5.13
BRD-K37720887	CP	SB-525334	TGF beta receptor inhibitor	TGFBR1	TGF beta receptor inhibitor	0.00, 0.00	-12.61	1.60, 0.44	-26.61	23.81	-49.89	-85.7	0	37.56	-51.7	-5.18	0	-20.05
BRD-K85090592	CP	pilocarpine	acetylcholine receptor agonist	CHRM3, CHRM1, CHRM2, CHRM4, CHRM5		0.00, 0.00	-12.61	1.15, 0.33	-59.48	5.64	-45.34	0	0	NaN	-81.71	0	NaN	-25.22
BRD-K79404599	CP	enzastaurin	PKC inhibitor, AKT inhibitor, angiogenesis inhibitor, apoptosis stimulant, PI3K inhibitor	PRKCB, AKT1, GSK3B, PRKCA, PRKCD, PRKCG	PKC inhibitor	0.00, 0.00	-12.59	0.86, 0.27	-58.77	56.15	89.43	-26.32	-80.5	0	-38.94	-14.96	0	-10.23
BRD-K51967704	CP	BIIB021	HSP inhibitor	AOX1, HSP90AA1	HSP inhibitor	0.00, 0.00	-12.57	1.28, 0.52	90.39	82.16	-70.45	-91.31	-52	0	0	27.59	-42.71	-25.15
BRD-K53913732	CP	SB-408124	orexin receptor antagonist, orexin type 1 receptor antagonist	HCRTR1, HCRTR2		0.00, 0.00	-12.55	0.93, 0.22	-25.09	0	0	31.69	-72.47	-86.24	-97.87	64.68	57.93	-26.79
BRD-K24127443	CP	BRD-K24127443	lipoxygenase inhibitor			10.00, 10.00	-12.48	1.28, 0.31	0	-24.95	98.13	-83.34	0	-54.04	0	73.04	-83.95	-25.2
BRD-K28307902	CP	flutamide	androgen receptor antagonist	AR, AHR, CYP2C19		0.00, 0.00	-12.43	0.97, 0.23	-19.86	6.14	0.43	-97.43	-28.95	-62.35	15.48	31.23	-44.05	-5
BRD-K99615199	CP	medroxyprogesterone	progesterone receptor agonist	PGR, ESR1		0.00, 0.00	-12.27	1.18, 0.40	-46.29	0	6.04	-44.19	-80.24	0	0	-95.51	0	-24.55
BRD-K56614220	CP	clofazimine	GK0582 inhibitor			12.50, 12.50	-12.22	0.64, 0.17	97.7	-22.95	-83.42	-26.03	0	NaN	0	-16.16	NaN	-8.28
BRD-K89348303	CP	ramipril	angiotensin converting enzyme inhibitor	ACE		0.00, 0.00	-12.21	0.77, 0.11	-74.89	-13.82	-26.32	40.54	29.49	-98.44	-12.21	-7.1	NaN	-11.45
BRD-K28120222	CP	parthenolide	NFkB pathway inhibitor, adiponectin receptor agonist	ADIPOR2, IKBKB, RELA		0.00, 0.00	-12.15	1.69, 0.69	0	-31.59	0	0	0	-87.84	-37.41	0	-49.83	-24.31
BRD-K80672993	CP	M2-PK-activator	pyruvate kinase isozyme activator	PKM		0.00, 0.00	-12.13	0.49, 0.08	-79.32	-12.03	-15.57	17.31	91.17	-19.11	92.68	-69.41	-12.24	-1.44
BRD-K16551401	CP	PNU-22394	serotonin receptor agonist	MAOA, MAOB		0.00, 0.00	-12.1	0.97, 0.28	-52.94	11.15	-96.46	13.26	65.66	12.99	-93.63	-50.93	0	-24.21
BRD-K91263825	CP	nortriptyline	PI3K inhibitor, potassium channel blocker, tricyclic antidepressant (TCA)	KCNJ10, SLC6A2, SLC6A4, ADRA1A, ADRA1B, ADRA1D, ADRA2A, ADRA2B, ADRA2C, ADRB1, ADRB2, ADRB3, CHRM1, CHRM2, CHRM3, CHRM4, CHRM5, CYP2C19, DRD2, HRH1, HTR1A, HTR2A, HTR2C, HTR6, PGRMC1, PIK3CD, SIGMAR1	Tricyclic antidepressant	0.00, 0.00	-12.08	1.60, 0.50	-24.73	0	0	-17.7	0	-38.27	-70.4	-3.85	-95.45	-6.45
BRD-A65145453	CP	ATPA	glutamate receptor agonist	GRIK1, GRIA2		0.00, 0.00	-12.07	1.16, 0.27	-21.62	-99.87	-12.07	-33.56	0	0	-23.48	0	NaN	-7.21
BRD-K28667196	CP	fillalbin	increases arterial blood pressure			0.00, 0.00	-12.07	0.75, 0.22	-97.36	-92.98	0	0	-39.09	89.77	0	0	-55.93	-24.14
BRD-A22844106	CP	tenoxicam	cyclooxygenase inhibitor, prostanoid receptor inhibitor	PTGS2, PTGS1		20.00, 20.00	-11.95	0.67, 0.11	-35.1	-38.88	87.92	0	97.84	99.01	-38.54	-56.04	0	-23.91
BRD-K48168960	CP	propylthiouracil	thyroperoxidase inhibitor	TPO, DIO1		0.00, 0.00	-11.74	1.72, 0.64	-67.73	61.78	0	0	63.37	-47.96	-93.6	-12.34	NaN	-11.74
BRD-A09467419	CP	mebeverine	acetylcholine receptor antagonist	CHRM1, CHRM2, CHRM3, CHRM4		0.00, 0.00	-11.7	0.85, 0.23	0	-97.77	-17.2	9.5	-37.02	-30.27	13.72	0	-49.99	-6.19
BRD-K05181084	CP	NGB-2904	dopamine receptor antagonist	DRD3		0.00, 0.00	-11.66	0.70, 0.27	-40.15	-69.23	-52.73	-67.18	0	-10.8	0	31.66	52.75	-12.52
BRD-K20755323	CP	SA-792728	sphingosine kinase inhibitor, ATPase inhibitor	SPHK1, VCP		0.00, 0.00	-11.6	1.88, 0.68	-85.11	87.47	-60.59	0	-25.09	-6.15	-47.55	0	90.46	-17.05
BRD-K25224017	CP	pirenperone	serotonin receptor antagonist	HTR2A, HTR7		10.00, 0.00	-11.58	0.50, 0.07	-52.87	44.26	32.1	-20.62	-38.71	-37.9	97.06	7.17	-72.68	-2.54
BRD-K78122587	CP	NNC-55-0396	T-type calcium channel blocker	CATSPER1, CATSPER2, CATSPER3, CATSPER4	T-type calcium channel blocker	0.00, 0.00	-11.58	1.65, 0.48	-44.94	-38.67	24.82	0	-37.41	-46.59	60.13	10.48	0	-23.16
BRD-A74975734	CP	homatropine	acetylcholine receptor antagonist	CES1, CHRM1		11.11, 0.00	-11.35	1.07, 0.39	25.77	97.27	-92.74	-45.64	0	0	-56.24	-19.51	NaN	-11.35
BRD-K35941380	CP	methysergide	serotonin receptor antagonist	HTR2C, HTR1B, HTR1E, HTR1F, HTR2A, HTR2B, HTR7, HTR1A, HTR1D, HTR5A, HTR6		0.00, 0.00	-11.27	0.81, 0.24	0	0	18.68	-50.81	29.81	-68.31	-26.82	-39.91	-17.04	-5.49
BRD-K37456065	CP	VU-0365114-2	acetylcholine receptor allosteric modulator, M5 modulator	CHRM5		0.00, 0.00	-11.23	1.65, 0.58	-49.23	-29.64	-11.23	-77.69	NaN	0	0	0	0	-18.47
BRD-A07000685	CP	hydrocortisone	corticosteroid agonist, glucocorticoid receptor agonist, immunosuppressant, interleukin receptor antagonist	ANXA1, NOS2, NR3C1, NR3C2	Glucocorticoid receptor agonist	0.00, 0.00	-11.17	1.55, 0.57	-90.18	0	78.72	0	-34.07	-44.39	0	-32.26	NaN	-11.17
BRD-K52620403	CP	STO-609	calcium/calmodulin dependent protein kinase inhibitor, calmodulin inhibitor	CAMKK1, CAMKK2		0.00, 0.00	-11.14	1.22, 0.38	0	-58.2	-78.34	0	0	-45.21	-42.19	0	0	-22.27
BRD-A17065207	CP	brefeldin-a	antibiotic that disrupts Golgi function, brefeldin A inhibited guanine nucleotide exchange protein inhibitors, golgi-specific brefeldin A-resistance guanine nucleotide exchange factor inhibitor, protein synthesis inhibitor	ARF1, ARFGEF1, ARFGEF2, CYTH2, GBF1, SAR1A	Protein synthesis inhibitor	0.00, 0.00	-11.13	2.14, 0.78	0	72.82	0	-60.74	0	-33.52	-30.18	-10.87	-34.82	-11.39
BRD-K51918615	CP	iodophenpropit	histamine receptor antagonist, histamine receptor inhibitor, ionotropic glutamate receptor antagonist	HRH3, HRH4, GRIN2B		0.00, 0.00	-11.1	1.10, 0.33	-48.62	-70.29	0	82.75	0	0	-50.16	28.21	-99.63	-22.19
BRD-A07029265	CP	ipratropium	acetylcholine receptor antagonist	CHRM1, CHRM2, CHRM3, CHRM4, CHRM5		0.00, 0.00	-11.08	1.26, 0.40	19.35	-87.84	0	0	-69.75	0	-89.06	-22.16	37.24	-27.96
BRD-K20287671	CP	SU-4312	platelet-derived growth factor receptor (PDGFR) inhibitor, tyrosine kinase inhibitor, vascular endothelial growth factor receptor (VEGFR) inhibitor, vascular endothelial growth factor receptor 2 (VEGFR2) inhibitor	KDR, PDGFRB	VEGFR inhibitor	0.00, 0.00	-11.05	0.88, 0.31	-82.16	19.05	0	-24.28	-45.95	0	-96.95	0	0	-22.09
BRD-K81169441	CP	cerivastatin	HMGCR inhibitor	HMGCR, CYP2C8, CYP3A5	HMGCR inhibitor	0.00, 0.00	-11.03	0.95, 0.18	59.39	-54.92	-81.89	77.84	-49.69	NaN	0	13.16	NaN	-22.07
BRD-A28318179	CP	aminomethyltransferase	nitric oxide synthase inhibitor	NOS2		0.00, 0.00	-11	1.30, 0.47	59.55	-33.12	0	-38.48	-51.68	0	0	-91.11	0	-22
BRD-A93255169	CP	thalidomide	angiogenesis inhibitor, cereblon inhibitor, tumor necrosis factor production inhibitor, tumor necrosis factor receptor antagonist, tumor necrosis factor receptor inhibitor	TNF, CRBN, CYP1A2, CYP2B6, CYP2C19, CYP3A5, FGFR2, NFKB1, ORM1, ORM2, PTGS2		0.00, 0.00	-10.99	1.03, 0.41	-90.67	27.32	-96.47	-82.48	17.51	-17.5	0	-7.04	89.91	-14.95
BRD-A48430263	CP	pioglitazone	PPAR receptor agonist, insulin sensitizer, adiponectin expression enhancer, thiazolidinedione	PPARG, INS, TRPM3	PPAR receptor agonist	0.00, 0.00	-10.98	0.41, 0.10	-30.31	-14.02	26.74	-7.93	-40.09	-31.57	-92.9	0	87.47	-6.73
BRD-K21009077	CP	BRD-K21009077	dual specificity protein phosphatase inhibitors			0.00, 0.00	-10.94	1.00, 0.26	-82.91	-64.66	0	0	-37.38	-34.57	0	33.11	0	-21.89
BRD-K46424862	CP	hymecromone	monoamine oxidase inhibitor	MAOA		0.00, 0.00	-10.89	0.81, 0.25	-96.81	29.1	-36.44	-90.26	-10.89	0	-13	10.2	NaN	-7.42
BRD-K70914287	CP	BIBX-1382	EGFR inhibitor, tyrosine kinase inhibitor	EGFR, ERBB2	EGFR inhibitor	0.00, 0.00	-10.82	1.45, 0.41	-62.9	-31.84	-66.06	36.65	18.26	0	-41.89	9.06	58.94	-21.64
BRD-K79131256	CP	albendazole	tubulin inhibitor, acetylcholinesterase inhibitor, microtubule inhibitor	CYP1A2, CYP2J2, TUBA1A, TUBB, TUBB4B	Tubulin inhibitor	0.00, 0.00	-10.8	0.83, 0.44	-71.95	-55.98	24.74	-88.33	18.66	29.41	71.44	7.41	-32.84	-29.01
BRD-K04414442	CP	SB-222200	tachykinin antagonist	TACR3		0.00, 0.00	-10.66	1.33, 0.55	-21.32	-57.26	-92.86	0	24.06	0	0	11.74	-91.2	-32.75
BRD-K64614248	CP	salicin	antiinflammatory agent			10.00, 0.00	-10.65	1.13, 0.30	0	-40.07	-31.49	-45.59	87.19	0	96.52	-76.75	-11.89	-9.41
BRD-A14985772	CP	ascorbyl-palmitate	antioxidant			10.00, 0.00	-10.63	1.15, 0.44	-21.26	-54.98	-98.81	0	96.57	0	0	57.25	-74.21	-38.04
BRD-K61217870	CP	n-(3-acetamidophenyl)-3-chlorobenzamide	glutamate receptor inhibitor	GRM5		0.00, 0.00	-10.57	0.99, 0.22	-17.18	-28.04	0	29.35	-51.03	-59.93	0	-22.85	42.77	-3.96
BRD-A01295252	CP	trans-7-hydroxy-pipat	dopamine receptor ligand			0.00, 0.00	-10.56	0.77, 0.33	27.52	0	-99.26	67.96	-25.03	-68.46	0	-57.01	0	-21.13
BRD-K39621635	CP	artemether	antimalarial, interacts with heme and with COX3	ATP1A1, CYP2B6, CYP2C19, CYP3A5		0.00, 0.00	-10.48	1.15, 0.26	0	14.34	0	-85.16	-73.18	NaN	48.18	-37.47	NaN	-20.97
BRD-K27871032	CP	lysergol	ergoline alkaloid	HTR1B, HTR1D, HTR1E		0.00, 0.00	-10.42	1.22, 0.39	-4.8	-52.62	-94.74	0	-27.5	0	70.69	-68.2	42.59	-16.05
BRD-A93424738	CP	dexamethasone	glucocorticoid receptor agonist, corticosteroid agonist, immunosuppressant	ANXA1, CYP3A4, CYP3A5, NOS2, NR0B1, NR3C1, NR3C2	Glucocorticoid receptor agonist	0.00, 0.00	-10.4	1.25, 0.52	0	0	0	-55.77	0	-78.61	-98.56	-23.31	0	-20.81
BRD-A34255068	CP	rolipram	phosphodiesterase inhibitor, interleukin receptor antagonist	PDE4A, PDE4B, PDE4D, PDE4C, PDE5A		0.00, 0.00	-10.37	0.74, 0.10	-33	6.79	0	-99.42	-19.94	-61.35	-12.09	0	20.61	-8.64
BRD-K57930253	CP	nitrazepam	GABA benzodiazepine site receptor agonist	GABRA1, GABRA2, GABRA3, GABRA4, GABRA5, GABRA6, GABRB1, GABRB2, GABRB3, GABRD, GABRE, GABRG1, GABRG2, GABRG3, GABRP, GABRQ, GABRR1, GABRR2, GABRR3, SCN1A	Benzodiazepine receptor agonist	0.00, 0.00	-10.34	1.19, 0.33	-77.95	-14.44	0	-50.11	-26.74	NaN	48.71	94.91	NaN	-6.24
BRD-K99411983	CP	lumicolchicine	colchicine isomer, non-binder of microtubules			0.00, 0.00	-10.26	0.51, 0.16	-20.51	0	0	33.41	-93.98	54.56	61.04	-62.83	-97.49	-22.46
BRD-A07765530	CP	epinephrine	carbonic anhydrase activator, hormone, neurotransmitter	ADRA1A, ADRA1B, ADRA1D, ADRA2A, ADRA2B, ADRA2C, ADRB1, ADRB2, ADRB3, PAH, TNF		0.00, 0.00	-10.21	1.24, 0.66	12.65	63.59	82.9	-98.39	-69.26	-93.97	0	-10.21	NaN	-24.29
BRD-A50454580	CP	PD-0325901	MEK inhibitor, MAP kinase inhibitor, protein kinase inhibitor	MAP2K1, MAP2K2		0.00, 0.00	-10.2	1.50, 0.58	-54.01	-22.16	61.51	-11.84	65.78	-98.58	-29.03	0	0	-8.56
BRD-K48722258	CP	dilazep	adenosine reuptake inhibitor, calcium channel antagonist, platelet aggregation inhibitor	SLC29A1, CACNA1C		0.00, 0.00	-10.14	1.32, 0.44	-23.35	10.03	55.01	0	-49.53	-98.45	-34.46	-10.14	NaN	-8.64
BRD-K20714604	CP	RS-56812	serotonin receptor antagonist, serotonin receptor partial agonist	HTR3A		0.00, 0.00	-10.11	0.95, 0.38	-91.71	-38.71	50.09	28.8	-23	-14.49	0	19.73	-41.53	-5.74
BRD-K69328504	CP	L-690488	nositol monophosphatase inhibitor	IMPA1		0.00, 0.00	-10.11	1.00, 0.20	0	-70.06	25.69	0	0	-91.27	0	-20.22	-69.46	-25.71
BRD-K69763916	CP	LY-341495	glutamate receptor antagonist	GRM2, GRM3		0.00, 0.00	-10.09	1.00, 0.32	0	55.75	0	-80.09	-12.95	-7.24	-84.81	-83.76	0	-42.37
BRD-K22009844	CP	phenprobamate	skeletal muscle relaxant			0.00, 0.00	-10	0.67, 0.23	-23.85	-41.81	-61.57	62.5	0	NaN	0	0	NaN	-20
BRD-K34685430	CP	methylergometrine	dopamine receptor antagonist, partial serotonin receptor agonist	DRD1, HTR1E, HTR1F, HTR2A, HTR2B, HTR2C		0.00, 0.00	-9.97	0.91, 0.26	15.54	15.8	-30.74	-98.48	-71.64	0	25.54	-24.76	NaN	-9.97
BRD-K92991072	CP	PAC-1	caspase activator	CASP3		0.00, 0.00	-9.9	1.80, 0.50	63.81	-42.99	0	0	-95.56	-65.15	27.93	-30.32	0	-19.79
BRD-K18135438	CP	chenodeoxycholic-acid	11-beta hydroxysteroid dehydrogenase inhibitor, FXR agonist	HSD11B1, NR1H4		0.00, 0.00	-9.84	1.22, 0.45	-34.28	-64.17	0	0	-95.12	-46.75	0	0	0	-19.67
BRD-K93258693	CP	GW-9662	PPAR receptor antagonist	PPARG, NCOA2, RXRA		0.00, 0.00	-9.83	1.00, 0.25	-31.47	-12.5	0	-16.28	-80.43	-46.82	74.28	0	62.14	-7.15
BRD-K39746403	CP	erythromycin	NFkB pathway inhibitor, 50S ribosomal subunit inhibitor, motilin receptor agonist, RPLV inhibitor	CYP3A4, MLNR		0.00, 0.00	-9.75	0.74, 0.14	-27.7	-55.41	0	-17.72	0	0	73.73	-18.95	-20.22	-1.79
BRD-K59597909	CP	phenothiazine	dopamine receptor antagonist			0.00, 0.00	-9.74	0.60, 0.10	0	-44.86	11.62	-25.3	50.38	14.25	-75.39	-12.64	-75.31	-6.84
BRD-K24201553	CP	SB-269970	serotonin receptor antagonist	HTR7		0.00, 0.00	-9.71	0.86, 0.31	83.83	0	-68.47	0	20.46	-95.83	-25.59	-61.92	0	-19.42
BRD-K51557114	CP	BRD-K51557114	GlyT-2 inhibitor	GPR18, LPAR5, SLC6A5		0.00, 0.00	-9.64	0.81, 0.26	10.98	-77.12	-9.64	43.21	78.78	-77.09	6.81	-64.99	NaN	-37.2
BRD-K48195008	CP	ethinylestradiol	DNA directed DNA polymerase stimunlant, estrogen receptor agonist	ESR1, CYP2C8, ESR2, NR1I2		0.00, 0.00	-9.61	1.73, 0.58	-57.57	-93.07	0	-62.26	0	NaN	0	0	NaN	-19.22
BRD-A64933752	CP	CV-1808	adenosine receptor agonist	ADORA2A, ADORA2B	Adenosine receptor agonist	0.00, 0.00	-9.55	1.07, 0.36	48.43	-27.6	-29.06	39.28	71.76	0	-35.57	-29.99	NaN	-9.55
BRD-A43930669	CP	L-368899	oxytocin receptor antagonist	OXTR, AVPR1A, AVPR2, OXT		0.00, 0.00	-9.53	1.28, 0.47	47.42	0	0	-44.81	-43.33	0	0	-49.32	-57.23	-19.07
BRD-K45252063	CP	clofibrate	PPAR receptor agonist	PPARA, LPL		10.00, 0.00	-9.47	0.58, 0.24	-82.33	-47.78	-18.94	0	96.33	0	0	24.95	-66.11	-19.5
BRD-K39111395	CP	BCL2-inhibitor	BCL inhibitor	BCL2	BCL inhibitor	0.00, 0.00	-9.37	1.31, 0.45	11.49	-75.83	0	-27.22	-17.47	-13.56	-70.09	0	0	-5.18
BRD-A41250306	CP	cyclopenthiazide	diuretic, inhibitor of sodium chloride symporter			0.00, 0.00	-9.35	0.52, 0.18	-43.35	33.22	0	-31.13	69.99	0	-93.59	-53.63	0	-18.71
BRD-K86600316	CP	RS-79948	adrenoreceptor antagonist			0.00, 0.00	-9.32	0.88, 0.23	84.14	44.83	-95.82	-62.38	0	0	-15.2	-15.8	NaN	-9.32
BRD-K27737647	CP	H-89	AKT inhibitor, cAMP dependent protein kinase inhibitor, PKA inhibitor, voltage-gated potassium channel blocker	PRKACA, GSG2, KCNA2, KCNA3, KCNA5, KCNAB2, KCNC1, KCNC2, KCNC3, KCNE1, KCNE2, KCNE3, KCNE4, KCNH1, KCNH2, KCNQ1, KCNQ2, KCNQ3, KCNQ5, KCNS3, PKIA	PKA inhibitor	10.00, 10.00	-9.3	1.58, 0.55	73.65	9.23	0	-94.24	-30.01	-70.47	-51.63	16.91	97.77	-18.59
BRD-K05151076	CP	ZK-164015	estrogen receptor antagonist	ESR1, ESR2	Estrogen receptor antagonist	0.00, 0.00	-9.22	1.38, 0.18	10.84	-63.88	-49.96	10.37	-41.39	-49.65	37.53	60.43	0	-18.43
BRD-A39415247	CP	norethisterone	ovulation inhibitor	PGR	Progesterone receptor agonist	10.00, 10.00	-9.2	0.76, 0.27	-22.79	0	98.57	-83.37	53.29	74.35	-41.2	-76.41	0	-18.4
BRD-K22227508	CP	targinine	nitric oxide synthase inhibitor	NOS2, NOS3		12.50, 0.00	-9.19	2.35, 0.69	-34.52	-49.55	0	60.77	0	NaN	96.29	-46.61	NaN	-18.38
BRD-A18620900	CP	estriol	estrogen receptor agonist, estrogen receptor antagonist	ESR1, ESR2	Estrogen receptor agonist	0.00, 0.00	-9.13	1.24, 0.34	-59.71	-57.47	0	0	-21.88	84.07	38.44	-33.06	NaN	-9.13
BRD-A04668240	CP	CGP-52432	GABA receptor antagonist	GABBR1, GABBR2	GABA receptor antagonist	0.00, 0.00	-9.02	1.38, 0.45	29.47	-34.43	-32.26	-37.85	0	43.13	-47.24	0	0	-18.05
BRD-K82731415	CP	olomoucine	CDK inhibitor	CDK1, CDK2, CDK5, MAPK1		0.00, 0.00	-9.02	0.93, 0.22	-43.22	36.05	-83.43	0	0	-96.44	0	-25.12	0	-18.03
BRD-K05181463	CP	L-741626	dopamine receptor, dopamine receptor antagonist	DRD2, DRD3, DRD4, HTR2A, HTR2B	Dopamine receptor antagonist	10.00, 10.00	-9.01	1.27, 0.42	-61.77	25.34	97.61	-90.73	-46.87	24.09	88.42	-40.56	0	-18.01
BRD-A52193669	CP	withaferin-a	acetylcholinesterase inhibitor, butyrylcholinesterase inhibitors, IKK inhibitor, NFkB pathway inhibitor, PKC inhibitor	ACHE, BCHE, IKBKB	IKK inhibitor	0.00, 0.00	-8.98	1.85, 0.40	0	-29.3	89.88	16.21	-55.2	-36.74	0	-14.96	-48.21	-2.99
BRD-K02113016	CP	olaparib	PARP inhibitor, DNA repair enzyme inhibitor	PARP1, PARP2, PARP3	PARP inhibitor	0.00, 0.00	-8.95	0.59, 0.13	-91.83	-37.32	-18.22	0	13.57	10.4	-13.88	-76.08	0	-4.02
BRD-K56403959	CP	ZK-756326	CC chemokine receptor ligand	CCR8		0.00, 0.00	-8.9	1.11, 0.35	56.23	-25.66	0	-55.21	-33.05	38.15	10.45	-68.93	NaN	-8.9
BRD-K31920458	CP	mestranol	estrogen receptor agonist	ESR1		0.00, 0.00	-8.83	0.48, 0.06	-94.01	-72.25	0	-92.84	-41.03	58.02	23.56	15.1	0	-17.66
BRD-K68246049	CP	TTNPB	RAR agonist, retinoid receptor agonist	RARB, RARA, RARG	Retinoid receptor agonist	0.00, 0.00	-8.82	1.40, 0.33	62.84	42.38	0	-72.67	-47.83	38.67	0	-42.51	-64.32	-17.64
BRD-K16233984	CP	eriochrome-black-t	azo dye used in titrations to detect metal ions			10.00, 0.00	-8.75	1.23, 0.38	-9.27	0	95.7	-49.66	0	-90.55	-82.64	-25.09	0	-8.22
BRD-A33447119	CP	oxfendazole	anthelmintic agent			0.00, 0.00	-8.72	0.48, 0.13	10.36	-42.11	31.66	41.58	-60.04	51.38	-27.66	-8	-99.92	-9.45
BRD-A09472452	CP	flecainide	sodium channel blocker, sodium channel inhibitor, voltage-gated sodium channel blocker	SCN5A, KCNA5, KCNA7, SCN4A		0.00, 0.00	-8.72	0.55, 0.09	-15.89	-27	-82.04	34.66	8.1	-35.67	-13.51	72.28	0	-3.92
BRD-K63954456	CP	BRD-K63954456	macrophage migration inhibiting factor inhibitor, nitric oxide production inhibitor, tumor necrosis factor production inhibitor	MIF, TNF		0.00, 0.00	-8.65	2.57, 1.06	0	-19.85	-62.28	-21.21	0	0	-88.54	0	NaN	-8.65
BRD-A64092382	CP	mexiletine	sodium channel blocker, potassium channel blocker	SCN5A, AHR, CYP2B6, CYP2E1, KCNK2, KCNK3, SCN4A	Sodium channel blocker	0.00, 0.00	-8.64	0.61, 0.13	24.07	36.83	51.91	-31.92	-60.1	18.97	-34.82	-23	-90.82	5.71
BRD-K53061490	CP	ozagrel	thromboxane synthase inhibitor, platelet aggregation inhibitor, selective thromboxane synthetase inhibitor	TBXAS1		0.00, 0.00	-8.5	1.00, 0.19	-41.83	-8.5	-22.49	6.67	-41.11	-86.42	-6.18	-8.37	NaN	-4.9
BRD-A92670106	CP	tocainide	sodium channel blocker, voltage-gated sodium channel blocker	SCN5A		0.00, 0.00	-8.4	0.43, 0.11	-33.85	-23.25	29.9	9.33	-59.42	0	-24.05	0	NaN	-8.4
BRD-K63195589	CP	tipifarnib	farnesyltransferase inhibitor, angiogenesis inhibitor, apoptosis stimulant	FNTA, FNTB		0.00, 0.00	-8.35	0.66, 0.16	-67.88	-34.06	-27.91	0	0	57.92	12.17	55.56	-68.95	-16.71
BRD-K30197592	CP	5-methoxytryptamine	serotonin receptor agonist	HTR2A, HTR6, HTR1B, HTR1D, HTR1E, HTR1F, HTR2C, HTR4, HTR7, TRPM8		0.00, 0.00	-8.27	1.44, 0.44	0	0	-62	16.92	0	25.5	-16.55	-95.14	-72.47	-19.21
BRD-K70511574	CP	sunitinib	FLT3 inhibitor, KIT inhibitor, PDGFR tyrosine kinase receptor inhibitor, RET tyrosine kinase inhibitor, VEGFR inhibitor, angiogenesis inhibitor, colony stimulating factor receptor antagonist, colony stimulating factor receptor inhibitor, platelet-derived growth factor receptor (PDGFR) inhibitor, vascular endothelial growth factor receptor (VEGFR) inhibitor, vascular endothelial growth factor rece…	FLT3, KDR, KIT, FLT4, FLT1, PDGFRA, PDGFRB, RET, CSF1R, FGFR1		0.00, 0.00	-8.26	1.27, 0.45	-67.09	-98.67	0	-86.19	0	0	0	-16.51	81.79	-27.76
BRD-K78959463	CP	FPL-64176	calcium channel agonist, L-type calcium channel activator	CACNA1C, CACNA1S		0.00, 0.00	-8.24	0.98, 0.39	6.84	-95.19	-44.5	-0.84	17.58	13.41	-41.14	92.72	-56.92	-15.64
BRD-K05673000	CP	dicloxacillin	bacterial cell wall synthesis inhibitor		Bacterial cell wall synthesis inhibitor	10.00, 0.00	-8.24	0.85, 0.26	3.65	-63.63	-55.9	-21.58	0	0	0	-35.84	95.59	-16.48
BRD-K32247306	CP	primidone	GABA receptor antagonist, unidentified pharmacological activity	GABRA1, CHRNA4, CHRNA7, GABRA2, GABRA3, GABRA4, GABRA5, GABRA6, GABRB1, GABRB2, GABRB3, GABRD, GABRE, GABRG1, GABRG2, GABRG3, GABRP, GABRQ, GRIA2, GRIK2		0.00, 0.00	-8.23	0.44, 0.11	-25.42	63.94	-25.54	-14.04	-20.81	-65.13	8.99	5.42	0	-2.42
BRD-K72024482	CP	MRS-1754	adenosine receptor antagonist	ADORA2B, ADORA1, ADORA2A, ADORA3		0.00, 0.00	-8.16	0.80, 0.20	-84.89	-78.2	0	57.06	26.74	-16.33	-78.26	47.33	0	-22.86
BRD-K15107389	CP	BRD-K15107389	ribosomal protein inhibitor	RPS6KA1, RPS6KA2, RPS6KA3		0.00, 0.00	-8.1	1.64, 0.42	-75.58	0	0	-16.21	-69.64	0	0	-63.97	0	-20.77
BRD-A00267231	CP	hemado	adenosine receptor agonist	ADORA3, ADORA1, ADORA2A, ADORA2B		0.00, 0.00	-8.1	0.85, 0.32	-79.73	24.33	0	0	-98.2	-26.58	-55.4	16.92	0	-16.19
BRD-A31800922	CP	procyclidine	anticholinergic	CHRM1, CHRM2, CHRM3, CHRM4		0.00, 0.00	-8.07	1.05, 0.30	-19.45	-40.29	60.03	0	0	0	-61.32	-23.82	NaN	-8.07
BRD-K14791739	CP	fluticasone	glucocorticoid receptor agonist	NR3C1, CYP3A5, CYP3A7, NR3C2, PGR, PLA2G4A	Glucocorticoid receptor agonist	0.00, 0.00	-8.05	1.40, 0.78	-23.33	83.16	0	23.4	-93.82	-44.1	-53.54	0	0	-16.09
BRD-A84481105	CP	thioridazine	acetylcholine receptor ligand, dopamine receptor, dopamine receptor antagonist, mucosa associated lymphoid tissue lymphoma translocation protein 1 (MALT1) inhibitor	DRD1, DRD2, HTR2A, ADRA1A, ADRA1B, CHRNA7, DRD5, HRH1, HTR1A, HTR2C, HTR6, HTR7, KCNH2, MALT1	Dopamine receptor antagonist	0.00, 0.00	-7.97	1.84, 0.60	0	32.05	-36.41	-13.11	0	-21.92	0	-18.19	-43.04	-2.84
BRD-K86204871	CP	terconazole	cell wall synthesis inhibitor, sterol demethylase inhibitor		Sterol demethylase inhibitor	0.00, 0.00	-7.96	0.58, 0.15	63.92	-61.45	0	-81.53	-22.79	0	-67.65	55.1	0	-15.92
BRD-K77830450	CP	forskolin	adenylyl cyclase activator, Adenylate cyclase stimulant, growth hormone receptor agonist, phosphokinase stimulant	ADCY2, ADCY5, GNAS		0.00, 0.00	-7.95	0.85, 0.43	24.28	-26.87	0	-10.74	-30.2	0	-34.95	58.45	-34.64	-5.16
BRD-K97688263	CP	benzamil	epithelial sodium channel blocker	PKD2L1, SCNN1A, SCNN1B, SCNN1G, ASIC1, SCNN1D, SLC8A1		0.00, 0.00	-7.94	1.43, 0.50	-62	-78.29	0	0	0	0	-11.45	-41.78	NaN	-7.94
BRD-K19360254	CP	ergocornine	dopamine receptor agonist	DRD2		0.00, 0.00	-7.91	1.14, 0.24	-50.1	-23.3	62.76	27.32	0	51.53	0	-60.3	-92.62	-15.82
BRD-A61189834	CP	BRD-A61189834	XIAP inhibitor	XIAP		0.00, 0.00	-7.84	1.20, 0.36	28.27	9.56	32.48	-70.94	-90.53	0	0	-15.67	-62.7	-29.63
BRD-K98769987	CP	flumazenil	benzodiazepine receptor antagonist, GABA benzodiazepine site receptor antagonist	GABRA1, GABRA2, GABRA3, GABRA5, GABRA4, GABRA6, GABRB1, GABRB2, GABRB3, GABRD, GABRE, GABRG1, GABRG2, GABRG3, GABRP, GABRQ		0.00, 0.00	-7.82	1.15, 0.22	-21.96	-45.88	55.45	-66.08	19.46	32.34	-89.84	6.32	45.15	-22.45
BRD-A53952395	CP	prilocaine	anesthetic	SCN5A		0.00, 0.00	-7.66	1.05, 0.44	-31.72	-43.68	-77.16	33.02	0	0	48.2	-16.91	NaN	-7.66
BRD-K33860217	CP	CP-94253	serotonin receptor agonist	HTR1B		0.00, 0.00	-7.66	1.03, 0.28	0	-26.92	70.95	-11.24	-13.96	-98.13	-86.06	0	0	-4.08
BRD-K98372770	CP	L-2167	PPAR receptor agonist	PPARD		0.00, 0.00	-7.64	1.02, 0.34	0	-87.88	61.26	-15.27	0	0	0	-47.65	-83.47	-23.82
BRD-K85015012	CP	NNC-05-2090	GABA uptake inhibitor, GAT inhibitor	SLC6A11, SLC6A12, SLC6A13		0.00, 0.00	-7.63	1.48, 0.51	-83	34.55	-96.21	-15.26	-69.12	31.12	0	0	0	-17
BRD-K97764662	CP	PD-173074	FGFR inhibitor, VEGFR inhibitor	FGFR1, FGFR3, FGFR2, FGFR4, FLT1, FLT4, KDR, PDGFRA, PDGFRB	FGFR inhibitor, VEGFR inhibitor	0.00, 0.00	-7.59	1.28, 0.40	0	-17.52	24.16	-15.99	-14.43	20.7	29.83	-22.2	-67.33	-0.74
BRD-K39188321	CP	betamethasone	corticosteroid agonist, glucocorticoid receptor agonist	NR3C1		0.00, 0.00	-7.58	1.60, 0.66	-65.17	-16.5	0	12.39	-60.13	-72.11	0	48.08	44.45	-15.16
BRD-A23770159	CP	sirolimus	mTOR inhibitor, CCR expression inhibitor, cell cycle inhibitor, proteasome inhibitor, protein kinase inhibitor, T cell inhibitor	MTOR, FKBP1A, CCR5, FGF2		0.00, 0.00	-7.58	1.42, 0.40	-51.52	-34.39	0	0	0	0	-6.06	-52	-93.22	-9.09
BRD-K87947369	CP	tozasertib	Aurora kinase inhibitor, Bcr-Abl kinase inhibitor, FLT3 inhibitor, JAK inhibitor, Abl kinase inhibitor, mitotic inhibitor	AURKA, AURKB, ABL1, AURKC, BCR, FLT3, JAK2, DDR2, LCK		0.00, 0.00	-7.55	1.70, 0.50	-72.62	0	0	0	-38.45	-86.82	12.45	-20.11	0	-15.09
BRD-A57457122	CP	VU-0400071-3	glutamate receptor modulator	GRM4		0.00, 0.00	-7.51	1.52, 0.31	0	-36.97	0	-16.44	0	-68.22	0	-45.1	0	-15.03
BRD-K59184148	CP	SB-216763	glycogen synthase kinase inhibitor	GSK3B, CCNA2, CDK2, GSK3A	Glycogen synthase kinase inhibitor	0.00, 0.00	-7.49	0.36, 0.17	92.01	0	-20.52	0	0	-97.08	0	-39.37	-99.86	-14.99
BRD-K89125793	CP	tinidazole	anti-protozoal			0.00, 0.00	-7.48	0.77, 0.15	-60.47	-60.9	9.55	0	-52.93	0	22.62	-51.53	0	-14.96
BRD-A06390036	CP	hydroquinidine	anti-arrhythmia agent			0.00, 0.00	-7.47	0.61, 0.22	-41.88	-84.23	0	0	64.46	-27.18	94.42	0	-44.78	-14.95
BRD-K31484631	CP	rifabutin	DNA directed DNA polymerase inhibitor, DNA directed RNA polymerase inhibitor, protein synthesis inhibitor	CYP3A4, HSP90AA1, HSP90B1		0.00, 0.00	-7.44	0.94, 0.24	-19.67	19.32	-51.94	-43.62	0	0	-95	0	0	-14.88
BRD-A38913120	CP	BH3I-1	BCL inhibitor	BCL2		0.00, 0.00	-7.41	0.98, 0.30	-78.31	0	0	32.27	-19.85	60.49	0	-53.83	-97.79	-14.82
BRD-K89152108	CP	liothyronine	thyroid hormone function stimulant	THRA, THRB		0.00, 0.00	-7.39	0.84, 0.28	-87.98	15.97	-39.86	54.34	0	0	-56.82	-11.48	NaN	-7.39
BRD-K29582115	CP	ziprasidone	dopamine receptor antagonist, serotonin receptor antagonist, norepinephrine reuptake inhibitor, serotonin receptor agonist, serotonin reuptake inhibitor	DRD2, HTR2A, HTR1A, HTR1D, HRH1, HTR1B, HTR1E, HTR2C, HTR7, ADRA1A, ADRA1B, ADRA2A, ADRA2B, ADRA2C, CHRM1, CHRM2, CHRM3, CHRM4, CHRM5, DRD1, DRD3, DRD4, DRD5, HTR3A, HTR6, SLC6A4		0.00, 0.00	-7.36	1.74, 0.64	-45.02	-18.38	0	-20.11	0	39.99	0	0	-55.89	-14.73
BRD-K38323065	CP	phenacetin	cyclooxygenase inhibitor	PTGS1	Cyclooxygenase inhibitor	0.00, 0.00	-7.36	0.81, 0.15	19.24	-5.5	-42.72	-34.04	0	-58.67	-53.59	86.34	46.63	-9.21
BRD-K57179821	CP	crotamiton	scabicidal, antipruritic			0.00, 0.00	-7.32	1.06, 0.17	32.47	-75.34	9.11	-22.73	5.41	-10.95	-22.84	-75.89	0	-3.69
BRD-A78303415	CP	hyoscyamine	acetylcholine receptor inhibitor	CHRM1, CHRM2, CHRM3, CHRM4		0.00, 0.00	-7.28	1.51, 0.40	-57.17	0	-62.32	-6.44	9	-39.99	-7.28	-14.63	NaN	-2.49
BRD-A75517195	CP	thiazolopyrimidine	CDC inhibitor			0.00, 0.00	-7.27	0.32, 0.08	0	-17.58	0	0	-63.7	77.75	-87.32	0	-99.16	-14.54
BRD-K01192156	CP	tyrphostin-AG-112	protein tyrosine kinase inhibitor	EGFR		0.00, 0.00	-7.26	1.78, 0.49	0	38.37	17.58	-51.28	42.3	-46.93	-21.8	0	-85.07	-14.51
BRD-A24429032	CP	HEAT	adrenergic receptor antagonist	ADRA1A		10.00, 10.00	-7.2	1.06, 0.27	0	-81.17	-37.15	-31.82	98.67	0	-81.98	49.51	88.86	-14.4
BRD-K64994968	CP	progesterone	progesterone receptor agonist	PGR, CYP17A1, NR3C2, CATSPER1, CATSPER2, CATSPER3, CATSPER4, CYP2C19, ESR1, OPRK1, TRPC5	Progesterone receptor agonist	0.00, 0.00	-7.14	0.45, 0.11	11.42	-13.48	-68.16	-36.46	11.2	-31.42	0	-15.23	0	-0.81
BRD-K88172511	CP	naltrexone	opioid receptor antagonist, opioid receptor ligand	OPRK1, OPRM1, OPRD1, SIGMAR1		0.00, 0.00	-7.13	0.51, 0.15	-8.97	-43.11	-36.39	0	9.38	-78.69	3.67	-12.54	0	-5.28
BRD-A67433117	CP	NCS-382	GABA receptor antagonist	GABBR1, GABBR2, SLC52A2		0.00, 0.00	-7.13	0.91, 0.31	38.43	0	-94.75	71.47	-46.13	-14.25	0	35.45	-91.5	-19.6
BRD-K93176058	CP	AC-55649	RAR agonist, retinoid receptor agonist	RARB, RARA	Retinoid receptor agonist	0.00, 0.00	-7.1	1.35, 0.26	0	-70.64	-2.01	-81.53	62.53	37.24	-19.68	-58.85	0	-12.2
BRD-K53979406	CP	ALX-5407	glycine transporter inhibitor, GlyT-1 inhibitor	SLC6A9		0.00, 0.00	-7.1	1.20, 0.44	0	-39.87	-32.13	-31.25	-21.65	0	0	0	NaN	-7.1
BRD-K68143200	CP	SA-792541	caspase activator, CDC inhibitor	CASP3, CDC25A, CDC25B		0.00, 0.00	-7.04	0.84, 0.23	13.36	-10.94	5.88	-85.14	19.57	-3.14	-79.7	-11.56	-16.25	-0.7
BRD-A58280226	CP	Y-27632	ROCK inhibitor, calcium sensitizer, leucine rich repeat kinase inhibitor	ROCK1, ROCK2, LRRK2, PKIA, PKN2, PRKACA, PRKCE		0.00, 0.00	-7.03	0.36, 0.13	-53.11	21.8	0	-48.68	-38.63	18.15	-32.85	0	51.46	-14.07
BRD-K46441700	CP	GR-55562	serotonin receptor antagonist	HTR1B, HTR1D	Serotonin receptor antagonist	0.00, 0.00	-6.97	0.80, 0.25	11.23	0	0	-36.85	-55.94	-57.37	0	-62.27	0	-13.93
BRD-A41145729	CP	methoprene-acid	RXR agonist	NCOA2, NR1H3, RXRA, RXRB		0.00, 0.00	-6.95	1.06, 0.35	-74.4	-74.82	94.36	0	0	-30.49	0	-19.3	0	-13.91
BRD-K70281171	CP	U-99194	dopamine receptor antagonist	DRD3		0.00, 0.00	-6.8	1.11, 0.27	-48.35	-44.1	75.84	12.77	-40.09	0	-37.35	15.94	0	-13.6
BRD-K59037100	CP	oxybenzone	lipase inhibitor	LIPE		0.00, 0.00	-6.78	1.25, 0.38	-10.14	27.85	0	-38	0	-93.5	-59.07	-16.95	0	-3.42
BRD-K54708045	CP	nTZDpa	PPAR receptor partial agonist	PPARG	PPAR receptor agonist	0.00, 0.00	-6.74	0.97, 0.24	-55.74	81.88	49.44	-16.64	-82.38	0	0	-65.12	89.74	-13.48
BRD-A75552914	CP	isoxicam	cyclooxygenase inhibitor	PTGS1, PTGS2		0.00, 0.00	-6.73	1.00, 0.19	-7.36	0	-23.21	-83.9	84.64	-16.94	0	0	-89.92	-6.09
BRD-A62890442	CP	3-methyl-GABA	GABA aminotransferase activator			0.00, 0.00	-6.7	2.52, 0.88	NaN	NaN	0	-32.03	NaN	NaN	-43.58	0	0	-13.41
BRD-A36066264	CP	estradiol-benzoate	contraceptive agent	ESR1	Estrogen receptor agonist	0.00, 0.00	-6.69	0.39, 0.10	0	-79.41	43.66	-82.7	51.12	-28.78	48.92	-11.69	-31.06	-1.69
BRD-K16977723	CP	PP-3	EGFR kinase inhibitor			0.00, 0.00	-6.68	0.85, 0.35	-20.98	8.57	-87.7	0	39.81	62.35	-96.14	0	-61.81	-13.37
BRD-A92630576	CP	trimebutine	opioid receptor agonist, acetylcholine receptor antagonist, Sodium Channel Blockers	CHRM1, CHRM2, CHRM3, CHRM4		0.00, 0.00	-6.64	1.00, 0.30	13.99	-11.2	19.23	-27.81	-74.58	NaN	0	-21.84	NaN	-2.09
BRD-A18043272	CP	phensuximide	anticonvulsant			0.00, 0.00	-6.64	0.60, 0.25	-41.34	0	37.37	-34.15	-45.6	0	0	-6.64	NaN	-6.64
BRD-A72703248	CP	SKF-96365	calcium channel blocker, cytochrome P450 inhibitor	CYP3A4, TRPC1, PKD2, TRPC3, TRPC4, TRPC5, TRPV2		0.00, 0.00	-6.57	0.49, 0.23	-96.43	-46.53	-74.17	-13.15	13.62	43.9	0	38.62	70.2	-13.29
BRD-A23359898	CP	sibutramine	serotonin reuptake inhibitor, adrenergic transmitter uptake inhibitor, dopamine reuptake inhibitor, norepinephrine reuptake inhibitor, norepinephrine transporter inhibitor, serotonin uptake inhibitor	SLC6A2, SLC6A4, SLC6A3, CYP2B6, CYP2C19, CYP3A5		0.00, 0.00	-6.57	0.98, 0.30	9.31	-30.92	8.23	-37.03	-44.93	NaN	0	6.39	NaN	-13.15
BRD-K87510569	CP	RS-504393	CC chemokine receptor antagonist	CCR2, CCL2		0.00, 0.00	-6.57	1.22, 0.15	0	-20.77	0	-56.57	-35.48	0	-90.56	0	0	-13.14
BRD-A20243730	CP	danazol	estrogen receptor antagonist, luteinizing hormone releasing hormone antagonist, progesterone receptor agonist, steroid derivative with antigonadotropic and anti-estrogenic activities, tumor necrosis factor modulator	ESR1, GNRHR, AR, CCL2, CYP2C8, GNRHR2, PGR, TNF		0.00, 0.00	-6.54	0.89, 0.22	-7.9	-12.95	0	23.76	0	-86.51	-41.48	-56.03	0	-5.17
BRD-K51730347	CP	diphencyprone	immunostimulant			0.00, 0.00	-6.52	1.84, 0.66	0	-45.47	0	15.13	-71.37	NaN	-41	6.75	NaN	-13.04
BRD-K99291625	CP	SB-203580	p38 MAPK inhibitor, calcium channel activator, interleukin inhibitor, stress activated protein kinase inhibitor	MAPK14, MAPK1, MAPK11, AKT1, ALOX5, CHEK1, CYP2D6, CYP3A4, GAK, GSK3B, LCK, MAPK10, MAPK12, MAPK8, MAPK9, PRKCA, RAF1, RIPK2, ROCK1, RPS6KB1, SGK1, SRC, TNF	P38 MAPK inhibitor	0.00, 0.00	-6.46	1.74, 0.34	-32.5	-53.36	18.21	-51.91	-49.84	0	0	0	0	-12.92
BRD-K68336408	CP	tyrphostin-AG-1478	EGFR inhibitor	EGFR, MAPK14	EGFR inhibitor	0.00, 0.00	-6.45	1.60, 0.51	13.91	-20.35	-16.96	-12.23	-21.27	6.32	23.71	-14.76	0	-0.67
BRD-K02715688	CP	hydrastine	GABA receptor antagonist			10.00, 0.00	-6.43	1.48, 0.45	-40.65	-24.39	96.43	67.63	0	37.27	0	-88.36	-56.26	-12.85
BRD-A91699651	CP	chloroquine	antimalarial agent	CYP2C8, GSTA2, MRGPRX1, TLR9, TNF		0.00, 0.00	-6.42	0.83, 0.11	25.17	-24.01	-0.26	-48.84	-22.51	21.93	-14.56	-11.92	0	-0.92
BRD-K70487031	CP	flupentixol	dopamine receptor antagonist	DRD2, DRD1, ADRA1A, CHRM1, DRD3, DRD5, HTR2A		0.00, 0.00	-6.4	1.06, 0.28	0	-61.49	81.29	-36.49	31.22	-9.59	-70.01	-19.04	45.8	-3.2
BRD-K53570330	CP	carbofuran	cholinesterase inhibitor			0.00, 0.00	-6.36	0.91, 0.31	75.92	0	0	-44.32	87.64	-93.67	-36.1	35.53	-47.76	-12.73
BRD-K08556791	CP	ethoprop	acetylcholinesterase inhibitor	ACHE		0.00, 0.00	-6.29	1.47, 0.39	-40.79	65.78	12.24	-33.55	0	-56.38	-6.29	28.15	NaN	-10.21
BRD-A49734948	CP	foliosidine	anticonvulsant			0.00, 0.00	-6.28	0.94, 0.30	17.86	49.4	0	73.5	7.85	-45.82	-51.64	-69.46	-41.5	-12.57
BRD-K73982490	CP	BI-78D3	JNK inhibitor	MAPK8		0.00, 0.00	-6.28	1.74, 0.51	-55.87	-25.15	0	-56.92	0	0	0	0	-72.35	-12.56
BRD-K62012036	CP	acitretin	retinoid receptor agonist, microbial collagenase inhibitor, protein synthesis inhibitor	RARA, RARB, RARG, RBP1, RXRA, RXRB, RXRG, STAT3	Retinoid receptor agonist	0.00, 0.00	-6.28	1.64, 0.48	66.84	-49.66	0	-33.32	-86.28	-52.65	92.89	0	32.23	-12.56
BRD-A20239487	CP	atenolol	adrenergic receptor antagonist	ADRB1, ADRB2		11.11, 11.11	-6.13	1.47, 0.41	-28.19	80.16	-24.89	0	-44.94	0	97.85	-8.22	NaN	-6.13
BRD-K02275692	CP	cefotiam	cell wall synthesis inhibitor			0.00, 0.00	-6.09	1.11, 0.27	-40.22	0	0	-12.75	53.78	-61.32	0	-52.98	0	-12.17
BRD-K26548821	CP	quinpirole	dopamine receptor agonist	DRD2, DRD3, DRD4, DRD1, HTR1A, HTR2A, HTR2B, HTR2C		0.00, 0.00	-6.07	0.86, 0.13	41.77	-13.7	82.76	-88.33	0	0	0	-49.2	-96.44	-12.13
BRD-A59943784	CP	fluticasone	glucocorticoid receptor agonist	NR3C1, CYP3A5, CYP3A7, NR3C2, PGR, PLA2G4A		0.00, 0.00	-6.05	1.30, 0.74	0	11.83	58.09	-22.14	-86.41	-80.92	0	-29.11	89.73	-12.11
BRD-A53416814	CP	ceramide	nitric oxide production inhibitor, phosphoenolpyruvate carboxylase activator, serine/threonine protein phosphatase activator			0.00, 0.00	-6.04	0.91, 0.20	-12.74	-49.78	-9.5	0	8.53	-48.2	-6.04	0	NaN	-2.54
BRD-K39256324	CP	rottlerin	large conductance potassium channel activator, MAP kinase inhibitor, PKC inhibitor, protein kinase inhibitor, tissue transglutaminase inhibitor	KCNH2, PRKCD, TGM2		0.00, 0.00	-6	1.28, 0.32	12.77	45.18	-95.81	-47.14	20.59	-24.03	-55.68	0	20.63	-12
BRD-K04196797	CP	oxcarbazepine	voltage-gated sodium channel blocker, Sodium Channel Blockers	CYP2C19, CYP3A4, CYP3A5, SCN1A, SCN3A, SCN5A		0.00, 0.00	-5.99	1.35, 0.35	74.73	-19.87	11.96	-64.89	-85.76	NaN	0	-4.54	NaN	-7.45
BRD-A87125127	CP	3-matida	glutamate receptor antagonist	GRM1		0.00, 0.00	-5.97	1.87, 0.60	NaN	NaN	91.24	-30.89	NaN	NaN	0	20.56	-62.01	-11.94
BRD-K12867552	CP	THM-I-94	HDAC inhibitor, apoptosis stimulant, cell cycle inhibitor	HDAC1, HDAC10, HDAC2, HDAC3, HDAC6, HDAC8	HDAC inhibitor	0.00, 0.00	-5.96	1.81, 0.57	31.18	59.31	0	-62.38	-45.95	-37.12	0	0	-28.5	-11.92
BRD-K37792168	CP	denbufylline	phosphodiesterase inhibitor	PDE4A, PDE4B, PDE4D		0.00, 0.00	-5.91	0.76, 0.24	-65.98	76.82	-59.88	-97.07	0	28.41	0	-21.11	0	-11.82
BRD-K08132273	CP	tyrphostin	epidermal growth factor receptor (EGFR) inhibitor, receptor tyrosine protein kinase inhibitor	ERBB2		0.00, 0.00	-5.9	1.00, 0.28	-33.31	-38.57	0	33.33	-76.38	-41.7	0	0	75.91	-11.8
BRD-K93095519	CP	SJ-172550	MDM inhibitor	MDM4	MDM inhibitor	0.00, 0.00	-5.89	2.57, 0.65	0	5.93	0	-16.6	0	0	-36.58	-46.47	-64.35	-11.79
BRD-A09533288	CP	verapamil	calcium channel blocker, L-type calcium channel blocker, dopamine receptor antagonist	CACNA1C, CACNA1D, CACNA1G, CACNA1S, CACNA1A, CACNA1B, CACNA1F, CACNA1I, CACNB1, CACNB2, CACNB3, CACNB4, CYP2C8, CYP2E1, CYP3A4, CYP3A5, CYP3A7, DRD2, KCNA10, KCNA7, KCNH2, KCNJ11, NALCN, SCN5A, SLC29A4, SLC6A4		0.00, 0.00	-5.89	0.84, 0.11	-25.17	16.23	-5.72	15.72	25.43	18.4	-16.96	-28.06	-54.96	-6.06
BRD-K24859147	CP	KIN001-242	protein kinase inhiibor	RPS6KA3		0.00, 0.00	-5.89	0.97, 0.26	-57.44	39.99	0	-34.17	-35.41	-76.28	0	0	0	-11.78
BRD-K84895041	CP	BMY-45778	IP1 prostacyclin receptor agonist	PTGIR		0.00, 0.00	-5.88	1.58, 0.56	-16.71	18.03	-35.82	0	-59.19	0	0	-16.32	NaN	-5.88
BRD-K29530284	CP	amlexanox	histamine release inhibitor, mediator release inhibitor	FGF1, IL3, S100A12, S100A13		0.00, 0.00	-5.83	1.24, 0.34	0	-79.4	0	-46.68	0	NaN	0	-17.38	NaN	-11.66
BRD-K00532621	CP	midazolam	benzodiazepine receptor agonist, GABA benzodiazepine site receptor agonist	CYP3A5, CYP3A7, GABRA1, GABRA2, GABRA3, GABRA4, GABRA5, GABRA6, GABRB1, GABRB2, GABRB3, GABRD, GABRE, GABRG1, GABRG2, GABRG3, GABRP, GABRQ, GABRR1, GABRR2, GABRR3	Benzodiazepine receptor agonist	0.00, 0.00	-5.82	1.90, 0.82	-31.05	0	0	-92.17	0	NaN	-77.89	0	NaN	-11.64
BRD-K08219523	CP	5-nonyloxytryptamine	serotonin receptor agonist	HTR1B, HTR1D		0.00, 0.00	-5.81	1.58, 0.38	-70.33	-96.54	0	-60.89	0	52.59	0	-11.62	0	-18.6
BRD-K06234293	CP	LY-364947	TGF beta receptor inhibitor, p38 MAPK inhibitor	TGFBR1	P38 MAPK inhibitor, TGF beta receptor inhibitor	0.00, 0.00	-5.79	1.06, 0.28	0	-82.41	48.77	-98.81	-49.85	-11.58	90.79	0	0	-15.99
BRD-A75935363	CP	atracurium	acetylcholine receptor antagonist	CHRNA2		0.00, 0.00	-5.78	1.17, 0.34	92.69	-29.85	0	0	0	NaN	-43.67	-30.61	NaN	-11.57
BRD-A42759514	CP	ornidazole	antiprotozoal agent			0.00, 0.00	-5.69	0.88, 0.17	0	-7.17	94.46	-4.22	-84.45	70.71	-57.12	-13.83	-74.71	-1.99
BRD-K19352500	CP	prochlorperazine	dopamine receptor antagonist, dopamine receptor	DRD2, DRD1, DRD3, DRD4	Dopamine receptor antagonist	0.00, 0.00	-5.66	0.93, 0.16	-5.02	42.23	-82.62	-6.3	-32.6	0	-45.36	32.15	-42.43	-2.26
BRD-K03816923	CP	rottlerin	large conductance potassium channel activator, MAP kinase inhibitor, PKC inhibitor, protein kinase inhibitor, tissue transglutaminase inhibitor	KCNH2, PRKCD, TGM2		0.00, 0.00	-5.65	2.56, 0.93	-16.1	-8.89	-16.69	0	-30.21	0	-47.79	54.76	15.26	-2.4
BRD-K36038115	CP	BRD-K36038115	neuropeptide receptor antagonist	NPBWR1		0.00, 0.00	-5.64	1.09, 0.24	73.03	0	0	-25.63	-66.11	0	-65.83	46.24	-71.17	-11.29
BRD-A77722753	CP	hydralazine	smooth muscle relaxant	AOC3, P4HA1		10.00, 0.00	-5.55	0.98, 0.30	-67.19	-48.39	-43.9	42.99	-19.36	41.15	95.23	0	0	-11.1
BRD-K34581968	CP	BMS-536924	insulin growth factor receptor inhibitor, insulin receptor ligand	IGF1R, AKT1, CCNE1, CDK2, CYP3A4, ERBB2, INSR, KDR, LCK, MAPK1, MET, PDGFRA, PDGFRB	IGF-1 inhibitor	0.00, 0.00	-5.55	2.15, 0.73	-15.53	0	-63.38	-8.49	-20.21	-61.95	55.65	0	84.52	-2.61
BRD-K43764301	CP	dexketoprofen	cyclooxygenase inhibitor	CXCR1, PTGS1, PTGS2, SLC5A8		0.00, 0.00	-5.49	0.97, 0.20	-10.99	-89.16	0	22.9	0	0	0	-91.06	-51.76	-12.9
BRD-K54472332	CP	elvitegravir	HIV integrase inhibitor, HIV inhibitor			0.00, 0.00	-5.43	1.10, 0.33	-10.85	-68.85	80.37	40.11	-54.35	0	0	14.55	-98.4	-13.69
BRD-K57222227	CP	indometacin	cyclooxygenase inhibitor	PTGS1, PTGS2, PPARG, PTGDR2, GLO1, PLA2G2A, PPARA, PTGR2, SLC46A1		0.00, 0.00	-5.41	1.18, 0.33	0	-48.89	28.35	-36.63	-5.41	-98.61	-23.29	0	NaN	-4.79
BRD-K21936341	CP	oxotremorine	acetylcholine receptor agonist	CHRM2, CHRM1, CHRM3, CHRM4		0.00, 0.00	-5.38	1.61, 0.50	20.91	0	-10.49	-52.01	-18.55	0	62.17	-69.34	NaN	-5.38
BRD-A75769826	CP	SDM25N	opioid receptor antagonist	OPRD1		0.00, 0.00	-5.37	0.41, 0.07	9.3	-9.01	0	-12.78	59.88	-78.22	62.78	-98.87	-57.79	-1.73
BRD-A43974499	CP	reboxetine	adrenergic receptor antagonist, adrenergic transmitter uptake inhibitor, norepinephrine reputake inhibitor, norepinephrine transporter inhibitor	SLC6A2		0.00, 0.00	-5.37	1.36, 0.47	-43.05	-84.74	0	39.99	-23.34	0	0	50.07	-93.51	-10.74
BRD-K04412738	CP	tramadol	opioid receptor agonist, norepinephrine reputake inhibitor, serotonin reuptake inhibitor, adrenergic transmitter uptake inhibitor, OP3 receptor agonist, serotonin uptake inhibitor	OPRM1, SLC6A2, SLC6A4, CHRFAM7A, CHRM3, CYP2B6, GRIN3A, HTR2C, OPRD1, OPRK1		0.00, 0.00	-5.37	1.77, 0.44	13.61	0	0	-38.56	-57.62	0	-94.63	-47.63	43.59	-10.74
BRD-A24891640	CP	nimodipine	calcium channel blocker, L-type calcium channel blocker	CACNA1C, NR3C2, AHR, CACNA1D, CACNA1F, CACNA1S, CACNB1, CACNB2, CACNB3, CACNB4, CFTR		0.00, 0.00	-5.34	1.00, 0.25	0	-12.8	-41.83	-55.4	0	0	0	80.63	-64.64	-10.67
BRD-A67373739	CP	AICA-ribonucleotide	adenosine release stimulant, AMPK stimulant	ATIC, PRKAA1		0.00, 0.00	-5.3	2.41, 0.59	39.41	-42.21	-3.8	-48.87	13.4	30.14	-10.19	-61.5	85.44	-6.8
BRD-A72441487	CP	stiripentol	GABA aminotransferase inhibitor, GABA reuptake inhibitor, sodium channel blocker	ABAT, SCN1A, SCN3A		0.00, 0.00	-5.29	1.07, 0.35	-79.22	34.94	-15.83	0	93.86	0	0	-19.54	-52.53	-10.58
BRD-A49172652	CP	lansoprazole	ATPase inhibitor	ATP4A, CYP2C19, CYP3A4, CYP3A5		0.00, 0.00	-5.28	1.35, 0.30	-6.05	-12.54	9.75	-25.81	0	NaN	-86.75	25.49	NaN	-4.51
BRD-K18678457	CP	ZD-7288	HCN (hyperpolarization activated cyclic nucleotide gated) channel blocker, HCN channel antagonist, potassium channel antagonist, sodium channel blocker	HCN1, HCN2, HCN3, HCN4		0.00, 0.00	-5.28	1.08, 0.36	-59.82	-23.65	-58.76	-21.49	0	56.27	0	0	0	-10.56
BRD-A29731977	CP	17-hydroxyprogesterone-caproate	progesterone receptor agonist	CYP1A2, CYP2B6, CYP3A5, PGR	Progesterone receptor agonist	0.00, 0.00	-5.28	0.80, 0.18	42.9	-55.84	0	40.38	0	-97.74	0	-10.55	-55.74	-16.76
BRD-A92537424	CP	danazol	estrogen receptor antagonist, luteinizing hormone releasing hormone antagonist, progesterone receptor agonist, steroid derivative with antigonadotropic and anti-estrogenic activities, tumor necrosis factor modulator	ESR1, GNRHR, AR, CCL2, CYP2C8, GNRHR2, PGR, TNF		0.00, 0.00	-5.26	1.02, 0.32	0	-58.98	24.27	-30.03	62.96	-10.27	0	-6.13	-56.76	-4.38
BRD-K14993104	CP	bemegride	chemoreceptor agonist	GABRA1		0.00, 0.00	-5.22	0.85, 0.27	-8.01	-11.57	0	-51.81	76.71	-15.05	0	59.12	-81.47	-2.43
BRD-A64297288	CP	amlodipine	breast cancer resistance protein inhibitor, calcium channel blocker, calcium channel inhibitor, L-type calcium channel blocker	CACNA1C, CACNA1D, CACNA2D1, ABCG2, CA1, CACNA1B, CACNA1S, CACNA2D3, CACNB1, CACNB2, SMPD1	Calcium channel blocker	0.00, 0.00	-5.14	1.36, 0.33	-35.38	-40.82	0	-44.48	57.02	NaN	0	0	NaN	-10.29
BRD-A96485169	CP	EBPC	aldose reductase inhibitor	AKR1B1		0.00, 0.00	-5.09	0.77, 0.24	-69.75	-12.45	66.15	19.41	0	-74.47	0	-66.53	0	-10.19
BRD-K81376179	CP	TCS-359	FLT3 inhibitor	FLT3		0.00, 0.00	-5.08	1.22, 0.43	0	-28.38	-68.13	-35.81	0	59	0	-12.62	NaN	-5.08
BRD-A15415227	CP	GW-1929	PPAR receptor agonist, insulin sensitizer	INS, PPARG	PPAR receptor agonist	0.00, 0.00	-5.05	1.10, 0.28	0	29.66	-85.85	-65.25	0	20.88	-94.1	-25.98	0	-10.11
BRD-K42452249	CP	EO-1428	p38 MAPK inhibitor	MAPK11, MAPK14		0.00, 0.00	-5	1.26, 0.32	-6.02	0	-41.31	17.81	-21.96	-78.31	-55.22	11.55	38.73	-3.97
BRD-A16444946	CP	acarbose	glucosidase inhibitor	GAA, MGAM, AMY2A, SI		0.00, 0.00	-4.97	0.84, 0.13	18.64	-77.82	-4.97	-10.7	-94.7	NaN	-27.55	21.58	0	-4.04
BRD-K43290182	CP	Ro-04-6790	serotonin receptor antagonist, serotonin receptor inhibitor	HTR6		0.00, 0.00	-4.93	0.85, 0.27	0	-48.39	-73.69	33.21	63.34	0	0	-35.03	-92.02	-9.87
BRD-K57011718	CP	UK-356618	metalloproteinase inhibitor	MMP3, MMP13, MMP14, MMP2, MMP9		0.00, 0.00	-4.91	0.81, 0.19	-82.79	-29.66	0	0	-26.26	3.92	92.11	0	-88.23	-9.81
BRD-K56558538	CP	ambroxol	glucosylceramidase inhibitor, mucolytic agent, sodium channel blocker	GBA		0.00, 0.00	-4.88	0.84, 0.24	-60.3	-25.36	25.56	-88.93	0	0	43.72	0	-29.05	-9.76
BRD-K11853856	CP	PJ-34	PARP inhibitor	EEF2, PARP1, PARP15, PARP3	PARP inhibitor	0.00, 0.00	-4.87	0.83, 0.23	-91.98	-19	0	-24.63	0	0	45.69	-14.32	37.43	-9.74
BRD-K20313525	CP	rosmarinic-acid	antioxidant	MCL1, TYR		0.00, 0.00	-4.82	0.98, 0.19	11.52	-42.3	0	-44.97	-29.85	0	0	-33.64	0	-9.65
BRD-K25905511	CP	buddleoflavonoloside	acetylcholinesterase inhibitor			0.00, 0.00	-4.82	1.34, 0.43	35.49	-79.11	85.19	-54.4	-9.64	0	-83.67	56.26	39.9	-16.23
BRD-A10977446	CP	carvedilol	adrenergic receptor antagonist, reducing agent, ryanodine receptor channel modulator	ADRB1, ADRB2, ADRA1A, ADRA1B, ADRA1D, ADRA2A, ADRA2B, ADRA2C, ADRB3, CYP2C19, CYP2E1, GJA1, HIF1A, KCNH2, NDUFC2, NPPB, RYR2, SELE, VCAM1, VEGFA		0.00, 0.00	-4.82	0.88, 0.16	-8.51	-14.14	-21.82	-50.7	-25.53	0	0	7.67	0	-1.13
BRD-K29950728	CP	clomifene	estrogen receptor antagonist, estrogen receptor modulator, selective estrogen receptor modulator (SERM), testosterone receptor agonist	ESR1, AR	Estrogen receptor antagonist	0.00, 0.00	-4.8	0.81, 0.19	52.35	0	-12.62	-17.25	-9.15	-36.84	14.01	54.36	-16.16	-0.46
BRD-K35189033	CP	levonorgestrel	estrogen receptor agonist, glucocorticoid receptor antagonist, progesterone receptor agonist, progesterone receptor antagonist	PGR, AR, CYP2E1, ESR1, SRD5A1		0.00, 0.00	-4.68	0.92, 0.31	-45.92	-6.96	0	-25.61	-33.16	0	0	0	-43.3	-2.4
BRD-K37270826	CP	mifepristone	glucocorticoid receptor antagonist, progesterone receptor antagonist, androgen receptor ligand, internal ribosomal entry site inhibitor	PGR, NR3C1, AR, CYP2B6, CYP2C8, CYP3A5, CYP3A7, NR1I2		10.00, 0.00	-4.65	0.69, 0.16	96.25	-11.47	33.34	-98.18	-30.71	-17.1	-88.72	18.97	35.82	2.17
BRD-A59174698	CP	ritodrine	adrenergic receptor agonist	ADRB2	Beta-adrenergic receptor agonist	0.00, 0.00	-4.64	1.26, 0.45	-23.1	10.96	-73.95	36.86	0	0	0	-82.42	-36.57	-9.27
BRD-A56892734	CP	esomeprazole	ATPase inhibitor, ABC transporter expression enhancer	ATP4A, CYP2C19, CYP3A4		0.00, 0.00	-4.63	1.60, 0.34	-61.81	0	0	-30.66	-48.88	NaN	0	0	NaN	-9.25
BRD-K49111258	CP	prazosin	adrenergic receptor antagonist, adrenergic receptor blocker, CDK inhibitor	ADRA1A, ADRA1B, ADRA1D, ADRA2A, ADRA2B, ADRA2C, CDK1, KCNH2, KCNH6, KCNH7		0.00, 0.00	-4.62	0.56, 0.13	-36.73	-77.45	7.19	-5.5	10.63	20.03	-38.09	0	-94.14	-3.74
BRD-K22031190	CP	diflunisal	cyclooxygenase inhibitor, prostanoid receptor inhibitor	PTGS2, PTGS1		0.00, 0.00	-4.57	1.05, 0.19	0	-35.84	-42.69	-39.74	7.52	77.72	68.46	-25.33	11.54	-9.14
BRD-K23922020	CP	arecaidine	acetylcholine receptor agonist	CHRM1, CHRM2, CHRM3, CHRM4		0.00, 0.00	-4.5	1.28, 0.36	-49.69	-14.29	-38.62	0	0	0	-71.43	0	0	-9
BRD-A54490543	CP	pirlindole	monoamine oxidase inhibitor	MAOA, SLC6A2, SLC6A4		0.00, 0.00	-4.47	0.98, 0.24	0	0	-95.92	-92.36	-22.11	0	-5.03	10.21	NaN	-4.47
BRD-K67680372	CP	CI-966	GABA uptake inhibitor, GAT inhibitor	SLC6A1		10.00, 10.00	-4.47	0.90, 0.19	99.16	-75.7	-46.33	-25.62	17.33	-73.35	32.73	40.66	0	-8.93
BRD-K02404261	CP	caffeine	adenosine receptor antagonist, ATM kinase inhibitor, ATR kinase inhibitor	ADORA1, ADORA2A, ADORA2B, ATM, ITPR1, RYR1, ADORA3, ATR, ITPR2, ITPR3, PDE10A, PDE11A, PDE1A, PDE1B, PDE1C, PDE2A, PDE3A, PDE3B, PDE4A, PDE4B, PDE4C, PDE4D, PDE5A, PDE6A, PDE6B, PDE6C, PDE7A, PDE7B, PDE8A, PDE8B, PDE9A, PIK3CA, PIK3CB, PIK3CD, PRKDC, RYR2, RYR3		10.00, 10.00	-4.45	0.43, 0.13	18.07	-39.49	0	98.92	0	-57.6	-20.91	0	-27.46	-8.89
BRD-A21858158	CP	praziquantel	membrane permeability enhancer, schistosomicide			0.00, 0.00	-4.43	0.72, 0.16	-45.19	38.91	0	-21.23	-52.23	0	-39.25	79.76	73.2	-8.86
BRD-K50495309	CP	SRC-kinase-inhibitor-I	src inhibitor	CSK, LCK, RIPK2		0.00, 0.00	-4.37	0.85, 0.39	-10.23	92.07	0	0	-33.83	-51.42	10.41	-35.02	NaN	-4.37
BRD-K60762818	CP	desipramine	norepinephrine transporter inhibitor, Sodium Channel Blockers, tricyclic antidepressant (TCA)	SLC6A2, SLC6A4, ADRA1A, ADRA1B, ADRA1D, ADRA2A, ADRA2B, ADRA2C, ADRB1, ADRB2, CHRM1, CHRM2, CHRM3, CHRM4, CHRM5, DRD2, HRH1, HTR1A, HTR2A, HTR2C, SMPD1	Tricyclic antidepressant	0.00, 0.00	-4.28	1.41, 0.42	0	-95.33	25.17	-83.92	14.25	-66.32	-8.76	-6.76	0	-1.8
BRD-A30655177	CP	LFM-A13	Bruton's tyrosine kinase (BTK) inhibitor	BTK		0.00, 0.00	-4.23	0.69, 0.13	-60.98	-15.31	93.67	6.15	8.3	0	-5.25	-84.51	-64.81	-3.2
BRD-A08709697	CP	heliotrine	in touchstone			0.00, 0.00	-4.21	1.08, 0.38	-42.04	81.03	0	12.27	-74.97	87.17	-51.82	-4.21	NaN	-5.83
BRD-K87696786	CP	LY-456236	glutamate receptor antagonist	GRM1		0.00, 0.00	-4.2	0.98, 0.27	-38.06	-23.14	0	0	0	-86.72	-69.78	0	0	-8.41
BRD-K26947839	CP	BRD-K26947839	NADPH oxidase inhibitor	NOX1		0.00, 0.00	-4.2	0.69, 0.17	-21.06	-44.75	-73.8	-21.65	0	0	0	0	0	-8.4
BRD-K55127134	CP	fluphenazine	dopamine receptor antagonist, acetylcholine receptor ligand, dopamine receptor, histamine receptor antagonist, serotonin receptor antagonist	DRD2, DRD1, CALM1, CHRNA7, DRD5, HRH1, HTR2A, HTR6, HTR7	Dopamine receptor antagonist	0.00, 0.00	-4.18	1.40, 0.49	4.3	-6.93	-17.84	30.27	-44.05	-76.98	18.67	-10.44	0	-1.44
BRD-A39646320	CP	HC-toxin	HDAC inhibitor	HDAC1	HDAC inhibitor	0.00, 0.00	-4.17	1.55, 0.53	23.09	59.53	35.63	-34.94	-26.87	0	0	-48.9	-72.12	-8.34
BRD-K67258146	CP	BRD-K67258146	mannose-6-phosphate isomerate inhibitor			0.00, 0.00	-4.16	1.51, 0.43	0	-28.39	0	-11.99	0	50.99	-83.29	-83.21	47.59	-8.32
BRD-A73741725	CP	exemestane	aromatase inhibitor	CYP19A1	Aromatase inhibitor	0.00, 0.00	-4.13	1.02, 0.35	0	-54.8	52.44	-31.19	68.66	23.87	-97.32	31.12	-47.43	-8.25
BRD-K24132293	CP	piperlongumine	glutathione transferase inhibitor			0.00, 0.00	-4.12	2.11, 0.70	54.79	85.18	-11.94	-43.51	-21.02	-65.71	-7.39	0	0	-0.85
BRD-K34415467	CP	trimethobenzamide	histamine receptor antagonist	DRD2		0.00, 0.00	-4.11	0.81, 0.31	-68.05	0	-97.27	-20.25	48.1	0	0	-30.16	0	-8.21
BRD-A26845397	CP	isamoltan	adrenergic receptor antagonist	ADRB1, ADRB2		0.00, 0.00	-4.09	0.98, 0.34	-30.48	-49.13	0	0	-38.46	0	0	-58.29	0	-8.18
BRD-K65503129	CP	HSP90-inhibitor	HSP inhibitor, HSP antagonist	HSP90AA1, HSP90AB1	HSP inhibitor	0.00, 0.00	-4.09	0.94, 0.23	0	0	0	62.6	-8.18	0	-58.85	-53.83	-95.59	-13.43
BRD-A55416093	CP	colforsin	adenylyl cyclase activator, Adenylate cyclase stimulant, growth hormone receptor agonist, phosphokinase stimulant	ADCY2, ADCY5, GNAS		0.00, 0.00	-4.08	0.95, 0.47	14.62	-49.77	0	-99.59	-75.62	12.01	75.81	-29.44	84.2	-8.16
BRD-A95869247	CP	indapamide	carbonic anhydrase inhibitor, thiazide diuretic	KCNQ1, CA7, KCNE1, SLC12A3	Na-K-Cl transporter inhibitor	0.00, 0.00	-4.07	1.00, 0.23	-14.73	0	-4.07	26.54	0	-29.57	-53.6	-47.57	NaN	-3.31
BRD-K40887525	CP	ritanserin	serotonin receptor antagonist	HTR2A, HTR2C, HTR2B, ADRA1A, ADRA1B, ADRA1D, HTR1A, HTR1B, HTR1D, HTR5A, HTR6, HTR7		0.00, 0.00	-4.07	0.77, 0.20	-42	-23.88	63.73	-48.01	80.97	-72.06	0	89.5	0	-8.14
BRD-K76908866	CP	CP-724714	receptor tyrosine protein kinase inhibitor, EGFR inhibitor, tyrosine kinase inhibitor	ERBB2		0.00, 0.00	-4.06	1.26, 0.22	2.86	-17.39	-55.51	-45.84	0	-36.14	-5.91	11.63	0	-2.22
BRD-K96670504	CP	lonidamine	glucokinase inhibitor, protein synthesis inhibitor	GCK		10.00, 10.00	-4.04	0.76, 0.18	0	-50.29	0	0	0	-25.96	-38.62	-31.27	98.95	-8.08
BRD-A97479839	CP	piperidolate	acetylcholine receptor antagonist	CHRM1		0.00, 0.00	-4.02	1.19, 0.31	-1.67	-75.16	0	-31.79	50.7	-60.38	-26.09	0	0	-6.36
BRD-K37618799	CP	MRS-1220	adenosine receptor antagonist	ADORA2B, ADORA3		0.00, 0.00	-3.97	0.77, 0.31	0	-34.69	-58.05	-24.16	0	68.07	41.92	0	-94.72	-7.95
BRD-K05977355	CP	fluconazole	cell wall synthesis inhibitor, sterol demethylase inhibitor	CYP3A5, CYP3A7		0.00, 0.00	-3.95	0.53, 0.09	33.71	-14.85	0	-86.21	40.58	9.11	0	-19.23	-93.47	-7.9
BRD-A23637604	CP	oxymetholone	androgen receptor agonist, synthetic hormone with anabolic and androgenic properties	AR	Androgen receptor modulator	0.00, 0.00	-3.94	0.65, 0.24	-15.91	-20.38	0	-28.99	0	NaN	0	45.36	NaN	-7.89
BRD-K89046952	CP	ciclacillin	cell wall synthesis inhibitor			0.00, 0.00	-3.89	1.22, 0.27	-69.51	-89.67	39.42	29.47	-19.23	-36.57	73.67	0	0	-7.79
BRD-K62221994	CP	T-98475	gonadotropin releasing factor hormone receptor antagonist	GNRH1, GNRHR		0.00, 0.00	-3.84	1.59, 0.49	0	-78.79	0	-14.91	-82.64	69.63	-49.55	0	41.39	-7.68
BRD-K50891186	CP	GR-103691	dopamine receptor antagonist		Dopamine receptor antagonist	0.00, 0.00	-3.84	1.63, 0.51	-18.82	-44.53	-19.69	0	-57.5	0	19.95	85.83	NaN	-3.84
BRD-A95696066	CP	nisoxetine	dopamine transporter inhibitor, norepinephrine transporter inhibitor, serotonin transporter (SERT) inhibitor	SLC6A2, SLC6A3, SLC6A4		0.00, 0.00	-3.84	0.66, 0.16	12.08	-44.39	0	-49.49	-17.69	-75.2	54.38	4.4	0	-7.68
BRD-K39983086	CP	loteprednol	corticosteroid agonist, phospholipase inhibitor	NR3C1	Glucocorticoid receptor agonist	0.00, 0.00	-3.81	1.67, 0.61	-43.97	-26.68	0	-65.98	94.87	NaN	0	0	NaN	-7.61
BRD-A17655518	CP	ibuprofen	cyclooxygenase inhibitor, NFkB pathway inhibitor	PTGS2, PTGS1, ASIC1, BCL2, CFTR, CYP2C8, FABP2, PLAT, PPARG, SLC5A8, THBD		0.00, 0.00	-3.79	0.92, 0.19	0	-3.79	22.86	-20.13	-97.44	35.91	-85.7	-9.3	NaN	-0.78
BRD-K52751261	CP	TAK-715	p38 MAPK inhibitor, tumor necrosis factor production inhibitor	MAPK14, TNF	P38 MAPK inhibitor	0.00, 0.00	-3.77	0.60, 0.20	-86.25	19.16	-82.9	-51.02	0	48.46	0	-12.23	0	-7.54
BRD-A02759312	CP	betaxolol	adrenergic receptor antagonist	ADRB1, ADRB2		0.00, 0.00	-3.73	0.85, 0.17	-24.31	-2.43	0	25.38	-34.67	0	-39.91	-79.58	0	-5.03
BRD-K45435259	CP	SCH-23390	dopamine receptor antagonist	DRD1, DRD5, HTR2C, KCNJ4, KCNJ6		0.00, 0.00	-3.73	1.02, 0.28	9.23	-7.47	0	92.28	-45.82	-98.48	-7.47	-6.16	40.59	-1.3
BRD-K77925998	CP	quipazine	serotonin receptor agonist	HTR2A, HTR3A, HTR3B, HTR1A, HTR1D, HTR2B, HTR2C, HTR6, SLC6A4		0.00, 0.00	-3.71	0.84, 0.26	-87.01	8.68	0	-19.52	47.48	17.54	-55.87	0	-59.04	-7.42
BRD-K05395900	CP	nicotine	acetylcholine receptor agonist	CHRNA10, CHRNA9, AOX1, CHAT, CHRNA2, CHRNA3, CHRNA4, CHRNA5, CHRNA6, CHRNA7, CHRNB2, CHRNB3, CHRNB4, CYP19A1, CYP2B6, TBXAS1, TRPA1		0.00, 0.00	-3.7	0.69, 0.14	-27.31	46.57	0	-39.22	-3.7	0	-10.01	-15.57	NaN	-1.06
BRD-K67080878	CP	milrinone	phosphodiesterase inhibitor	PDE3A, PDE2A, PDE3B, PDE5A		0.00, 0.00	-3.6	0.42, 0.07	13.54	-57.74	-52.29	8.27	-34.19	36.09	-32.96	0	0	-7.19
BRD-K25310650	CP	ormetoprim	antibiotic			0.00, 0.00	-3.6	1.85, 0.74	83.18	-85.45	18.6	-73.74	0	NaN	0	-23.55	NaN	-7.19
BRD-K07325606	CP	hispidin	beta secretase inhibitor, cyclooxygenase inhibitor, HIV integrase inhibitor, PKC inhibitor, prolyl endopeptidase inhibitor, xanthine oxidase inhibitor	PREP, PRKCB, PTGS2, XDH		0.00, 0.00	-3.58	1.05, 0.34	0	-12.14	0	0	-51.98	-71.39	0	-64.61	0	-7.15
BRD-K78633253	CP	EXO-1	ARF inhibitor			0.00, 0.00	-3.57	0.30, 0.06	-8.19	-7.87	-12.66	-17.89	0	0	-6.71	12.91	0	-0.42
BRD-A40639672	CP	ketorolac	cyclooxygenase inhibitor	PTGS1, PTGS2		0.00, 0.00	-3.56	0.77, 0.16	-89.63	-41.32	0	13.6	30.84	-67.79	-4.81	-7.65	69.53	-2.32
BRD-K19985802	CP	BRD-K19985802	protein phosphatase inhibitor			0.00, 0.00	-3.53	1.06, 0.27	0	14.49	67.11	-23.03	-97.85	0	0	-16.57	-76.4	-7.05
BRD-A24191444	CP	ifenprodil	adrenergic receptor antagonist, glutamate receptor antagonist	GRIN1, GRIN2B		0.00, 0.00	-3.49	0.90, 0.16	-25.29	-29.72	0	35.56	0	NaN	0	-18.25	NaN	-6.98
BRD-K85402309	CP	dovitinib	EGFR inhibitor, FGFR inhibitor, FLT3 inhibitor, PDGFR tyrosine kinase receptor inhibitor, VEGFR inhibitor, angiogenesis inhibitor, FGFR antagonist, KIT inhibitor, VEGFR antagonist	EGFR, FGFR3, PDGFRB, CSF1R, FGFR1, FGFR2, FLT1, FLT3, FLT4, INSR, KDR, KIT, PDGFRA	EGFR inhibitor, FGFR inhibitor, VEGFR inhibitor	0.00, 0.00	-3.49	0.99, 0.19	0	-54.61	-54.18	-6.98	0	0	61.9	-94.58	0	-9.24
BRD-K94649603	CP	taxifolin	apolipoprotein secretion inhibitor, beta amyloid aggregation inhibitor, cholesterol biosynthesis inhibitor, HMGCR inhibitor, NFkB pathway modulator, opioid receptor antagonist, reverse transcriptase inhibitor	APOB, APP, HMGCR		0.00, 0.00	-3.47	2.00, 0.70	-48.07	0	0	-25.29	-59.93	NaN	0	25.78	NaN	-6.94
BRD-A39390670	CP	rabeprazole	ATPase inhibitor, gastrin inhibitor	ATP4A, CYP2C19		0.00, 0.00	-3.46	0.77, 0.14	13.96	60.85	-37.84	-19.53	-59.45	NaN	0	-1.91	NaN	-5.01
BRD-K25394294	CP	oxaprozin	cyclooxygenase inhibitor	PTGS1, PTGS2		0.00, 0.00	-3.45	0.91, 0.16	-39.6	-61.76	0	-25.21	22.18	-20.8	-4.72	76.2	17.06	-2.18
BRD-K51350053	CP	toremifene	selective estrogen receptor modulator (SERM), estrogen receptor antagonist	ESR1, CYP3A5		0.00, 0.00	-3.37	1.08, 0.33	-2.38	-59.92	1.79	-4.36	-37.32	-43.67	0	-11.66	0	-0.54
BRD-K83289131	CP	CAY-10618	NAMPT inhibitor, niacinamide phosphoribosyltransferase inhibitor	NAMPT		10.00, 0.00	-3.37	1.57, 0.45	0	0	-57.49	49.51	-32.9	-20.64	-20.02	86.84	97.29	-6.74
BRD-K00603606	CP	ticlopidine	purinergic receptor antagonist, platelet aggregation inhibitor	P2RY12, CYP2B6, CYP2C19		0.00, 0.00	-3.36	1.24, 0.18	-10.47	47.92	40.54	72.94	19.48	-46.03	-34.43	-22.44	-36.94	3.75
BRD-K12932420	CP	YM-976	phosphodiesterase inhibitor, tumor necrosis factor production inhibitor	PDE4A, PDE4B, PDE4C, PDE4D, TNF		0.00, 0.00	-3.24	0.73, 0.27	0	-16.57	75.38	-96.57	-49.56	0	-88.89	46.52	0	-6.48
BRD-K00312224	CP	PPT	estrogen receptor agonist	ESR1	Estrogen receptor agonist	0.00, 0.00	-3.19	0.85, 0.16	-13.74	-38.33	0	92.36	59.8	0	-99.11	0	-95.37	-6.38
BRD-K83637872	CP	SANT-1	smoothened receptor antagonist	DHH, IHH, PTCH1, SMO		0.00, 0.00	-3.18	0.78, 0.17	0	-14.37	26.38	-29.26	-82.74	-65.7	0	41.57	0	-6.36
BRD-A07395371	CP	esmolol	adrenergic receptor antagonist	ADRB1		0.00, 0.00	-3.13	0.56, 0.15	-12	21.45	-79.13	61.76	0	NaN	-63.33	15.56	NaN	-6.27
BRD-K32645441	CP	dipropyl-5ct	serotonin receptor agonist	HTR1B, HTR1D, HTR1F, HTR7		10.00, 0.00	-3.13	0.89, 0.16	-65.55	17.56	0	-37.69	-49.72	61.15	0	-10.13	97.47	-6.27
BRD-A02367930	CP	ethinyl-estradiol	DNA directed DNA polymerase stimunlant, estrogen receptor agonist, estrogenic component in oral contraceptives	CYP2C8, ESR1, ESR2, NR1I2	Estrogen receptor agonist	0.00, 0.00	-3.11	1.19, 0.38	-54.12	49.97	-77.76	0	88.16	0	-3.11	-34.25	NaN	-4.6
BRD-K37516142	CP	idebenone	calcium channel modulator, reducing agent			12.50, 12.50	-3.07	0.86, 0.18	2.58	-22.14	0	-63.1	99.46	NaN	-41.67	0	NaN	-6.14
BRD-A26711594	CP	nicardipine	calcium channel blocker, L-type calcium channel blocker	CACNA1C, ADORA3, ADRA1A, ADRA1B, ADRA1D, CACNA1D, CACNA2D1, CACNB2, CALM1, CHRM1, CHRM2, CHRM3, CHRM4, CHRM5, PDE1A, PDE1B		0.00, 0.00	-3.02	0.55, 0.06	0	20.05	68.25	-4.79	-24.53	0	-7.5	-34.41	-76.43	-1.25
BRD-A56359832	CP	zileuton	leukotriene synthesis inhibitor, lipoxygenase inhibitor	ALOX5		0.00, 0.00	-2.92	0.57, 0.07	-30.87	-47.4	36.21	-33.82	0	46.12	-12.56	0	0	-5.84
BRD-A17664363	CP	BRD-A17664363	steroidogenic factor antagonist	NR5A1		0.00, 0.00	-2.84	0.78, 0.15	-45.37	23.61	-66.17	33.67	0	-76.35	-32.57	0	24.36	-5.67
BRD-K13664374	CP	dichloroacetic-acid	pyruvate dehydrogenase kinase inhibitor, pyruvate dehydrogenase stimulant	PDK1		0.00, 0.00	-2.83	1.33, 0.38	-8.19	55.81	-39.17	0	33.08	NaN	0	-68.59	NaN	-5.66
BRD-K64451768	CP	GANT-58	GLI antagonist	DHH, GLI1, IHH		0.00, 0.00	-2.81	0.66, 0.23	0	37.76	0	-96.55	-27.49	-28.37	0	-97.88	0	-5.62
BRD-K03557653	CP	sappanone-a	melanogenesis inhibitor, tyrosinase inhibitor			0.00, 0.00	-2.79	1.13, 0.48	0	47.29	-20.56	-37.3	-80.16	0	-63.53	0	94.45	-5.58
BRD-K19796430	CP	erismodegib	hedgehog pathway inhibitor, smoothened receptor antagonist	SMO		0.00, 0.00	-2.78	2.52, 0.73	-67.77	-27.78	22.23	69.02	25.39	67.47	-57.13	-55.12	25.19	-28.27
BRD-A27143604	CP	DPN	estrogen receptor agonist	ESR2	Estrogen receptor agonist	0.00, 0.00	-2.76	0.81, 0.28	-94.68	31.02	-22.39	-78.41	0	-38.58	0	18.92	87.84	-5.52
BRD-K15164005	CP	apoptosis-activator-II	carboxylesterase inhibitor	BCHE, CES1		0.00, 0.00	-2.76	1.08, 0.40	-24.76	72.27	-95.21	0	0	17.88	-39.97	-21.49	0	-5.52
BRD-K11696279	CP	BU-239	imidazoline receptor agonist, imidazoline receptor ligand		Imidazoline ligand	0.00, 0.00	-2.67	1.22, 0.47	-19.79	11.57	0	0	0	-31.25	72.38	-43.99	-49.82	-5.35
BRD-K36007650	CP	puromycin	adenosine receptor agonist, protein synthesis inhibitor	NHP2L1, RPL10L, RPL11, RPL13A, RPL15, RPL19, RPL23, RPL23A, RPL26L1, RPL3, RPL37, RPL8, RSL24D1		0.00, 0.00	-2.66	2.26, 0.58	57.13	0	-41.84	-12.18	42.47	0	0	-40.24	-41.08	-5.32
BRD-K40901640	CP	cinanserin	serotonin receptor antagonist	HTR2A		0.00, 0.00	-2.64	0.48, 0.09	-81.03	0	90.7	-36.47	-12.95	0	10.34	-79.24	NaN	-2.64
BRD-K71103788	CP	duloxetine	norepinephrine reuptake inhibitor, serotonin reuptake inhibitor, adrenergic transmitter uptake inhibitor, norepinephrine transporter inhibitor, serotonin transporter (SERT) inhibitor, serotonin uptake inhibitor	SLC6A2, SLC6A4, SLC6A3, HTR2A, HTR2C, HTR6		0.00, 0.00	-2.64	0.49, 0.14	-89.61	-8.26	-5.13	-76.32	92.44	47.97	-11.25	0	0	-0.14
BRD-K08640512	CP	RS-100329	adrenoceptor antagonist	ADRA1A, ADRA1D		0.00, 0.00	-2.63	0.98, 0.36	-57.99	58.25	0	-14.89	-13.7	0	0	56.99	-52.96	-5.27
BRD-K04170657	CP	psoromic-acid	Rab-Prenylation Inhibitor			0.00, 0.00	-2.61	1.73, 0.28	-14.97	49.55	NaN	NaN	-18.82	0	NaN	NaN	NaN	-2.61
BRD-K43245338	CP	MDL-28170	calpain inhibitor, cathepsin inhibitor	CAPN1, CTSB, CTSL		0.00, 0.00	-2.6	1.06, 0.32	-51.49	49.76	0	-38.1	0	-74.31	0	0	-35.67	-5.2
BRD-K56515112	CP	medrysone	corticosteroid hormone receptor agonist, glucocorticoid receptor agonist	NR3C1		0.00, 0.00	-2.6	0.80, 0.24	-70.14	-10.39	68.37	-5.19	0	-8.44	57.41	-10.75	58.6	0.6
BRD-A15530910	CP	carpindolol	adrenergic receptor antagonist, serotonin receptor antagonist		Serotonin receptor antagonist	0.00, 0.00	-2.59	1.11, 0.32	-47.1	-34.16	0	-77.83	0	-36.29	0	0	0	-5.17
BRD-K40965114	CP	cyanopindolol	adrenergic receptor antagonist	HTR1D		11.11, 0.00	-2.57	1.40, 0.47	-30.51	19.41	0	0	-84.18	-34.3	-9.79	97.25	NaN	-2.57
BRD-K25650355	CP	physostigmine	acetylcholinesterase inhibitor, cholinesterase inhibitor	ACHE, BCHE		0.00, 0.00	-2.57	0.57, 0.17	0	27.51	-42.7	13.71	-48.77	55.64	-17.68	0	-40.06	-5.14
BRD-K59851896	CP	calycanthine	GABA release inhibitor			0.00, 0.00	-2.55	0.83, 0.23	-26.67	-10.41	-70.26	53.85	0	-38.41	0	87.61	0	-5.1
BRD-K78637815	CP	LY-320135	cannabinoid receptor antagonist	CNR1		0.00, 0.00	-2.55	1.63, 0.51	0	51.3	0	0	-16.73	-18.53	-59.68	-84.02	0	-5.09
BRD-K79366068	CP	PSB-069	NTPDase inhibitor	ENTPD1, ENTPD2, ENTPD3		0.00, 0.00	-2.53	0.90, 0.22	0	82.16	-16.94	37.93	-33.45	0	0	-32.85	-36.53	-5.06
BRD-A06352418	CP	terfenadine	histamine receptor antagonist	HRH1, KCNH2, CHRM1, CHRM2, CHRM3, CHRM4, CHRM5, KCNH1		10.00, 0.00	-2.52	1.94, 0.60	96.07	-74.46	0	-76.16	0	-14.84	42.4	-32.57	68.15	-5.03
BRD-K60038276	CP	irbesartan	angiotensin receptor antagonist, liver bile acid transporter inhibitor	AGTR1, JUN, SLC10A1	Angiotensin receptor antagonist	0.00, 0.00	-2.51	0.58, 0.17	10.85	-57.72	-52.26	-77.72	16.17	0	-12.28	26.25	24.84	-5.02
BRD-A26095496	CP	clobetasol	glucocorticoid receptor agonist	NR3C1, PLA2G1B	Glucocorticoid receptor agonist	0.00, 0.00	-2.5	1.44, 0.73	46.39	-28.53	38.51	0	0	-97.1	-65.62	-33.18	18.97	-5
BRD-K50398167	CP	meclofenamic-acid	cyclooxygenase inhibitor, prostanoid receptor antagonist	PTGS1, PTGS2, ALOX5, CNR1, KCNQ2, KCNQ3		0.00, 0.00	-2.5	0.53, 0.06	0	10.23	0	0	-15.33	-29.8	-27.7	0	-70.58	-5
BRD-K99107520	CP	felbamate	carbonic anhydrase inhibitor, GABA receptor modulator, glutamate receptor blocker	GRIN2A, GRIN2B, GRIN3A		0.00, 0.00	-2.48	0.57, 0.11	94.19	-5.37	0	21.21	-16.17	0	-78.48	-4.22	-62.33	-0.74
BRD-K50388907	CP	fenofibrate	PPAR receptor agonist, apolipoprotein expression enhancer, lipase clearing factor inhibitor	PPARA, APOA1, CYP2C19, CYP2C8, MMP25		0.00, 0.00	-2.46	1.01, 0.25	-16.12	-18.87	0	37.36	0	-99.18	-78.38	57.14	0	-4.93
BRD-A26032986	CP	zaldaride	calmodulin antagonist, calmodulin inhibitor	CALM1		0.00, 0.00	-2.45	0.61, 0.16	12.08	61.42	-29.79	-91.43	-80.27	-18.97	0	0	0	-4.91
BRD-A69917777	CP	aminopentamide	anticholinergic agent			0.00, 0.00	-2.45	0.72, 0.16	-30.21	63.5	-85.85	-14.98	40.16	0	-89.42	8.92	31.49	-4.9
BRD-K86930074	CP	cediranib	VEGFR inhibitor, KIT inhibitor, angiogenesis inhibitor, VEGFR antagonist	KDR, FLT1, FLT4, KIT, PDGFRB, CSF1R, FLT3, PDGFRA	PDGFR/KIT inhibitor, VEGFR inhibitor	0.00, 0.00	-2.45	1.56, 0.56	-18.28	-33.61	0	-76.37	0	0	0	3.33	-39.53	-4.9
BRD-K91301684	CP	noscapine	bradykinin receptor antagonist, tubulin polymerization inhibitor, apoptosis stimulant, microtubule inhibitor, tubulin inhibitor	BDKRB2, SIGMAR1		0.00, 0.00	-2.44	0.91, 0.34	-15.81	0	0	62.59	-45.35	-29.15	47.19	-60.14	0	-4.89
BRD-A49046702	CP	SKF-89976A	GABA uptake inhibitor	SLC6A1		0.00, 0.00	-2.43	0.89, 0.27	24.45	-59.41	-43.67	66.73	-32.14	0	-19.68	55.93	0	-4.87
BRD-K91701654	CP	U-0126	MEK inhibitor, JAK inhibitor, MAP kinase inhibitor	AKT1, CHEK1, GSK3B, JAK2, LCK, MAP2K1, MAP2K2, MAP2K7, MAPK1, MAPK11, MAPK12, MAPK14, MAPK8, PRKCA, RAF1, ROCK1, RPS6KB1, SGK1		0.00, 0.00	-2.41	1.67, 0.53	-69.25	0	0	-19.42	-38.06	0	0	0	-93.58	-4.83
BRD-A49358627	CP	ciprofibrate	PPAR receptor agonist, lipase clearing factor inhibitor	PPARA, LPL		0.00, 0.00	-2.39	1.09, 0.34	13.66	28.7	-82.06	-50.57	0	18.22	0	-12.37	-41.33	-4.79
BRD-A58157837	CP	butabindide	tripeptidyl peptidase inhibitor	TPP2		0.00, 0.00	-2.39	0.98, 0.26	57.8	11.55	-72.86	12.85	0	-17.91	0	-50.48	-31.42	-4.79
BRD-K06926592	CP	tretinoin	RAR agonist, RAR receptor binder, retinoid receptor agonist, ROR ligand	RARG, RORB, ALDH1A1, ALDH1A2, GPRC5A, NR0B1, NR2C2, PPARD, RARA, RARB, RARRES1, RORC, RXRB, RXRG	Retinoid receptor agonist	0.00, 0.00	-2.38	0.84, 0.17	-39.57	40.03	48.81	-12.05	0	0	-66.37	0	-81.53	-4.76
BRD-K84663978	CP	trequinsin	phosphodiesterase inhibitor, platelet aggregation inhibitor, potassium channel blocker	PDE4A, PDE4B, PDE4C, PDE4D, PDE5A, PTGIR		0.00, 0.00	-2.35	0.55, 0.36	0	-65.29	0	-43.68	-60.72	0	-15.48	60.51	9.08	-4.7
BRD-K40656405	CP	L-165041	PPAR receptor agonist	PPARD	PPAR receptor agonist	0.00, 0.00	-2.34	0.86, 0.30	-7.62	-25.84	0	0	-87.12	0	0	0	-46.35	-4.67
BRD-A15435692	CP	BMY-14802	sigma receptor antagonist, glutamate receptor antagonist, serotonin receptor agonist	HTR1A, SIGMAR1	Sigma receptor antagonist	0.00, 0.00	-2.31	0.85, 0.31	0	0	0	-46.09	-15.02	0	-47.48	-15.56	0	-4.62
BRD-A27554692	CP	altrenogest	progestogen steroid hormone	PGR		0.00, 0.00	-2.23	0.70, 0.16	0	-28.13	21.82	89.81	-88.69	9.34	66.09	-27.15	-94.09	-4.47
BRD-K36616567	CP	doxepin	histamine receptor antagonist, adrenergic transmitter uptake inhibitor, histamine receptor inhibitor, norepinephrine reputake inhibitor, serotonin reuptake inhibitor, tricyclic antidepressant	HRH1, HRH2, SLC6A2, SLC6A4, ADRA1A, ADRA1B, ADRA1D, ADRA2A, ADRA2B, ADRA2C, CHRM1, CHRM2, CHRM3, CHRM4, CHRM5, CYP2C19, DRD2, HRH4, HTR1A, HTR2A, HTR2B, HTR2C, HTR6, KCNH2, SLC6A3		0.00, 0.00	-2.21	0.76, 0.17	0	-55.68	28.79	-64.97	22.29	0	92.33	-23.79	-33.8	-4.43
BRD-K60174629	CP	z-prolyl-prolinal	prolyl endopeptidase inhibitor	PREP		0.00, 0.00	-2.21	0.88, 0.26	-24.42	0	0	-63.33	-27.75	50.81	0	-33.14	56.74	-4.42
BRD-A18917088	CP	estradiol	estrogen receptor agonist	ESR1, ESR2, NR1I2, CYP2B6, CYP2C19, CYP2C8, CYP2E1, CYP3A5, CYP3A7, GPER1, KCNMA1	Estrogen receptor agonist	0.00, 0.00	-2.19	0.52, 0.15	-61.27	-47.2	0	0	0	84.68	-12.08	0	-37.7	-4.38
BRD-K77987382	CP	mebendazole	acetylcholinesterase inhibitor, microtubule inhibitor, tubulin inhibitor	TUBA1A, TUBB, TUBB4B	Tubulin inhibitor	0.00, 0.00	-2.19	1.63, 0.59	-87.67	9.56	0	-10.31	-31.83	-3.42	90.86	-50.66	69.16	-0.95
BRD-K56047318	CP	RHC-80267	triacylglycerol lipase inhibitor	DAGLA, DAGLB, LIPC, LIPE, LIPG		0.00, 0.00	-2.18	0.72, 0.19	-46.11	-30.13	0	18.9	-57.4	-17.05	0	0	0	-4.37
BRD-K34157611	CP	cimetidine	histamine receptor antagonist, histamine receptor inhibitor	HRH2, SLC29A4, SLC47A1, SLC47A2		0.00, 0.00	-2.16	0.44, 0.13	-14.22	-36.56	-57.25	0	12.98	0	38.78	46.85	-40.48	-4.33
BRD-K17743697	CP	KB-R7943	sodium/calcium exchange inhibitor	SLC8A1, TRPC3, TRPC5, TRPC6	T-type calcium channel blocker	0.00, 0.00	-2.15	1.43, 0.42	-17.17	-19.21	0	-44.43	0	27.62	0	49.75	-66.19	-4.31
BRD-K45330754	CP	diethylstilbestrol	estrogen receptor agonist, chloride channel blocker	ESR1, ESR2, ESRRG, ESRRB	Estrogen receptor agonist	0.00, 0.00	-2.12	0.41, 0.31	-13.63	-56.04	-35.16	0	0	42.07	23.64	54.61	-27.61	-4.23
BRD-K32311154	CP	nifekalant	potassium channel antagonist, potassium channel blocker			0.00, 0.00	-2.12	0.98, 0.32	25.92	-24.35	0	-57.09	-27.52	NaN	0	11.16	NaN	-4.23
BRD-A29734509	CP	disopyramide	voltage-gated sodium channel blocker	SCN5A, CHRM1, CHRM2, CHRM3, KCND2, KCND3, KCNH2		0.00, 0.00	-2.1	0.70, 0.20	14.88	-21.76	0	7.85	-96.35	-49.52	-4.2	6.32	30.61	-4.25
BRD-K95785537	CP	PP-2	src inhibitor	SRC, LCK, ABL1, LYN, RIPK2	SRC inhibitor	0.00, 0.00	-2.1	1.60, 0.53	-9.16	54.79	93.89	-91.75	0	50.67	-65.62	-14.96	0	-4.2
BRD-K71799949	CP	carbamazepine	potassium channel modulator, Sodium Channel Blockers, sodium channel blocker, voltage-gated sodium channel blocker	ABCB1, CYP1A2, CYP3A4, SCN1A, SCN3A, SCN5A		0.00, 0.00	-2.06	0.68, 0.16	0	-36.81	-97.47	0	21.01	0	6.4	-75.29	-27.47	-4.12
BRD-K37865504	CP	LY-2183240	FAAH inhibitor, FAAH reuptake inhibitor	FAAH		0.00, 0.00	-2.04	1.76, 0.63	-70.36	5.44	-26.74	-73.26	-43.35	2.97	91.04	6.03	22.07	-7.05
BRD-A20131130	CP	2',5'-dideoxyadenosine	adenylyl cyclase inhibitor			0.00, 0.00	-2.03	1.40, 0.35	-40.46	-81.17	-78.81	-13.7	0	0	0	0	91.51	-4.06
BRD-K40892394	CP	AR-C133057XX	nitric oxide synthase inhibitor	NOS2, NOS1		0.00, 0.00	-2.03	1.27, 0.33	-78.57	0	0	-23.52	-28.66	61.11	0	42.51	-65.31	-4.05
BRD-K52075715	CP	oxibendazole	DNA polymerase inhibitor, tubulin inhibitor	TUBB, TUBB4B	Tubulin inhibitor	0.00, 0.00	-2.02	1.08, 0.47	-18.94	-38.74	39.49	0	0	-49.24	0	-13.34	5.85	-4.03
BRD-K19227686	CP	phenolphthalein	weak acid used as a pH indicator			0.00, 0.00	-2.01	1.25, 0.52	0	72.9	-80.54	-43.85	-37.57	-10.77	0	75.84	0	-4.02
BRD-K34154330	CP	tracazolate	GABA receptor agonist, GABA receptor modulator	GABRA1		0.00, 0.00	-1.96	0.61, 0.17	83.23	-48.52	0	-14.96	0	-22.56	-37.23	26.77	0	-3.91
BRD-K32795028	CP	1-benzylimidazole	thromboxane synthase inhibitor	CYP11B1, QPCT		0.00, 0.00	-1.94	1.14, 0.38	-58.19	0	13.18	-8.4	0	0	-52.22	-26.69	0	-3.88
BRD-A03816571	CP	CP-55940	cannabinoid receptor agonist, CC chemokine receptor antagonist	CNR1, CNR2, CXCR4, GPR55		0.00, 0.00	-1.94	1.01, 0.33	0	12.3	0	48.86	-27.12	-28.42	-73.11	-17.81	53.75	-3.88
BRD-K45033733	CP	famciclovir	DNA polymerase inhibitor, DNA directed DNA polymerase inhibitor		DNA polymerase inhibitor	0.00, 0.00	-1.91	0.38, 0.10	54.47	-97.51	0	-51.33	-90.84	0	-10.39	27.69	88.27	-3.83
BRD-K52721684	CP	PCO-400	potassium channel activator, potassium channel agonist	ABCC9, KCNJ8	Potassium channel activator	10.00, 0.00	-1.88	1.10, 0.33	-20.05	-56.31	46.77	0	0	95.89	-34.36	-89.33	0	-3.77
BRD-K73999723	CP	telmisartan	angiotensin receptor antagonist, PPAR receptor agonist, PPAR receptor modulator, PPAR receptor partial agonist	AGTR1, PPARG, CYP2C19, CYP2J2, PPARA		0.00, 0.00	-1.88	0.75, 0.19	12.35	14.75	-54.39	-24.24	0	27.74	29.76	-49.42	-45.72	-3.76
BRD-K09635314	CP	M-3M3FBS	phospholipase activator	PLCB2, PLCB3, PLCD1, PLCG1, PLCG2		0.00, 0.00	-1.88	0.63, 0.10	16.89	62.85	-92.85	3.18	-65.54	-93.65	4.4	11	-12.58	-6.94
BRD-K26015241	CP	ODQ	guanylyl cyclase inhibitor, inhibitor of soluble guanylyl cyclase, potassium channel blocker	GUCY1A2, GUCY1A3, GUCY1B3		0.00, 0.00	-1.87	1.08, 0.33	-17.4	-87.41	0	-21.72	74.75	0	0	-50.68	0	-3.74
BRD-K32536677	CP	AGK-2	SIRT inhibitor, SIRT pathway	SIRT2		0.00, 0.00	-1.86	0.83, 0.23	26.71	-72.13	-14.21	64.94	0	-18.62	12.07	-28.06	0	-3.71
BRD-A00758722	CP	noretynodrel	progestogen steroid hormone	PGR		0.00, 0.00	-1.85	0.88, 0.28	68.2	-15.27	46.25	-66.66	-16.02	0	0	15.31	-57.43	-3.7
BRD-K41713976	CP	E-4031	polarization inhibitor, potassium channel antagonist, potassium channel blocker	KCNH2, KCNH1		0.00, 0.00	-1.83	0.72, 0.18	-4.41	-30.55	1.12	27.17	-75.48	-9.88	34.57	78.68	-16.93	0.74
BRD-K14329163	CP	BAY-K8644	L-type calcium channel activator	CACNA1C		0.00, 0.00	-1.82	1.02, 0.26	48.2	-17.13	-35.76	0	0	-15.6	20.65	-72.79	0	-3.63
BRD-K63675182	CP	triflupromazine	acetylcholine receptor ligand, dopamine receptor	HTR2B, CHRM1, CHRM2, CHRNA7, DRD1, DRD2	Dopamine receptor antagonist	0.00, 0.00	-1.82	1.53, 0.61	20.41	0	-2.65	-33.84	-20.71	-67.04	-11.92	46.49	0	-0.98
BRD-K89923877	CP	scopolamine	acetylcholine receptor antagonist	CHRM2, CHRM1, CHRM3, CHRM4, CHRM5, SI		0.00, 0.00	-1.82	0.90, 0.19	73.91	23.84	-31.63	-48.63	0	47.32	-38.63	16.82	-32.55	-3.63
BRD-K97399794	CP	quercetin	aldose reductase inhibitor, cytokine production inhibitor, EGFR inhibitor, glucosidase inhibitor, monoamine oxidase inhibitor, polar auxin transport inhibitor, quorum sensing signaling modulator, SIRT activator, sodium channel blocker, tyrosine phosphatase inhibitor, xanthine oxidase inhibitor	PIK3CG, AKR1B1, ATP5A1, ATP5B, ATP5C1, CYP2C8, EGFR, GAA, HCK, HIBCH, MAOA, PIM1, PTPN1, SCN5A, SIRT1, STK17B, UGT3A1, XDH		0.00, 0.00	-1.78	0.98, 0.30	-56.58	-14.55	81.67	68.52	-70.27	-20.85	0	63.26	0	-3.56
BRD-K68437527	CP	EMF-bca1-60	caspase inhibitor			0.00, 0.00	-1.78	0.66, 0.17	38.03	91.26	-77.65	-13.13	-19.49	0	0	-3.13	-54.4	-0.42
BRD-K93480852	CP	KN-93	calcium/calmodulin dependent protein kinase inhibitor	CAMK2A		0.00, 0.00	-1.76	0.61, 0.08	0	18.02	0	-10.61	-25.29	-47.34	-83.76	76.34	0	-3.53
BRD-K45542189	CP	diethylcarbamazine	lipoxygenase inhibitor	ALOX5, PTGS1		0.00, 0.00	-1.75	0.70, 0.16	-9.08	0	-40.44	40.63	-84.11	27.01	39.19	0	-60.19	-3.49
BRD-K95808480	CP	taxifolin	apolipoprotein secretion inhibitor, beta amyloid aggregation inhibitor, cholesterol biosynthesis inhibitor, HMGCR inhibitor, NFkB pathway modulator, opioid receptor antagonist, reverse transcriptase inhibitor	APOB, APP, HMGCR		0.00, 0.00	-1.66	1.88, 0.76	-16.13	-67.94	0	-51.62	0	NaN	30.3	0	NaN	-3.33
BRD-A83081521	CP	finasteride	5 alpha reductase inhibitor, androgen receptor antagonist, steroid 5alpha-reductase inhibitor	SRD5A2, SRD5A1, AKR1D1, AR		0.00, 0.00	-1.64	1.23, 0.25	-52.64	68.23	-86.77	-16.5	0	8.65	0	-14.67	0	-3.28
BRD-A00546892	CP	biperiden	anticholinergic	CHRM1, CHRM2, CHRM3, CHRM4, CHRM5, CHRNA2		0.00, 0.00	-1.64	0.61, 0.15	0	-31.36	-34.54	22.68	33.03	33.61	-19.17	47.95	-52.85	-3.28
BRD-K96527333	CP	dehydroisoandosterone	GABA receptor modulator			0.00, 0.00	-1.62	0.83, 0.22	-19.12	-81.11	82.81	9.96	0	0	-97.91	-10.39	63.46	-3.24
BRD-K82846253	CP	repaglinide	insulin secretagogue, ATP-sensitive potassium channel antagonist, cytochrome P450 inhibitor, meglitinide	ABCC8, CYP2C8, CYP3A5, INS, KCNJ11, PPARG		0.00, 0.00	-1.57	0.43, 0.09	0	-41.89	-19.57	-17.01	25.95	0	5.4	-19.03	NaN	-1.57
BRD-K51313569	CP	palbociclib	CDK inhibitor	CDK4, CDK6, CCND3	CDK inhibitor	0.00, 0.00	-1.5	2.00, 0.52	40.34	18.48	0	37.59	-49.75	-25.82	0	-33.98	-41.82	-3
BRD-K10974103	CP	diloxanide	unidentified pharmacological activity			0.00, 0.00	-1.48	0.47, 0.09	-11.08	-54.5	0	0	-97.95	0	12.81	63.37	-58.49	-2.96
BRD-K23383398	CP	T-0901317	LXR agonist, ABC transporter expression enhancer, ROR inverse agonist	NR1H3, NR1H2, ABCA1, NCOA1, NCOA2, NR1I2, RORA, RORC, RXRB		0.00, 0.00	-1.48	0.77, 0.18	10.87	-15.5	0	-2.54	9.66	-16.19	-16.33	-18.44	0	-0.42
BRD-K24656285	CP	farnesol	amine oxidase B inhibitor, FXR agonist	MAOB, MVK, NR1H4		0.00, 0.00	-1.47	2.13, 0.48	16.64	-21.93	0	-2.94	0	0	0	-89.89	-93.91	-6
BRD-A78295502	CP	hydroquinine	anti-arrhythmia agent			0.00, 0.00	-1.44	1.10, 0.39	0	-15.82	-8.93	-30.82	13.79	-34.25	93.79	16.11	NaN	-1.44
BRD-K46018455	CP	bezafibrate	PPAR receptor agonist, 11-beta hydroxysteroid dehydrogenase expression inhibitor, 11-beta hydroxysteroid dehydrogenase inhibitor, lipase clearing factor inhibitor	PPARA, PPARD, PPARG, HSD11B1, LPL	PPAR receptor agonist	0.00, 0.00	-1.4	0.83, 0.24	25.88	-32.48	0	0	-71.85	44.9	-41.83	-8.77	0	-2.8
BRD-A48261811	CP	argatroban	thrombin inhibitor, peptidase inhibitor, protease inhibitor	F2, CYP3A5		0.00, 0.00	-1.38	0.98, 0.25	-74.28	26.3	0	16.57	-65.02	NaN	0	-7.53	NaN	-2.75
BRD-K06208435	CP	YS-035	calcium channel blocker			0.00, 0.00	-1.38	1.06, 0.41	-29.22	55.5	0	-83.66	0	-10.16	0	-50.4	0	-2.75
BRD-K61177364	CP	NBI-27914	CRF receptor antagonist	CRHR1		10.00, 0.00	-1.38	0.73, 0.13	0	-17.79	0	-28.41	-20.05	29.49	25.68	-44.67	96.42	-2.75
BRD-A70268693	CP	PG-9	presynaptic cholinergic modulator			0.00, 0.00	-1.36	0.75, 0.31	0	0	-18.06	84.41	-28.01	46.78	25.37	-79.18	-73.44	-2.71
BRD-K25433859	CP	maprotiline	norepinephrine reputake inhibitor, tricyclic antidepressant (TCA)	SLC6A2, ADRA1A, ADRA1B, ADRA1D, ADRA2A, ADRA2B, ADRA2C, CHRM1, CHRM2, CHRM3, CHRM4, CHRM5, DRD2, HRH1, HTR2A, HTR2C, HTR7		0.00, 0.00	-1.36	1.39, 0.55	6.97	-39.86	0	22.8	-31.8	-64.78	16.67	16.45	-64.41	-2.71
BRD-K60640630	CP	mometasone	glucocorticoid receptor agonist, immunosuppressant	NR3C1	Glucocorticoid receptor agonist	0.00, 0.00	-1.32	1.19, 0.64	38.26	24.68	0	-97.05	-61.12	-16.57	0	0	-42.31	-2.64
BRD-K21733600	CP	rofecoxib	cyclooxygenase inhibitor	PTGS2, CYP3A4, ELN		0.00, 0.00	-1.29	0.57, 0.15	0	3.12	4.03	-29.77	-56.72	0	-18.11	12.22	-22.1	-2.58
BRD-K59522102	CP	piperine	monoamine oxidase inhibitor, ACAT inhibitor	MAOA, MAOB, TRPV1		0.00, 0.00	-1.22	0.70, 0.17	23.15	0	-19.87	49.11	-31.81	62.07	0	-96.92	-15.27	-2.44
BRD-A19661776	CP	mianserin	serotonin receptor antagonist, tetracyclic antidepressant	HTR2A, HTR2C, ADRA1A, ADRA1B, ADRA1D, HRH1, HTR2B, HTR6, HTR7, ADRA2A, ADRA2B, ADRA2C, DRD1, DRD2, DRD3, DRD5, HRH2, HRH4, HTR1A, HTR1F, OPRK1, SLC6A2, SLC6A3, SLC6A4		0.00, 0.00	-1.2	1.14, 0.30	-36.13	-61.34	0	-15.36	22.05	59.54	0	19.33	-62.39	-2.4
BRD-K14441456	CP	tyrphostin-AG-556	epidermal growth factor receptor (EGFR) inhibitor, tyrosine kinase inhibitor	EGFR		0.00, 0.00	-1.17	1.13, 0.40	37.13	-49.84	0	-37.07	-75.07	0	0	-10.96	0	-2.35
BRD-K12357156	CP	AG-490	epidermal growth factor receptor (EGFR) inhibitor, ErbB2 and JAK2 inhibitor, JAK inhibitor	JAK2, JAK3, EGFR, STAT3		0.00, 0.00	-1.13	1.31, 0.45	-33.62	85.43	0	-30.99	-42.51	-15.17	85.57	0	52.43	-2.25
BRD-K76304753	CP	phenazopyridine	unidentified pharmacological activity	SCN1A		0.00, 0.00	-1.13	0.52, 0.19	-15.34	12.46	-62.38	-93.82	73.64	85.83	0	1.42	-81.55	-2.25
BRD-M72442222	CP	vicriviroc	CC chemokine receptor antagonist, CC chemokine receptor 5 (CCR5) antagonist	CCR5		0.00, 0.00	-1.1	0.97, 0.15	21.79	-18.22	-71.59	-44.4	-59.45	0	0	57.01	0	-2.19
BRD-K69195780	CP	NAN-190	serotonin receptor agonist	HTR1A, ADRA1A, ADRA1B, ADRA1D, HTR1F		0.00, 0.00	-1.09	1.16, 0.38	-14.72	-11.74	0	0	-62.06	7.15	0	-12.88	0	-2.18
BRD-K37561857	CP	zardaverine	phosphodiesterase inhibitor	PDE4D, PDE3A, PDE4A, PDE4B, PDE4C		0.00, 0.00	-1.08	0.61, 0.11	-81.56	40.79	-19.52	12.08	0	43.56	0	-10.07	-58.07	-2.15
BRD-K09397065	CP	SR-57227A	serotonin receptor agonist, serotonin release enhancer	HTR3A		0.00, 0.00	-1.08	0.53, 0.13	0	0	-98.47	32.26	15.8	0	-78.56	-23.89	-46.64	-2.15
BRD-K10843433	CP	phenylbutazone	cyclooxygenase inhibitor, platelet aggregation inhibitor, prostanoid receptor inhibitor	PTGS2, PTGS1, PTGIS		0.00, 0.00	-1.05	0.66, 0.13	42.89	75.16	0	-48.16	-17.69	-5.33	0	-17.39	32.48	-2.11
BRD-K05396879	CP	15-delta-prostaglandin-j2	PPAR receptor agonist, FXR antagonist	PPARG, NR1H4	PPAR receptor agonist	0.00, 0.00	-1.05	1.39, 0.63	-27.51	-46.93	0	-21.88	84.15	0	-93.17	9.33	0	-2.11
BRD-A01643550	CP	prednisolone	glucocorticoid receptor agonist	NR3C1, NR3C2, SERPINA6	Glucocorticoid receptor agonist	0.00, 0.00	-1.03	0.86, 0.39	0	29.96	-52.71	-5.92	0	-16.71	-42.24	7.84	15.72	-2.06
BRD-K42260897	CP	ezetimibe	cholesterol absorption inhibitor, Niemann-Pick C1-like 1 protein antagonist, liver bile acid transporter inhibitor, Niemann-Pick C1-like 1 protein inhibitior	NPC1L1, ANPEP, SOAT1		0.00, 0.00	-0.96	1.59, 0.44	-10.92	0	81.81	24.08	-39.89	NaN	0	-11.4	NaN	-1.92
BRD-K94920105	CP	DR-2313	PARP inhibitor	PARP1, PARP3		0.00, 0.00	-0.95	0.99, 0.15	51.04	-63.84	0	-30.15	59.05	64.03	0	-73.07	-17.79	-1.91
BRD-K19540840	CP	saracatinib	src inhibitor, Abl kinase inhibitor	SRC, ABL1, LCK, YES1	SRC inhibitor	0.00, 0.00	-0.95	1.24, 0.47	51.4	-12.96	-67.64	0	0	-30.29	26.93	12.29	-42.06	-1.9
BRD-K57304726	CP	PRE-084	alpha receptor agonist, sigma receptor agonist	SIGMAR1		0.00, 0.00	-0.94	0.73, 0.20	0	34.89	-15.5	23.79	-54.51	29.18	-40.9	-28.52	13.67	-1.87
BRD-K60160658	CP	tiagabine	GABA uptake inhibitor, GAT inhibitor	SLC6A1, CYP2C19		0.00, 0.00	-0.94	1.98, 0.76	-7.1	-50.74	0	-71.92	0	NaN	23.06	0	NaN	-1.87
BRD-K01567962	CP	pyrazolanthrone	JNK inhibitor, AP inhibitor, dual specificity protein kinase inhibitor, leucine rich repeat kinase inhibitor	MAPK10, MAPK8, MAPK9, TTK, LRRK2, MAPK8IP1		0.00, 0.00	-0.87	0.68, 0.16	-33.69	-11.18	-42.41	43.08	0	-30.43	0	0	0	-1.73
BRD-K57033106	CP	tripelennamine	histamine receptor antagonist	HRH1		0.00, 0.00	-0.87	0.50, 0.18	-21.07	1.42	11.46	20.53	22.51	0	-23.67	-9.72	-70.52	-1.73
BRD-K97181089	CP	amiloride	sodium channel blocker, diuretic, epithelial sodium channel blocker, sodium/hydrogen exchanger inhibitor	SCNN1A, ASIC1, ASIC2, SCNN1B, SCNN1G, AOC1, ASIC3, PKD2, PKD2L1, PLAU, SCNN1D, SLC9A1, TRPC7, TRPV2		0.00, 0.00	-0.87	0.32, 0.06	-65.55	21.84	-4.17	-27.93	-26.56	17.93	19.32	0	0	-1.73
BRD-K74195153	CP	irsogladine	diuretic, phosphodiesterase inhibitor	PDE4A		0.00, 0.00	-0.85	0.74, 0.16	23.51	-38.49	-88.2	-6.99	0	-23.64	0	0	0	-1.69
BRD-K63550407	CP	erythromycin	NFkB pathway inhibitor, 50S ribosomal subunit inhibitor, motilin receptor agonist, RPLV inhibitor	CYP3A4, MLNR		0.00, 0.00	-0.83	1.20, 0.44	3.33	56.19	-36.49	-59.31	-3.45	11.91	0	-68.97	0	-1.67
BRD-K29458283	CP	chlorambucil	DNA damaging, DNA inhibitor			0.00, 0.00	-0.8	0.51, 0.16	0	10.13	-27.55	-71.52	-33.17	0	-11.47	21.28	67.28	-1.59
BRD-K15025317	CP	BAY-11-7821	NFkB pathway inhibitor	RELA	NFkB pathway inhibitor	0.00, 0.00	-0.8	1.55, 0.50	-13.63	0	9.29	-91.06	9.49	-7.89	18.85	-39.45	38.15	-1.59
BRD-K37991163	CP	paroxetine	cyclophilin inhibitor, norepinephrine reputake inhibitor, selective serotonin reuptake inhibitor (SSRI), serotonin reuptake inhibitor, serotonin uptake inhibitor	SLC6A4, CHRM1, CHRM2, CHRM3, CHRM4, CHRM5, HTR2A, SLC6A2		0.00, 0.00	-0.75	1.65, 0.47	15.37	-1.51	48.97	-12.77	-4.2	-47.26	45.43	0	-83.83	0.07
BRD-K41260949	CP	valproic-acid	HDAC inhibitor, ABAT inhibitor, GABA receptor agonist, GABAergic transmission enhancer, voltage-gated sodium channel blocker	ABAT, HDAC1, SCN1A, SCN3A, ACADSB, ALDH5A1, HDAC2, HDAC9, OGDH, SCN10A, SCN11A, SCN1B, SCN2A, SCN2B, SCN3B, SCN4A, SCN4B, SCN5A, SCN7A, SCN8A, SCN9A		0.00, 0.00	-0.72	0.66, 0.19	-19.55	-12.7	72.87	0	-32.52	-38.63	18.23	0	86.56	-1.44
BRD-K20742498	CP	RS-39604	serotonin receptor antagonist	HTR4	Serotonin receptor antagonist	0.00, 0.00	-0.67	1.50, 0.55	-25.55	-69.73	0	0	-33.71	19.42	0	-20.02	18.74	-1.34
BRD-A72758037	CP	asiatic-acid	antioxidant and antiinflammatory agent	PYGM		0.00, 0.00	-0.65	0.67, 0.16	0	-8.37	0	-28.97	77.75	41.45	-70.82	-22.88	70.67	-1.3
BRD-K61829047	CP	7b-cis	exportin antagonist	XPO1		0.00, 0.00	-0.65	2.61, 0.70	76.06	-10.5	38.76	0	-12.24	-20.1	-40.7	25.73	0	-1.3
BRD-K22193694	CP	dioxybenzone	topical sunscreen agent			0.00, 0.00	-0.65	0.84, 0.14	-12.17	-15.58	0	29.07	-63.82	-21.19	0	0	0	-1.3
BRD-K36927236	CP	glibenclamide	sulfonylurea, ATP channel blocker, ATP-sensitive potassium channel antagonist, biguanide, gluconeogenesis inhibitor, insulin secretagogue, insulin sensitizer, TRPA1 agonist	KCNJ11, ABCC8, CFTR, KCNJ5, KCNJ8, ABCA1, ABCB11, ABCC9, CPT1A, KCNJ1, SLCO2B1, TRPA1		0.00, 0.00	-0.63	0.88, 0.11	0	72.9	68.52	-16.53	-8.43	-22.16	-35.35	0	0	-1.27
BRD-K40919711	CP	BAPTA-AM	potassium channel blocker	KCNA3, KCNA5, KCNH2		0.00, 0.00	-0.62	1.31, 0.26	24.13	-13.39	84.96	0	-55.39	-10.66	0	-26.21	52.77	-1.23
BRD-A47598013	CP	citalopram	serotonin reuptake inhibitor, serotonin uptake inhibitor	SLC6A4, SLC6A2		0.00, 0.00	-0.62	1.09, 0.23	0	-14.9	9.07	84.14	10.12	-48.53	-15.5	-10.25	0	-1.23
BRD-K46435977	CP	valaciclovir	DNA directed DNA polymerase inhibitor, DNA polymerase inhibitor		DNA polymerase inhibitor	0.00, 0.00	-0.6	1.90, 0.66	-3.08	-23.1	0	-15.72	93.09	NaN	0	13.73	NaN	-1.2
BRD-K62374253	CP	rufloxacin	topoisomerase inhibitor		Bacterial DNA gyrase inhibitor	0.00, 0.00	-0.6	1.00, 0.24	17.22	-52.76	0	11.24	0	NaN	-91.43	-6.37	NaN	-1.2
BRD-K49668410	CP	clarithromycin	50S ribosomal subunit inhibitor	CYP2C19, CYP3A4, CYP3A5, CYP3A7		0.00, 0.00	-0.58	1.41, 0.39	9.95	50.28	0	-72.75	0	NaN	-23.63	-6.89	NaN	-1.16
BRD-K88429204	CP	pyrimethamine	dihydrofolate reductase inhibitor, hexosaminidase stimulant, pharmacological chaperone, STAT inhibitor	DHFR, DHFRP1, HEXA, SLC47A1, STAT3	Dihydrofolate reductase inhibitor	0.00, 0.00	-0.58	0.51, 0.06	-22.21	11.49	-6.81	0	-35.18	82.66	0	23.76	-70.26	-1.16
BRD-K12513978	CP	fenbufen	cyclooxygenase inhibitor	PTGS1, PTGS2	Cyclooxygenase inhibitor	10.00, 10.00	-0.55	0.89, 0.24	-12.81	-62.65	37.71	-41.62	-14.66	23.65	98.73	0	0	-1.09
BRD-K08619574	CP	thioproperazine	dopamine receptor antagonist	ADRA1A, ADRA1B, DRD1, DRD2, HTR1A, HTR2A	Dopamine receptor antagonist	10.00, 0.00	-0.55	0.81, 0.30	-14	0	97.16	44.42	-10.32	-63.9	0	-61.65	0	-1.09
BRD-A01320529	CP	salmeterol	adrenergic receptor agonist	ADRB2	Beta-adrenergic receptor agonist	0.00, 0.00	-0.53	0.56, 0.09	59.73	-34.33	0	13.14	-5.46	22.58	-33.93	7.56	-23.73	-1.06
BRD-K08806317	CP	timolol	adrenergic receptor antagonist	ADRB2, ADRB1		0.00, 0.00	-0.52	0.59, 0.10	18.82	1.42	0	47.21	77.87	-7.97	-73.58	-5.88	-59.5	-1.05
BRD-A41995253	CP	brucine	glycine receptor antagonist	CHRM1, CHRM2, CHRM3, CHRM4, CHRM5		0.00, 0.00	-0.51	0.60, 0.14	42.02	-41.63	87.31	-36.74	34.32	-56.36	-87.63	17.25	41.03	-18.27
BRD-K91509126	CP	piceatannol	syk inhibitor, cyclooxygenase inhibitor, nitric oxide synthase inhibitor, SIRT activator, tyrosinase inhibitor, tyrosine kinase inhibitor	ATP5A1, ATP5B, ATP5C1, IRF3, PTGS2, SIRT1, SYK, TYR		10.00, 10.00	-0.5	0.63, 0.10	-6.71	13.58	0	45.25	-51.98	98.95	-97.79	4.54	-82.17	-0.99
BRD-K66353228	CP	zoxazolamine	IKCa channel activator			0.00, 0.00	-0.47	0.56, 0.11	-2.51	35.78	38.28	-79.15	0	14.87	0	-40.86	-63.75	-0.95
BRD-M45964048	CP	verteporfin	apoptosis stimulant, photosensitizing agent, radical formation stimulant			0.00, 0.00	-0.47	0.91, 0.30	0	-10.76	54.39	-33.45	76.04	-27.02	0	0	-18.73	-0.94
BRD-K08287586	CP	butylparaben	antimicrobial preservative			0.00, 0.00	-0.44	0.50, 0.10	-6.74	-56.92	47.11	0	0	0	-17.19	34.61	-98.77	-0.88
BRD-K93754473	CP	tamoxifen	estrogen receptor antagonist, selective estrogen receptor modulator (SERM), estrogen receptor agonist, estrogen receptor modulator, PKC inhibitor	ESR1, ESR2, CYP3A5, EBP, GPER1, PRKCA, PRKCB, PRKCD, PRKCE, PRKCG, PRKCI, PRKCQ, PRKCZ		0.00, 0.00	-0.39	0.38, 0.17	-77.65	-13.11	-28.22	0	0	0	8.36	0	-77.52	-0.78
BRD-A29426959	CP	carbinoxamine	histamine receptor antagonist, L-type calcium channel blocker	HRH1		0.00, 0.00	-0.39	1.30, 0.38	-6.16	-25.31	19.82	27.24	39.25	0	-27.52	0	-92.7	-0.78
BRD-A33168282	CP	sotalol	adrenergic receptor antagonist, polarization inhibitor, potassium channel antagonist	ADRB1, ADRB2, KCNH2		0.00, 0.00	-0.39	0.82, 0.20	-12.06	-4.18	11.92	-97.7	40.63	-68.55	0	0	NaN	-0.39
BRD-A22380646	CP	pantoprazole	ATPase inhibitor	ATP4A, CYP2C19, CYP3A4		10.00, 10.00	-0.35	0.58, 0.15	-12.07	-23.16	0	-7.66	-8.15	0	74.36	0	99.81	-0.7
BRD-K96084870	CP	DMBI	platelet-derived growth factor receptor (PDGFR) inhibitor, tyrosine kinase inhibitor, vascular endothelial growth factor receptor (VEGFR) inhibitor	PDGFRB		0.00, 0.00	-0.34	0.66, 0.17	-43.58	84.34	0	43.26	-75.94	0	37.24	-17.97	-11.07	-0.67
BRD-K70327191	CP	benzoxiquine	topical anti-infective			0.00, 0.00	-0.34	0.22, 0.07	0	39.85	44.36	-19.92	-15.43	0	-20.72	4.13	-34.91	-0.67
BRD-A22032524	CP	amlodipine	breast cancer resistance protein inhibitor, calcium channel blocker, calcium channel inhibitor, L-type calcium channel blocker	CACNA1C, CACNA1D, CACNA2D1, ABCG2, CA1, CACNA1B, CACNA1S, CACNA2D3, CACNB1, CACNB2, SMPD1		0.00, 0.00	-0.31	1.70, 0.73	-11.44	-89.5	83.33	0	-65.82	-14.07	0	0	0	-0.63
BRD-K53737926	CP	amitriptyline	norepinephrine inhibitor, serotonin receptor inhibitor, sigma receptor inhibitor	CHRM1, CHRM2, CHRM3, CHRM4, CHRM5, HRH1, HTR6, SLC6A2, SLC6A4, ADRA1A, ADRA1B, ADRA1D, ADRA2A, ADRB1, ADRB2, ADRB3, HRH2, HRH4, HTR1A, HTR1B, HTR1D, HTR2A, HTR2C, HTR7, KCNA1, KCND2, KCND3, KCNQ2, KCNQ3, NTRK1, NTRK2, OPRD1, OPRK1, OPRM1, SIGMAR1	Serotonin receptor antagonist	0.00, 0.00	-0.26	1.08, 0.27	-11.22	41.91	-7.6	-57.24	-60.84	0	59.27	0	0	-0.53
BRD-K56343971	CP	vemurafenib	RAF inhibitor, protein kinase inhibitor	BRAF, CYP2C19, CYP3A4, CYP3A5, RAF1	RAF inhibitor	0.00, 0.00	-0.25	1.58, 0.60	-59.55	2.09	28.03	-22.11	10.17	36.7	-6.49	0	-83.56	-0.49
BRD-K91290917	CP	amodiaquine	histamine N-methyltransferase inhibitor	HNMT, CYP2C8		0.00, 0.00	-0.25	1.06, 0.34	7.81	-5.57	-48.33	0	-97.9	-31.55	0	0	0	-0.49
BRD-K77771411	CP	moxonidine	imidazoline receptor agonist, adrenergic receptor agonist	NISCH, ADRA2A, ADRA2B, ADRA2C		0.00, 0.00	-0.23	0.56, 0.11	-14.39	0	-95.17	-7.75	18.89	0	-25.1	10.14	66.35	-0.46
BRD-K18574842	CP	nafcillin	antibiotic	CYP3A4	Bacterial cell wall synthesis inhibitor	0.00, 0.00	-0.23	0.88, 0.30	-25.87	29.46	44.76	-26.55	12.82	-6.37	0	-11.87	0	-0.46
BRD-K13926615	CP	vardenafil	phosphodiesterase inhibitor	PDE5A, CYP2C19, CYP2C8, CYP3A5, PDE6G, PDE6H		0.00, 0.00	-0.23	0.99, 0.28	13.22	2.39	9.99	-4.47	-47.39	-22.56	0	-55.71	34.75	-0.46
BRD-K06557128	CP	voriconazole	cell wall synthesis inhibitor, cytochrome P450 inhibitor, lanosterol demethylase inhibitor	CYP2C19, CYP51A1		0.00, 0.00	-0.23	1.18, 0.43	5.04	-44.32	0	24.74	0	NaN	-49.95	-2.53	NaN	-0.46
BRD-A77291778	CP	cyclopentolate	acetylcholine receptor antagonist	CHRM1		0.00, 0.00	-0.21	0.55, 0.11	-5.93	8.67	12.06	-17.12	0	-49.38	0	-35.78	0	-0.42
BRD-K32164935	CP	tolazamide	ATP channel blocker	KCNJ1, KCNJ10		0.00, 0.00	-0.19	0.97, 0.33	0	4.22	-9.61	0	0	-80.68	-1.23	11.83	-81.58	-0.39
BRD-K12994359	CP	valdecoxib	cyclooxygenase inhibitor	PTGS2, CA12, CYP2C19		0.00, 0.00	-0.17	0.34, 0.05	0	-34.32	16.85	-18.44	-15.51	-53.3	6.23	7.07	0	-0.35
BRD-K90789829	CP	nefazodone	serotonin receptor antagonist, serotonin reuptake inhibitor, adrenergic transmitter uptake inhibitor, norepinephrine reuptake inhibitor, serotonin uptake inhibitor	HTR2A, SLC6A4, HTR2C, SLC6A2, ADRA1A, ADRA1B, ADRA2A, CYP3A4, CYP3A5, CYP3A7, HTR1A, SLC6A3		0.00, 0.00	-0.16	0.60, 0.16	-31.14	3.8	0	-5.92	-16.15	-76.21	0	18.14	0	-0.31
BRD-K09963420	CP	saquinavir	HIV protease inhibitor, peptidase inhibitor	CYP3A4, CYP3A5		0.00, 0.00	-0.14	1.15, 0.35	26.63	7.21	57.16	0	-88.56	-34.65	23.2	-4.43	-44.55	-0.28
BRD-K18816859	CP	L-694247	serotonin receptor agonist	HTR1D, HTR1A, HTR1B		0.00, 0.00	-0.13	0.72, 0.08	19.61	-25.34	3	-7.74	-7.68	30.28	0	-26.39	0	-0.25
BRD-A26384407	CP	chlortalidone	carbonic anhydrase inhibitor, diuretic, sodium ion tranport inhibitor	CA7, CA1, CA12, CA14, CA4, SLC12A1		0.00, 0.00	-0.13	0.86, 0.15	0	94.65	0	-15.1	-80.41	-5.62	23.19	0	-41.59	-0.25
BRD-K31342827	CP	bisindolylmaleimide	CDK inhibitor, PKC inhibitor, leucine rich repeat kinase inhibitor	CCND1, CDK4, LRRK2, PDPK1, PIM1, PRKCA, PRKCB, PRKCI, PRKCZ		0.00, 0.00	-0.13	1.35, 0.41	-86.13	30.02	20.15	-10.17	-56.11	0	-9.53	50.58	0	-0.25
BRD-K92000912	CP	AM-251	ACAT inhibitor, cannabinoid receptor antagonist, cannabinoid receptor inverse agonist	CNR1, GPR18, GPR55		0.00, 0.00	-0.13	0.55, 0.14	-77.83	11.81	76.85	3.74	0	-34.09	-76.6	-10.65	11.4	-0.25
BRD-K17849083	CP	tranilast	angiogenesis inhibitor, histamine receptor antagonist, histamine release inhibitor, indoleamine 2,3-dioxygenase activator, interferon gamma synthesis inhibitor, interleukin receptor modulator, interleukin synthesis enhancer, interleukin synthesis inhibitor, TGF beta receptor antagonist, TRPV antagonist, tumor necrosis factor production inhibitor, urate transporter inhibitor	HPGDS, HRH1, IDO1, IFNG, IL10, IL2, IL4, SLC22A12, TGFB1, TNF, TRPV2		0.00, 0.00	-0.1	1.45, 0.63	-3.68	-57.76	0	17.19	-28.75	0	0	-23.12	0	-0.21
BRD-K75699339	CP	rizatriptan	serotonin receptor agonist	HTR1D, HTR1B, HTR1F, HTR1A, HTR1E		0.00, 0.00	-0.05	0.34, 0.08	-6.82	0	-13.65	-1.77	0	-97.02	31.94	0	52.49	-0.11
BRD-K01095011	CP	finasteride	5 alpha reductase inhibitor, androgen receptor antagonist, steroid 5alpha-reductase inhibitor	SRD5A2, SRD5A1, AKR1D1, AR		0.00, 0.00	-0.04	0.77, 0.14	0	-1.4	-20.78	-8.11	9.77	-29.21	0	3.7	86.57	-0.07
BRD-K37289225	CP	clozapine	serotonin receptor antagonist, dopamine receptor antagonist, adrenergic receptor antagonist	DRD2, DRD4, ADRA1A, ADRA1B, CHRM1, DRD1, DRD3, HRH1, HRH4, HTR1A, HTR1B, HTR1D, HTR1E, HTR2A, HTR2C, HTR6, HTR7, ADRA1D, ADRA2A, ADRA2B, ADRA2C, CALY, CHRM2, CHRM3, CHRM4, CHRM5, CYP2C19, DRD5, HTR1F, HTR2B, HTR3A, HTR5A	Dopamine receptor antagonist, Serotonin receptor antagonist	0.00, 0.00	-0.03	0.73, 0.14	14.38	69.51	27.43	-23.1	-38.65	-78.36	12.43	1.42	-58.51	-1.48
BRD-K59332007	CP	linopirdine	acetylcholine release enhancer, acetylcholine release stimulant, neurotransmitter agonist, voltage-gated potassium channel blocker	KCNQ2, KCNQ3, KCNQ4, KCNQ5		0.00, 0.00	-0.01	0.66, 0.20	47.14	-1.87	0	17.83	-14.06	-85.79	0	-1.78	0	-0.03
BRD-K81418486	CP	vorinostat	HDAC inhibitor, cell cycle inhibitor	HDAC1, HDAC2, HDAC3, HDAC6, HDAC8, HDAC10, HDAC11, HDAC5, HDAC9	HDAC inhibitor	0.00, 0.00	0	1.66, 0.57	11.78	85.44	12.31	0	-35.98	-40.22	0	0	-19.65	-0.56
BRD-K22878149	CP	SB-205607	delta 1 opioid receptor agonist, opioid receptor agonist	OPRD1, OPRK1, OPRM1		0.00, 0.00	0	1.65, 0.52	-24.51	0	0	45.27	-94.57	0	0	42.37	65.87	2.22
BRD-A52886023	CP	antimycin-a	antibiotic, electron transfer inhibitor	CYCS		0.00, 0.00	0	1.01, 0.33	90.21	36	-85.43	83.99	0	-68.37	0	0	0	2.33
BRD-K79511609	CP	BRD-K79511609	adenosine receptor agonist	ADORA1, ADORA2A, ADORA2B		0.00, 0.00	0	1.13, 0.27	18.55	-35.54	0	0	0	NaN	0	0	NaN	0
BRD-K83302049	CP	protopine	acetylcholinesterase inhibitor, norepinephrine transporter inhibitor, serotonin transporter (SERT) inhibitor	ACHE, SLC6A2, SLC6A4		11.11, 11.11	0	0.68, 0.18	18.73	0	35.46	-15.44	97.56	0	-92.62	0	NaN	0.46
BRD-K10852020	CP	tolcapone	catechol O methyltransferase inhibitor, transthyretin amyloid inhibitor	COMT, TTR		11.11, 11.11	0	1.28, 0.36	0	18.71	0	0	97.65	-92.58	0	-69.39	NaN	0
BRD-A03323675	CP	ritonavir	HIV protease inhibitor, cytochrome P450 inhibitor	CYP3A4, CYP1A2, CYP2B6, CYP2C19, CYP3A5, CYP3A7		0.00, 0.00	0	1.03, 0.26	41.12	0	0	-84.08	-44.41	-44.04	0	0	NaN	-5.69
BRD-K34098590	CP	tienilic-acid	sodium/potassium/chloride transporter inhibitor, uric acid diuretic	CYP2C9, SLC12A1, SLC22A12		0.00, 0.00	0	1.44, 0.52	61.74	-24.97	-88.09	0	0	85.03	-85.78	36.57	NaN	16.78
BRD-K72222507	CP	quinapril	angiotensin converting enzyme inhibitor	ACE		0.00, 0.00	0	0.57, 0.11	0	-82.14	-83.45	0	65.83	0	0	26.32	0	0
BRD-K40782193	CP	QX-222	sodium channel blocker			0.00, 0.00	0	1.09, 0.33	64.98	-99.17	0	-50.83	0	87.13	0	0	NaN	0
BRD-K61341215	CP	vecuronium	acetylcholine receptor antagonist	CHRNA2		10.00, 10.00	0	0.75, 0.28	99.81	39.06	0	0	0	-72.57	0	0	-76.5	0
BRD-K35573744	CP	erbstatin-analog	EGFR inhibitor, tyrosine kinase inhibitor	EGFR		0.00, 0.00	0	1.30, 0.33	-60.57	0	30.78	-55.03	-98	49.36	81.64	0	NaN	-20.49
BRD-K13544237	CP	r(-)-propylnorapomorphine	dopamine receptor agonist, antiamyloidogenic agent	DRD2, DRD1, DRD3		10.00, 10.00	0	0.68, 0.19	0	-13.34	-18.32	0	-21.64	0	86.4	42.34	99.22	0.32
BRD-A54236247	CP	racephedrine	adrenergic receptor agonist			0.00, 0.00	0	1.25, 0.33	-43.53	-84.07	64.36	0	-52.53	0	0	0	NaN	-4.13
BRD-K85603128	CP	resorcinol	phosphodiesterase inhibitor	CA12, CA14, CA2, PTGS1		0.00, 0.00	0	1.27, 0.31	0	-49.27	0	-37	9.14	83.24	0	29.21	-46.98	-0.74
BRD-K37206356	CP	rhamnetin	aldose reductase inhibitor, JNK inhibitor, lipoxygenase inhibitor, nitric oxide production inhibitor, p38 MAPK inhibitor	ALOX5, MAPK8		0.00, 0.00	0	0.80, 0.28	0	0	77.39	30.12	0	0	0	-15.45	58.21	0.14
BRD-A84327315	CP	calcitriol	vitamin D receptor agonist, hypercalcaemic agent	VDR, CYP3A5	Vitamin D receptor agonist	10.00, 0.00	0	0.84, 0.27	24	-13.78	-42.22	81.11	0	0	97.41	0	0	1.66
BRD-A84702196	CP	penicillin	cell wall synthesis inhibitor		Bacterial cell wall synthesis inhibitor	0.00, 0.00	0	1.33, 0.38	0	-71.31	23.49	55	0	-62.53	0	0	0	0
BRD-A08003242	CP	rhodomyrtoxin-b	cytotoxic, DNA intercalator			0.00, 0.00	0	1.80, 0.58	17.1	61.59	-16.83	0	0	0	-51.75	17.94	NaN	3.77
BRD-K37194137	CP	III606050	cytochrome P450 inhibitor			0.00, 0.00	0	1.08, 0.27	46.87	-20.43	0	0	-40.55	35.13	0	52.67	NaN	3.66
BRD-K35240538	CP	methylprednisolone	glucocorticoid receptor agonist	NR3C1	Glucocorticoid receptor agonist	0.00, 0.00	0	1.44, 0.60	-36.09	0	0	-95.21	0	-89.61	19.65	13.65	0	-1.8
BRD-K44276885	CP	acarbose	glucosidase inhibitor	GAA, MGAM, AMY2A, SI		0.00, 0.00	0	0.75, 0.22	0	0	63.18	-51.17	0	41.05	47.57	-11.89	0	1.3
BRD-K43796186	CP	benzyl-quinazolin-4-yl-amine	epidermal growth factor receptor (EGFR) inhibitor	EGFR		0.00, 0.00	0	0.90, 0.36	0	-76.66	-96.77	46.38	0	0	0	0	NaN	0
BRD-K47679368	CP	bromfenac	cyclooxygenase inhibitor	PTGS1, PTGS2		0.00, 0.00	0	1.44, 0.48	46.41	-12.26	0	0	-53.03	0	0	19.89	NaN	0
BRD-K54411430	CP	robustic-acid	cAMP inhibitor			0.00, 0.00	0	0.97, 0.15	0	-12.63	0	NaN	0	40.38	62.26	36.43	0	6.48
BRD-K55301415	CP	abiraterone	17,20 lyase inhibitor, androgen biosynthesis inhibitor, cytochrome P450 inhibitor, steroid sulfatase inhibitor	CYP17A1, CYP11B1		0.00, 0.00	0	1.34, 0.45	15.11	0	0	0	0	0	0	0	NaN	0
BRD-K53857191	CP	risperidone	dopamine receptor antagonist, serotonin receptor antagonist, adrenergic receptor antagonist	DRD2, HTR2A, ADRA1A, ADRA1B, DRD3, HRH1, HTR1A, HTR1D, HTR2C, ADRA1D, ADRA2A, ADRA2B, ADRA2C, CYP3A5, DRD1, DRD4, HTR1B, HTR1E, HTR1F, HTR6, HTR7		0.00, 0.00	0	0.63, 0.11	-5.7	-32.23	0	11.38	0	0	0	76.37	0	0
BRD-K67174588	CP	toremifene	selective estrogen receptor modulator (SERM), estrogen receptor antagonist	ESR1, CYP3A5	Estrogen receptor antagonist	0.00, 0.00	0	0.51, 0.34	23.85	NaN	-36	-27.54	0	57.88	14.15	0	0	1.3
BRD-K83063356	CP	RS-102895	CC chemokine receptor antagonist, CCR antagonist	CCR2		0.00, 0.00	0	1.01, 0.33	76.01	45.15	0	0	0	-81.6	-10.45	0	NaN	0
BRD-K66043364	CP	noscapine	bradykinin receptor antagonist, tubulin polymerization inhibitor, apoptosis stimulant, microtubule inhibitor, tubulin inhibitor	BDKRB2, SIGMAR1		0.00, 0.00	0	1.14, 0.39	0	-27.41	73.5	-81.87	0	0	0	25.74	NaN	0
BRD-A65597028	CP	RX-821002	adrenergic receptor antagonist	ADRA2A, ADRA2B, ADRA2C, ADRA1A, ADRA1B, ADRA1D		0.00, 0.00	0	1.51, 0.50	-27.55	23.85	0	-89.71	-66.67	0	0	22.4	NaN	-1.87
BRD-K07859598	CP	GW-5074	RAF inhibitor, leucine rich repeat kinase inhibitor	LRRK1, LRRK2, NTRK1, RAF1		0.00, 0.00	0	0.53, 0.17	0	61.8	-59.59	0	0	-65.14	0	-52.08	42.02	-1.48
BRD-K42125900	CP	docetaxel	tubulin inhibitor, microtubule depolymerization inhibitor, microtubule stabilizing agent, microtubule stimulant, taxane	TUBB, BCL2, MAP2, MAP4, MAPT, NR1I2, TUBB1		0.00, 0.00	0	1.26, 0.36	-38.89	-49.86	0	-29.79	0	0	0	0	0	-1.66
BRD-K73196317	CP	urapidil	adrenergic receptor antagonist, serotonin receptor agonist	HTR1A		0.00, 0.00	0	1.93, 0.51	-11.28	0	37.59	0	0	NaN	0	1.57	NaN	0.07
BRD-A83431637	CP	resmethrin	cytochrome P450 inhibitor			0.00, 0.00	0	0.97, 0.31	52.36	45.45	0	0	-36.85	0	9.46	-61.92	NaN	2.89
BRD-K42142750	CP	retrorsine	mutagenic, antimitotic, cytotoxic			0.00, 0.00	0	0.97, 0.31	-8.96	35.25	-32.45	22.07	-38.94	0	25.39	0	NaN	0.92
BRD-K46678324	CP	RHO-kinase-inhibitor-II	ROCK inhibitor		Rho associated kinase inhibitor	0.00, 0.00	0	0.91, 0.23	-58.66	-40.67	25.14	14.37	0	0	0	47.77	NaN	0.39
BRD-K11742128	CP	triprolidine	histamine receptor antagonist	HRH1		0.00, 0.00	0	1.49, 0.60	0	68.62	-86.04	0	-57.14	0	0	69.92	NaN	0
BRD-K79602928	CP	metformin	insulin sensitizer, AMPK activator, biguanide, gluconeogenesis inhibitor	ACACB, INS, PRKAB1		0.00, 0.00	0	1.72, 0.47	46.24	-24.98	0	0	0	35.79	0	8.62	NaN	0.74
BRD-K51465424	CP	ritodrine	adrenergic receptor agonist	ADRB2		11.11, 0.00	0	1.01, 0.30	39.81	-16.61	-50.04	0	-37.85	95.91	12.4	0	NaN	-1.37
BRD-K51541829	CP	RO-25-6981	ionotropic glutamate receptor antagonist, monamine transporter modulator	GRIN2B, SLC18A2		0.00, 0.00	0	1.07, 0.26	82.76	-16.04	0	71.95	71.4	0	-77.08	0	NaN	18.02
BRD-A74500471	CP	ethambutol	bacterial arabinosyl transferase inhibitor		Bacterial cell wall synthesis inhibitor	0.00, 0.00	0	1.17, 0.41	-82.47	-63.53	0	79.25	61.63	0	0	0	-44.49	-2.11
BRD-K61192372	CP	capecitabine	dihydropyrimidine dehydrogenase inhibitor, DNA synthesis inhibitor, pyrimidine antagonist, RNA synthesis inhibitor, thymidylate synthase inhibitor	TYMS, DPYD	Thymidylate synthase inhibitor	0.00, 0.00	0	1.72, 0.45	-29.02	-72.47	0	-43.29	54.57	52.16	0	0	0	-1.64
BRD-K85133207	CP	HDAC1-selective	HDAC inhibitor			0.00, 0.00	0	0.35, 0.22	-82.96	NaN	-76.84	0	0	80.95	0	-35.48	17.71	-7.47
BRD-A79672927	CP	tropicamide	acetylcholine receptor antagonist, anticholinergic	CHRM3, CHRM4, CHRM1, CHRM2		0.00, 0.00	0	1.06, 0.39	-54.67	-8.53	-33.81	0	80.74	0	6.44	0	NaN	-0.11
BRD-K20168484	CP	BRD-K20168484	lipoxygenase inhibitor, leukotriene synthesis inhibitor, PPAR receptor modulator	ALOX5AP		0.00, 0.00	0	1.44, 0.35	0	0	0	82.94	0	NaN	0	-23.84	NaN	0
BRD-K09991945	CP	GSK-3-inhibitor-II	glycogen synthase kinase inhibitor, PKC inhibitor, superoxide dismutase expression inhibitor	GSK3B	Glycogen synthase kinase inhibitor, PKC inhibitor	0.00, 0.00	0	1.24, 0.44	0	-76.68	31.38	0	0	36.22	45.5	0	NaN	2.01
BRD-K36395411	CP	SB-206553	serotonin receptor antagonist, serotonin receptor partial agonist	HTR2B, HTR2C, HTR1A, HTR2A		0.00, 0.00	0	1.20, 0.42	-29.29	0	-88.74	-48.91	0	0	0	0	NaN	-7.72
BRD-K99964838	CP	bosutinib	src inhibitor, Abl kinase inhibitor, Bcr-Abl kinase inhibitor, apoptosis stimulant, STAT inhibitor	ABL1, SRC, BCR, CAMK2G, LYN, CAMK1D, CDK2, FRK, FYN, HCK, MAP2K1, MAP2K2, MAP3K2, MAP4K5, STK10, STK24, STK4, TNK2, TXK	SRC inhibitor	0.00, 0.00	0	1.28, 0.45	-20.15	0	21.61	-43.93	0	-92.74	38.24	0	0	-2.36
BRD-K14880289	CP	GW-501516	PPAR receptor agonist, insulin sensitizer	PPARD, INS, PPARA	PPAR receptor agonist	0.00, 0.00	0	0.93, 0.31	0	-70.98	45.15	74.17	-75.82	-55.97	0	52.93	0	-3.21
BRD-K80639402	CP	SB-258585	serotonin receptor antagonist	HTR6		0.00, 0.00	0	0.99, 0.26	0	34.06	0	-16.97	-46.76	0	-17.97	11.5	NaN	-0.25
BRD-K04993501	CP	cefixime	cell wall synthesis inhibitor		Bacterial cell wall synthesis inhibitor	0.00, 0.00	0	1.49, 0.43	0	75.56	0	-66.19	0	0	-35.08	-45.6	0	-1.13
BRD-A92161634	CP	scopoline	acetylcholine receptor antagonist			0.00, 0.00	0	0.73, 0.14	43.17	80.29	-68.62	33.11	0	0	0	0	NaN	7.86
BRD-K39944607	CP	ochratoxin-a	phenylalanyl tRNA synthetase inhibitor	SLC22A6		0.00, 0.00	0	1.39, 0.57	0	60.23	0	0	0	0	85.82	0	0	0
BRD-K03406345	CP	azacitidine	DNA methyltransferase inhibitor, antimetabolite, DNA methylase inhibitor, DNA synthesis inhibitor, RNA synthesis inhibitor	DNMT1		11.11, 0.00	0	2.08, 0.81	0	95.9	79.75	0	0	0	80.18	0	NaN	57.36
BRD-A80960055	CP	celastrol	anti-inflammatory agent, antioxidant, HSP90 Inhibitor, NFKB pathway inhibitor, topoisomerase inhibitor	IL1B, TNF	Topoisomerase inhibitor	0.00, 0.00	0	1.88, 0.49	0	39.54	0	0	-79.38	0	-77.3	0	0	0
BRD-K68997413	CP	PF-3845	FAAH inhibitor	FAAH		10.00, 0.00	0	0.69, 0.28	-63.11	-54.06	-73.74	0	36.58	96.53	47.71	0	0	-0.63
BRD-K87909389	CP	alvocidib	CDK inhibitor, apoptosis stimulant, BCL inhibitor, cell cycle inhibitor, MCL1 inhibitor, survivin inhibitor, XIAP inhibitor	CDK2, CDK4, CDK1, CDK6, CDK7, CDK9, CDK5, CDK8, EGFR, PYGM, BCL2, BIRC5, CCNT1, MCL1, XIAP		0.00, 0.00	0	2.16, 0.70	0	32.57	18.76	0	-25.02	0	0	0	0	0
BRD-A19633847	CP	perhexiline	carnitine palmitoyltransferase binder, carnitine palmitoyltransferase inhibitor	CPT1A, CPT2		0.00, 0.00	0	2.63, 0.72	-12.73	-55.12	-17.64	0	9.47	18.5	43.93	0	0	0.25
BRD-K82164249	CP	andarine	androgen receptor modulator	AR	Androgen receptor modulator	0.00, 0.00	0	1.08, 0.30	-77.82	-16.26	0	0	-28.93	35.89	0	0	0	-0.95
BRD-K59369769	CP	tozasertib	Aurora kinase inhibitor, Bcr-Abl kinase inhibitor, FLT3 inhibitor, JAK inhibitor, Abl kinase inhibitor, mitotic inhibitor	AURKA, AURKB, ABL1, AURKC, BCR, FLT3, JAK2, DDR2, LCK	Aurora kinase inhibitor	0.00, 0.00	0	0.77, 0.23	9.67	0	-7.72	57.3	-73.78	-67.42	0	0	56.16	0.14
BRD-A64125466	CP	dehydrocholic-acid	gastrointestinal agent that stimulates bile production or the flow of bile into the duodenum			0.00, 0.00	0	0.50, 0.16	0	0	68.97	0	81.55	-55.74	0	0	0	0
BRD-K93918653	CP	quizartinib	FLT3 inhibitor, colony stimulating factor receptor inhibitor, KIT inhibitor, RET tyrosine kinase inhibitor	FLT3, CSF1R, KIT, RET, PDGFRA, PDGFRB		10.00, 0.00	0	0.72, 0.17	-8.32	90.93	0	-32.51	0	97.03	0	0	-94.93	-0.99
BRD-K55468218	CP	spiperone	dopamine receptor antagonist	ADRA1A, DRD2, DRD3, DRD4, HTR1A, HTR2A, HTR7, ADRA1B, ADRA1D, DRD1, DRD5, HTR1D, HTR2B, HTR2C, HTR6		0.00, 0.00	0	0.64, 0.16	-59.18	72.78	0	6.67	0	-24.1	47.15	0	0	0.32
BRD-A16754160	CP	ampicillin	cell wall synthesis inhibitor	SLC15A1		0.00, 0.00	0	1.13, 0.38	39.56	34.67	0	82.4	-97.47	-95.18	0	-80.06	NaN	-40.08
BRD-K55055802	CP	BRD-K55055802	membrane integrity inhibitor, membrane permeability inhibitor	GABRA1, ADRA2B, GABRA2, GABRA3, GABRA4, GABRA5, GABRA6, GABRB1, GABRB2, GABRB3, GABRD, GABRE, GABRG1, GABRG2, GABRG3, GABRP, GABRQ		0.00, 0.00	0	2.01, 0.53	36.51	-16.66	0	-80.1	0	NaN	0	14.16	NaN	0.35
BRD-K04923131	CP	GSK-3-inhibitor-IX	glycogen synthase kinase inhibitor, lipoxygenase inhibitor, PKC inhibitor	ALOX5, GSK3A, GSK3B	Glycogen synthase kinase inhibitor, PKC inhibitor	0.00, 0.00	0	1.55, 0.44	0	90.76	0	0	0	76.81	0	-35.87	85.01	7.31
BRD-K51476772	CP	ST-638	tyrosine kinase inhibitor			0.00, 0.00	0	0.95, 0.25	-65.92	0	0	-58.62	0	0	-5.13	0	NaN	-0.53
BRD-K61269089	CP	daphnetin	protein kinase inhibitor			0.00, 0.00	0	1.07, 0.32	-86.91	-90.95	0	0	0	0	62.83	64.85	NaN	0
BRD-A77299732	CP	salubrinal	eukaryotic translation initiation factor inhibitor, GlyT-1 inhibitor	EIF2S1, SLC6A9		0.00, 0.00	0	1.56, 0.45	0	-34.62	80.23	-14.96	0	0	0	0	NaN	0
BRD-K46056750	CP	AZD-7762	CHK inhibitor	CHEK1, CHEK2		0.00, 0.00	0	1.49, 0.57	0	15.64	0	20.56	-58.86	-91.4	-45.26	8.05	0	-3.81
BRD-K99749624	CP	linifanib	PDGFR tyrosine kinase receptor inhibitor, VEGFR inhibitor, angiogenesis inhibitor, colony stimulating factor receptor antagonist, colony stimulating factor receptor inhibitor, FLT3 inhibitor, macrophage colony stimulating factor antagonist, MAP kinase inhibitor, PARP inhibitor, receptor tyrosine kinase inhibitor, STAT inhibitor, VEGFR antagonist	CSF1R, KDR, PDGFRB, FLT1, FLT3, FLT4, CSF1, KIT, PDGFRA, RET, TEK		0.00, 0.00	0	1.02, 0.49	-64.6	-70.68	84.63	70.63	0	0	52.28	-11.6	0	4.69
BRD-K64890080	CP	BI-2536	PLK inhibitor, apoptosis stimulant, cell cycle inhibitor, protein kinase inhibitor	PLK1, BRD4, PLK2, PLK3	Bromodomain Inhibitor	0.00, 0.00	0	1.49, 0.56	0	79.59	0	-76.32	0	-47.68	41.79	-22.06	0	-1.45
BRD-A11702965	CP	chromomycin-a3	DNA binding			0.00, 0.00	0	1.43, 0.64	0	88.17	0	0	63.68	0	0	0	0	0
BRD-K93331255	CP	lypressin	vasopressin receptor agonist	AVPR1A, AVPR1B, AVPR2		0.00, 0.00	0	0.77, 0.24	34.69	-79.62	0	-31.2	0	76.93	92.06	0	0	2.89
BRD-K93461745	CP	buspirone	serotonin receptor agonist, serotonin receptor partial agonist	HTR1A, DRD2		0.00, 0.00	0	0.68, 0.15	-3.87	0	25.93	-38.73	0	0	12.42	21.55	0	0.21
BRD-K69608737	CP	tacrolimus	calcineurin inhibitor, FK506-binding protein inhibitor, immunosuppressant, insulin expression inhibitor, interleukin receptor antagonist, macrolide calcineurin inhibitor, rotamase inhibitor, T cell inhibitor	FKBP1A, CYP3A5, CYP3A7		0.00, 0.00	0	0.59, 0.07	-20.88	9.29	0	0	0	-25.13	0	-7.83	47.71	-0.11
BRD-K36627727	CP	tamibarotene	retinoid receptor agonist, RAR agonist	RARA, RARB	Retinoid receptor agonist	0.00, 0.00	0	0.98, 0.31	63.82	37.13	0	0	-95.07	0	0	24.25	0	1.27
BRD-K55454768	CP	TAS-301	voltage-independent calcium influx blocker	CAMK2A		0.00, 0.00	0	1.10, 0.27	21.23	0	64.33	46.87	-57.21	0	0	-63.37	NaN	0.88
BRD-K36740062	CP	GSK-1070916	Aurora kinase inhibitor	AURKB, AURKC, AURKA, CYP2D6, CYP3A4	Aurora kinase inhibitor	0.00, 0.00	0	1.24, 0.53	0	78.21	0	0	-96.61	0	-84.83	0	0	0
BRD-K48932581	CP	cetraxate	gastrin inhibitor, mucus protecting agent	GAST		0.00, 0.00	0	1.48, 0.39	0	-46.71	20.33	61.7	0	NaN	0	-70.95	NaN	-1.73
BRD-A77050075	CP	heraclenol	furocoumarin compound with antiproliferative activity at G2/M phase			10.00, 10.00	0	1.02, 0.30	99.35	40.64	-86.45	0	0	0	-56.96	0	0	0
BRD-K26657438	CP	imiquimod	interferon inducer, toll-like receptor agonist, immunostimulant	TLR7, TLR8		0.00, 0.00	0	1.31, 0.49	0	0	-86.52	0	13.13	79.93	0	-25.66	0	0
BRD-A09722536	CP	cyclophosphamide	alkylating agrent, BCL inhibitor, galectin inhibitor	BCL2, CYP2B6, CYP2C19, CYP3A5, LGALS1		0.00, 0.00	0	1.06, 0.41	-24.35	91.58	0	0	0	0	34.19	12.2	NaN	0.7
BRD-K86595100	CP	chlordiazepoxide	GABA benzodiazepine site receptor agonist	GABRA1, GABRA2, GABRA3, GABRA4, GABRA5, GABRA6, GABRB1, GABRB2, GABRB3, GABRD, GABRE, GABRG1, GABRG2, GABRG3, GABRP, GABRQ		0.00, 0.00	0	1.38, 0.41	0	7.32	16.1	0	-23.68	0	0	0	0	0
BRD-K85518562	CP	cilastatin	dehydropeptidase inhibitor	DPEP1		12.50, 12.50	0	1.33, 0.33	-39.65	71.69	-73.59	98.65	0	NaN	0	0	NaN	2.59
BRD-K69023402	CP	thapsigargin	ATPase inhibitor, calcium channel blocker, PKC activator	ATP2A1		11.11, 11.11	0	1.59, 0.48	99.2	78.68	0	0	0	0	-39.72	14.77	NaN	2.64
BRD-K09631521	CP	thiotepa	cytochrome P450 inhibitor	CYP2B6		0.00, 0.00	0	1.48, 0.39	0	-39.12	46.08	0	-79.93	92.92	-6.99	0	0	-0.21
BRD-K33551950	CP	radicicol	HSP inhibitor, ATP citrase lyase inhibitor, MAP kinase inhibitor, opioid receptor ligand, pyruvate dehydrogenase kinase inhibitor	ACLY, DLAT, HSP90AB1, HSP90B1, MAP3K7, OPRM1, PDK3	HSP inhibitor	0.00, 0.00	0	2.09, 0.76	0	58.06	85.52	-16.2	0	0	0	-79.58	30.16	2.54
BRD-U97083655	CP	teicoplanin	bacterial cell wall synthesis inhibitor			0.00, 0.00	0	1.33, 0.49	0	11.29	-71.46	30.05	46.03	0	0	-54.92	-57.09	-5.43
BRD-K64514229	CP	toltrazuril	anti-protozoal			0.00, 0.00	0	0.67, 0.16	13.43	43.23	0	-65.04	0	-58.13	0	11.09	0	0.03
BRD-A47513740	CP	calyculin	protein phosphatase inhibitor	PPP1CA, PPP1CC, PPP2CA		0.00, 0.00	0	2.60, 0.66	-32.97	-42.31	0	51.76	-13.9	0	47.38	23.43	NaN	3.21
BRD-K81128206	CP	edrophonium	acetylcholinesterase inhibitor	ACHE, BCHE		0.00, 0.00	0	0.90, 0.33	91.07	0	0	-63.02	0	-85.64	0	1.9	NaN	0
BRD-K63828191	CP	raloxifene	estrogen receptor antagonist, selective estrogen receptor modulator (SERM), ALK expression enhancer, cholesterol inhibitor, endoglin expression enhancer, estrogen receptor agonist	ESR1, ESR2, ACVRL1, ENG	Estrogen receptor antagonist	0.00, 0.00	0	0.43, 0.34	0	-14.26	0	73.9	0	0	7.55	0	0	0
BRD-K64310881	CP	MW-STK33-3B	large conductance potassium channel activator			0.00, 0.00	0	1.39, 0.25	-59.08	0	-94.87	31.6	0	-80.91	35.22	0	NaN	-22.65
BRD-K60460488	CP	nelfinavir	HIV protease inhibitor, proteasome inhibitor	CYP2C19, CYP3A5, CYP3A7	HIV protease inhibitor	0.00, 0.00	0	1.32, 0.41	76.82	61.51	-34.53	-72.15	0	0	0	-3.76	0	-0.53
BRD-K88551539	CP	CAY-10585	hypoxia inducible factor inhibitor	HIF1A		0.00, 0.00	0	1.76, 0.75	0	0	0	44.59	-52.17	-81.41	0	44.25	0	0
BRD-K63915849	CP	AS-604850	Phosphatidylinositol 3-kinase (PI3K) inhibitor, PI3K inhibitor	PIK3CG, PIK3CA		0.00, 0.00	0	1.13, 0.32	-37.03	72.97	-75.18	0	0	54.26	0	0	0	0
BRD-K53220666	CP	trimetozine	compound with mild tranquilizing effects			0.00, 0.00	0	1.00, 0.33	0	0	50.54	-45.86	-77.6	7.64	0	72.49	-61.5	-0.63
BRD-K22662435	CP	ganciclovir	DNA directed DNA polymerase inhibitor, DNA polymerase inhibitor, DNA synthesis inhibitor		DNA polymerase inhibitor	0.00, 0.00	0	1.63, 0.35	-4.92	86.51	71.55	-92.83	70.6	0	0	-15.72	NaN	10.66
BRD-K30570479	CP	VU-0400195-3	glutamate receptor modulator	GRM4		0.00, 0.00	0	1.07, 0.27	-76.91	-89.63	0	51.3	0	0	0	21.97	0	0
BRD-K84141129	CP	VU-0400193-3	glutamate receptor modulator	GRM4		0.00, 0.00	0	0.83, 0.27	-89.97	-17.87	0	0	0	0	-36.48	0	0	-3.45
BRD-K14681867	CP	somatostatin	somatostatin receptor agonist, growth hormone receptor antagonist, growth hormone release inhibitor, somatostatin receptor ligand	SSTR1, SSTR2, SSTR3, SSTR4, SSTR5, GH1, GHR, OPRD1, OPRM1		0.00, 0.00	0	0.93, 0.34	0	-9.32	-94.72	0	0	0	0	40.54	-79.16	-1.41
BRD-K45446451	CP	JZL-184	monoacylglucerol lipase inhibitor	MGLL		0.00, 0.00	0	1.31, 0.39	0	0	0	0	-27.98	25.7	-56.13	26.88	44.45	0.49
BRD-K64052750	CP	gefitinib	EGFR inhibitor	EGFR, CYP2C19	EGFR inhibitor	0.00, 0.00	0	1.10, 0.50	16.84	11.6	0	-91.83	-56.54	0	14.55	44.11	-91.34	-0.35
BRD-A53077924	CP	tianeptine	selective serotonin reuptake enhancer (SSRE), serotonin reuptake enhancer, serotonin uptake enhancer	SLC6A4		0.00, 0.00	0	1.05, 0.33	72.66	-41.92	0	-58.88	65.75	0	-28.4	0	NaN	-2.61
BRD-A72988804	CP	tiaprofenic-acid	cyclooxygenase inhibitor	PTGS2, PTGS1		11.11, 11.11	0	1.32, 0.48	17.99	44.35	-94.78	-51.64	0	-96.92	98.4	19.21	NaN	-11.15
BRD-K30480208	CP	torasemide	cytochrome P450 antagonist, diuretic, electrolyte reabsorption inhibitor, thromboxane receptor antagonist	SLC12A1, CYP2C8, SLC12A2		0.00, 0.00	0	0.84, 0.23	22.98	11.33	-52.37	-65.03	28.72	-99.45	0	0	NaN	-10.43
BRD-A13122391	CP	triptolide	RNA polymerase inhibitor	CYP2C19, RELA		0.00, 0.00	0	1.92, 0.68	0	69.92	0	31.78	0	-65	0	0	0	0
BRD-A60294240	CP	tribenoside	vasoprotective agent			0.00, 0.00	0	1.05, 0.33	0	-22.06	69.55	70.28	-9.13	0	0	-22.14	NaN	-0.25
BRD-A79226577	CP	tropisetron	serotonin receptor antagonist, polarization inhibitor, sodium channel blocker	HTR3A, GLRA1, GLRA2, GLRB, HTR4		0.00, 0.00	0	0.90, 0.24	-26.59	13.58	0	-24.78	40.15	0	-76.37	12.89	NaN	-2.26
BRD-K20995441	CP	U-54494A	kappa opioid agonist			0.00, 0.00	0	1.33, 0.44	0	-47.3	63.85	29.64	-94.09	73.04	-44.59	0	NaN	-8.91
BRD-U86922168	CP	QL-XII-47	BMX inhibitor, Bruton's tyrosine kinase (BTK) inhibitor, bruton's tyrosine kinase inhibitor, cytoplasmic tyrosine protein kinase BMX inhibitor	BMX, BTK		0.00, 0.00	0	2.59, 0.67	0	0	21.33	0	0	0	0	20.27	-41.88	0
BRD-A07824748	CP	flavanone	11-beta hydroxysteroid dehydrogenase inhibitor	ADORA3, HSD11B1		0.00, 0.00	0	1.26, 0.28	0	56.45	-11.23	0	0	0	36.01	0	NaN	0
BRD-A41630653	CP	BRD-A41630653	glutamate receptor antagonist, sigma receptor agonist	SIGMAR1, CHRNA2, CHRNA3, CHRNA4, CHRNA7, CHRNB2, CHRNB4, CYBA, CYBB, CYP3A5, GRIN1, GRIN3A, NCF1, NCF2, NCF4, OPRD1, OPRK1, OPRM1, PGRMC1, RAC1, RAC2, SLC6A2, SLC6A4		0.00, 0.00	0	0.51, 0.14	-48.88	-14.1	0	74.12	0	0	-33.41	28.78	NaN	-1.41
BRD-K41868777	CP	W-5	calmodulin antagonist			11.11, 11.11	0	1.07, 0.31	0	80.52	-21.26	0	98.81	-95.31	60.15	-24.19	NaN	9.41
BRD-A62021152	CP	WAY-161503	serotonin receptor agonist	HTR2C		0.00, 0.00	0	1.43, 0.45	-40.92	60.69	-14.42	0	24.8	0	75.29	-9.17	NaN	0.88
BRD-U73238814	CP	QL-XI-92	DDR1 inhibitor	DDR1		0.00, 0.00	0	1.31, 0.35	90.2	29.87	0	-70.11	0	0	0	-16.08	0	0
BRD-A11678676	CP	wortmannin	PI3K inhibitor, ATM kinase inhibitor, ATR kinase inhibitor, DNA dependent protein kinase inhibitor, mTOR inhibitor, Phosphatidylinositol 3-kinase (PI3K) inhibitor, PLK inhibitor	PIK3CA, PIK3CG, PLK1, ATM, ATR, MTOR, PI4KA, PI4KB, PIK3CD, PIK3R1, PLK3, PRKDC	PI3K inhibitor	0.00, 0.00	0	1.52, 0.50	0	0	0	0	34.66	32.97	28.81	0	0	0.28
BRD-U51951544	CP	ZG-10	JNK inhibitor	MAPK8		0.00, 0.00	0	1.19, 0.61	0	70.82	0	0	0	0	0	0	0	0
BRD-K62929068	CP	6-benzylaminopurine	purinergic receptor activator			0.00, 0.00	0	0.53, 0.08	-30.54	46.39	-18.64	-12.73	0	0	7.18	50.63	NaN	1.23
BRD-K43405658	CP	tyrphostin-AG-527	protein tyrosine kinase inhibitor	EGFR		0.00, 0.00	0	1.23, 0.41	0	23.6	0	0	0	-61.25	45.8	21.55	NaN	1.9
BRD-K48059230	CP	YM-298198	glutamate receptor antagonist	GRM1		0.00, 0.00	0	1.25, 0.25	0	-69.14	0	36.03	-94.49	0	-29.69	0	NaN	-5.12
BRD-K06712146	CP	YM-90709	IL5 inhibitor, interleukin receptor antagonist	CSF2RB, IL5RA		0.00, 0.00	0	1.00, 0.31	0	-14.04	0	0	-54.71	20.57	20.01	0	0	0
BRD-K15916496	CP	clotrimazole	cell wall synthesis inhibitor, cytochrome P450 inhibitor, imidazole inhibitor, intermediate conductance potassium channel activator, intermediate conductance potassium channel blocker, lanosterol demethylase inhibitor, sterol demethylase inhibitor	KCNN4, CYP3A4, CYP51A1, NR1I2, NR1I3, TRPM2, TRPM4, TRPM8		0.00, 0.00	0	1.44, 0.69	0	0	0	93.89	0	NaN	28.59	-11.04	NaN	0.18
BRD-K35586044	CP	yohimbine	adrenergic receptor antagonist	ADRA2A, ADRA2C, ADRA2B, HTR1A, HTR1B, HTR1D, HTR2B, DRD2, DRD3, HTR1E, HTR1F, HTR2A, HTR2C, HTR5A, HTR7, KCNJ1, KCNJ10, KCNJ11, KCNJ12, KCNJ14, KCNJ15, KCNJ8		0.00, 0.00	0	1.60, 0.52	36.46	29.14	-47.74	0	85.14	-81.23	0	0	NaN	1.8
BRD-K03670461	CP	tyrphostin-AG-82	EGFR inhibitor, epidermal growth factor receptor (EGFR) inhibitor, tyrosine kinase inhibitor	EGFR, LCK		0.00, 0.00	0	0.80, 0.15	-23.23	0	0	0	-74.9	34.86	0	-59.33	64.06	-0.21
BRD-K66896231	CP	BRD-K66896231	acetylcholinesterase inhibitor	ACHE		0.00, 0.00	0	1.90, 0.75	0	-16.94	88.07	0	0	NaN	0	21.68	NaN	0.73
BRD-K69840642	CP	ISOX	HDAC inhibitor	HDAC6	HDAC inhibitor	0.00, 0.00	0	1.81, 0.60	88.22	0	18.51	-31.05	-52.32	0	11.12	-29.44	0	-2.26
BRD-K46212057	CP	voriconazole	cell wall synthesis inhibitor, cytochrome P450 inhibitor, lanosterol demethylase inhibitor	CYP2C19, CYP51A1		0.00, 0.00	0	1.43, 0.45	30.2	0	0	0	0	0	0	-69.9	0	0
BRD-A65615053	CP	zacopride	serotonin receptor antagonist, serotonin receptor agonist	HTR3A, HTR4, HTR3B, HTR5A		0.00, 0.00	0	0.26, 0.05	8.35	2.51	-99.58	1.99	-89.12	48.01	0	-25.62	NaN	-0.85
BRD-K80451230	CP	zamifenacin	acetylcholine receptor antagonist	CHRM3		0.00, 0.00	0	1.13, 0.31	-33.56	84.83	0	47.79	-39.15	0	-22.39	54.22	NaN	2.3
BRD-A14966924	CP	alaproclate	serotonin receptor antagonist, serotonin reuptake inhibitor	SLC6A4		0.00, 0.00	0	0.58, 0.13	0	-27.9	-65.21	-90.86	0	0	50.13	22.67	93.82	-0.7
BRD-A90131694	CP	alclometasone	glucocorticoid receptor agonist, immunosuppressant	NR3C1, SERPINA6	Glucocorticoid receptor agonist	0.00, 0.00	0	1.36, 0.61	0	4.41	0	-46.11	-19.71	-59.54	0	0	0	-0.28
BRD-U25771771	CP	WZ-4-145	EGFR inhibitor	CSF1R, DDR1, EGFR, PDGFRA, TIE1	EGFR inhibitor	0.00, 0.00	0	1.70, 0.58	0	22.46	0	-84.75	0	0	0	35.24	-34.06	0
BRD-A39268308	CP	epibatidine	acetylcholine receptor agonist	CHRFAM7A, CHRNA2, CHRNA3, CHRNA4, CHRNA7		0.00, 0.00	0	1.85, 0.45	-43.17	0	0	0	46.75	0	0	20.43	NaN	0
BRD-A47065382	CP	huperzine-a	acetylcholinesterase inhibitor, glutamate receptor antagonist	ACHE		0.00, 0.00	0	1.06, 0.24	0	49.14	43.29	-7.46	11.23	0	0	0	NaN	0.67
BRD-K91601245	CP	mercaptopurine	immunosuppressant, protein synthesis inhibitor, purine antagonist	HPRT1, IMPDH1, IMPDH2, PPAT		0.00, 0.00	0	1.15, 0.31	0	-96.24	0	-72.19	0	-69.3	0	18.12	NaN	-11.18
BRD-A90490067	CP	fulvestrant	estrogen receptor antagonist, DNA directed DNA polymerase inhibitor, soluble epoxide hydrolase inhibitor	ESR1, EPHX2, ESR2, GPER1		0.00, 0.00	0	0.42, 0.17	0	0	-87.65	0	-84.7	-16.66	0	28.65	0	-0.25
BRD-M40783228	CP	mesna	sulfhydryl compound that inactivates toxic metabolites of some chemotherapeutics			0.00, 0.00	0	0.85, 0.32	73.09	-78.72	0	49.52	0	0	0	76.52	NaN	11.64
BRD-A56675431	CP	altizide	thiazide diuretic		Na-K-Cl transporter inhibitor	0.00, 0.00	0	1.28, 0.43	-69.96	0	0	0	79.71	0	-57.11	0	NaN	0
BRD-K46384212	CP	o-3M3FBS	phospholipase activator			0.00, 0.00	0	0.64, 0.14	0	15.84	-66.54	0	-81.14	0	0	63.59	0	0
BRD-K75532464	CP	FTI-276	farnesyltransferase inhibitor	FNTA, FNTB		0.00, 0.00	0	0.58, 0.22	0	0	47.84	0	10.51	-28.75	-25.31	0	0	0
BRD-K89732114	CP	trifluoperazine	breast cancer resistance protein inhibitor, calcium/calmodulin dependent protein kinase inhibitor, dopamine receptor, dopamine receptor antagonist, sodium channel blocker	DRD2, ABCG2, ADRA1A, CALM1, CALY, CAMK2A, DRD4, HRH1, HTR2A, HTR2C, S100A4, SCN4A, SCN9A, TNNC1	Dopamine receptor antagonist	0.00, 0.00	0	1.24, 0.32	0	69.14	0	0	-33.53	0	6.54	0	0	0
BRD-A95445494	CP	maackiain	interleukin synthesis inhibitor, sodium/glucose cotransporter inhibitor	SLC5A2		0.00, 0.00	0	1.69, 0.55	8.77	-82.03	0	-14.99	0	15.9	0	-67.41	0	-1.02
BRD-K05906022	CP	limonin	HIV protease inhibitor			0.00, 0.00	0	0.82, 0.22	4.75	5.23	0	0	-32.28	-58.42	0	17.63	0	0.42
BRD-K78294846	CP	osthol	ACAT inhibitor, GABA receptor modulator			10.00, 10.00	0	0.73, 0.13	97.89	-65.66	0	-32.45	30.5	38.34	0	-15.35	0	0.81
BRD-K63430059	CP	methoxsalen	acetylcholinesterase inhibitor, cytochrome P450 inhibitor, DNA damaging, DNA synthesis inhibitor, immunosuppressant	ACHE, CYP1A2		0.00, 0.00	0	1.16, 0.31	-33.89	12.78	0	-69.22	8.66	0	34.56	-1.9	NaN	1.44
BRD-K87991767	CP	umbelliferone	carbonic anhydrase inhibitor, cyclooxygenase inhibitor	CA9, CA12, PTGS2		0.00, 0.00	0	0.61, 0.16	0	0	26.93	0	89.03	-22.73	0	-95.47	-75.1	-1.8
BRD-K72420232	CP	WZ-4002	EGFR inhibitor	EGFR, ERBB2	EGFR inhibitor	0.00, 0.00	0	1.35, 0.40	-5.97	-44.03	86.99	11.17	0	74.04	-91.78	0	0	0.03
BRD-K49657628	CP	tyrphostin-AG-18	epidermal growth factor receptor (EGFR) inhibitor, tyrosine kinase inhibitor	EGFR		0.00, 0.00	0	0.65, 0.17	-41.47	0	0	0	50.65	-10.59	0	-40.46	0	-0.53
BRD-K59419204	CP	AM-281	cannabinoid receptor antagonist, cannabinoid receptor inhibitor	CNR1, CNR2, GPR55		0.00, 0.00	0	0.94, 0.30	-31.43	-80.92	-27.75	61.05	-99.66	0	51.32	59.68	NaN	11.03
BRD-A10969569	CP	ambelline	plant alkaloid			0.00, 0.00	0	0.69, 0.16	-65.27	-91.34	0	-23.31	0	0	0	17.67	NaN	-0.78
BRD-K15891719	CP	tenofovir	reverse transcriptase inhibitor, nucleoside reverse transcriptase inhibitor, nucleotide reverse transcriptase inhibitor			0.00, 0.00	0	3.25, 0.93	-20.66	0	-61.33	0	0	-65.54	0	0	0	-5.3
BRD-K40213712	CP	SAL-1	adenosine receptor antagonist	ADORA2B, ADORA2A		11.11, 11.11	0	0.72, 0.13	0	-79.63	0	0	-71.9	-72.85	99.15	0	NaN	-17.98
BRD-K89237706	CP	noscapine	bradykinin receptor antagonist, tubulin polymerization inhibitor, apoptosis stimulant, microtubule inhibitor, tubulin inhibitor	BDKRB2, SIGMAR1		0.00, 0.00	0	0.80, 0.13	75.24	0	10.99	-26.12	0	13.85	-36.38	-58.49	NaN	-2.22
BRD-A74771556	CP	nikkomycin	chitinase inhibitor			0.00, 0.00	0	1.15, 0.34	0	-16.48	0	0	0	87.7	-97.48	0	NaN	0
BRD-K74402642	CP	NSC-632839	ubiquitin hydrolase inhibitor, ubiquitin isopeptidase inhibitor	USP2, USP7, SENP2, USP1		10.00, 0.00	0	3.01, 0.78	66.21	95.23	0	0	0	-65.5	0	-11.32	48.31	1.94
BRD-K17561142	CP	amiodarone	acetylcholine receptor ligand, adrenergic receptor antagonist, ATP-sensitive potassium channel inhibitor, HCN (hyperpolarization activated cyclic nucleotide gated) channel modulator, polarization inhibitor, potassium channel antagonist, Sodium Channel Blockers, voltage-gated sodium channel blocker	KCNH2, ADRB1, CACNA1H, CACNA2D2, CHRM3, CYP2C8, KCNA7, SCN5A		10.00, 10.00	0	1.55, 0.49	0	0	4.93	-20.95	-21.7	99.24	0	27.77	-30.96	0.03
BRD-K87919739	CP	tyrphostin-AG-825	receptor tyrosine protein kinase inhibitor	ERBB2		0.00, 0.00	0	1.22, 0.33	-83.07	0	-21.24	0	-25.35	0	0	19.19	0	-0.67
BRD-K41996876	CP	tyrphostin-1	epidermal growth factor receptor (EGFR) inhibitor	EGFR		0.00, 0.00	0	0.55, 0.13	-48.31	-98.91	63.53	0	-8.73	6.75	0	40.89	0	-0.03
BRD-K76064317	CP	tyrphostin-AG-1296	FLT3 inhibitor	FLT3		10.00, 10.00	0	0.65, 0.23	-68.47	30.1	0	0	0	64.11	98.63	-46.55	0	2.15
BRD-A65013509	CP	oxybutynin	acetylcholine receptor antagonist	CHRM3, CHRM1, CHRM2, CHRM4		0.00, 0.00	0	1.14, 0.34	0	-58.7	0	0	0	0	71.53	-78.88	NaN	0
BRD-K33204703	CP	AG-370	PDGFR tyrosine kinase receptor inhibitor, tyrosine kinase inhibitor	PDGFRB		0.00, 0.00	0	1.31, 0.40	-24.03	77.04	0	20.7	20.44	-37.84	0	-47.2	0	-2.85
BRD-K83794624	CP	pirarubicin	topoisomerase inhibitor	TOP2A	Topoisomerase inhibitor	0.00, 0.00	0	3.16, 0.95	0	44.75	0	56.47	0	0	0	36.08	0	7.72
BRD-K40175214	CP	torin-1	mTOR inhibitor, PI3K inhibitor	MTOR, PIK3CA	MTOR inhibitor, PI3K inhibitor	0.00, 0.00	0	1.67, 0.61	44.05	0	0	-17.23	92.85	0	-97.38	0	0	0
BRD-K73589401	CP	corticosterone	mineralocorticoid receptor agonist	HSD11B1, NR3C2, NCOA1		10.00, 0.00	0	1.63, 0.55	0	28.61	39.53	0	0	0	95.34	-18.61	-43.34	2.33
BRD-K21667562	CP	AM-404	FAAH transport inhibitor, anandamide transport inhibitor, nucelar factor of activated T-cells inhibitor, TRPV agonist	TRPV1, CNR1, CNR2, FAAH		0.00, 0.00	0	1.23, 0.27	0	23.91	-70.67	0	-14.59	0	0	23.75	64.27	0.18
BRD-A62326914	CP	paroxetine	cyclophilin inhibitor, norepinephrine reputake inhibitor, selective serotonin reuptake inhibitor (SSRI), serotonin reuptake inhibitor, serotonin uptake inhibitor	SLC6A4, CHRM1, CHRM2, CHRM3, CHRM4, CHRM5, HTR2A, SLC6A2		0.00, 0.00	0	1.34, 0.36	65.28	-92.6	0	0	0	0	24.78	0	NaN	0
BRD-K38615104	CP	A-443644	AKT inhibitor	AKT1, AKT2, AKT3, CDC42BPB, GSK3B, PHKG1, PKIA, PRKACA		10.00, 0.00	0	2.41, 0.84	47.4	61.3	0	0	0	96.2	0	0	0	11.11
BRD-K70578146	CP	dactinomycin	DNA directed RNA polymerase inhibitor, nucleic acid syntheis inhibitor, protein synthesis inhibitor	POLR2A		0.00, 0.00	0	2.80, 0.84	-57.26	44.6	0	48.67	-76.97	0	64.27	0	0	14.72
BRD-K70330367	CP	amantadine	glutamate receptor antagonist, acetylcholine channel inhibitor, dopamine receptor agonist	DRD2, GRIN1, GRIN2A, GRIN2B, GRIN2C, GRIN2D, GRIN3A		0.00, 0.00	0	0.81, 0.13	10.36	0	0	-26.22	-19.92	-85.66	0	0	0	-1.41
BRD-A18763547	CP	BAX-channel-blocker	cytochrome C release inhibitor	BAX		0.00, 0.00	0	2.48, 0.57	-72.19	-95.91	20.53	0	0	25.13	0	0	0	0
BRD-A47494775	CP	dipivefrine	adrenergic receptor agonist	ADRA1A, ACHE, ADRA2A, ADRB2, BCHE		0.00, 0.00	0	0.67, 0.17	11.5	47.35	0	0	-73.97	-76.49	-54.43	37.05	NaN	-2.75
BRD-K00317371	CP	RITA	MDM inhibitor, thioredoxin reductase inhibitor	MDM2, TXNRD1, TXNRD2	MDM inhibitor	0.00, 0.00	0	0.65, 0.14	-13.81	-52.51	15.72	0	-6.92	24.09	0	29.7	0	0.42
BRD-A24514565	CP	warfarin	cytochrome P450 inhibitor, vitamin inhibitor, vitamin K epoxide reductase inhibitor	VKORC1, CYP2C19, CYP2C8, CYP4F2		0.00, 0.00	0	0.85, 0.22	22.47	-26.47	-75.62	-29.77	14.7	0	6.01	0	NaN	-2.22
BRD-A95513702	CP	androsta-1,4-dien-3,17-dione	aromatase inhibitor	CYP19A1	Aromatase inhibitor	0.00, 0.00	0	0.66, 0.23	0	25.78	0	-45.18	-38.23	0	57.54	0	0	0
BRD-K59773493	CP	benzohydroxamic-acid	metal chelator, anti bacterial			0.00, 0.00	0	0.43, 0.34	0	NaN	36.7	-22.75	31.66	0	0	28.89	-47.2	3.39
BRD-K19220233	CP	JNK-9L	JNK inhibitor	MAPK8		0.00, 0.00	0	1.32, 0.67	25.45	0	0	48.18	0	0	0	55.02	0	7.47
BRD-K02950022	CP	BMS-299897	gamma secretase inhibitor, antiamyloidogenic agent		Gamma secretase inhibitor	10.00, 0.00	0	1.18, 0.15	0	59.74	-38.45	-45.36	-54.87	0	0	43.13	96.58	1.23
BRD-K45861246	CP	azaperone	dopamine receptor antagonist	DRD2, DRD3		0.00, 0.00	0	0.59, 0.11	14.46	-8.88	-85.68	67.98	0	0	9.83	0	-48.54	-0.6
BRD-K73395020	CP	SA-1478088	metalloproteinase inhibitor	MMP12, MMP14, MMP2, MMP8, MMP9		0.00, 0.00	0	2.35, 0.81	49.36	-1.53	-29.59	68.28	-59.9	0	10.03	-16.11	0	0.14
BRD-K85013741	CP	auraptene	lipoxygenase inhibitor, monoamine oxidase inhibitor, nitric oxide production inhibitor, nitric oxide synthase expression inhibitor	MAOB		0.00, 0.00	0	1.27, 0.41	33.33	51.37	0	0	-58.02	-11.88	0	0	0	0
BRD-K44876623	CP	zolpidem	benzodiazepine receptor agonist, GABA benzodiazepine site receptor agonist, non-benzodiazepine hypnotic	GABRA1, GABRA2, GABRA3	Benzodiazepine receptor agonist	0.00, 0.00	0	0.75, 0.16	13.27	-80.01	86.54	62.09	-77.85	0	-76.86	1.94	NaN	-21.89
BRD-A61599461	CP	BRD-A61599461	thyroid-stimulating hormone receptor inverse agonist	TSHR		0.00, 0.00	0	1.10, 0.30	-66.23	-32.04	48.57	0	NaN	0	0	14.37	-61.87	-10.12
BRD-K36258877	CP	AZ-10417808	caspase inhibitor	CASP3		0.00, 0.00	0	1.42, 0.40	0	13.66	0	64.13	-28.76	-67.21	0	0	0	0
BRD-K51751936	CP	alfadolone	GABA receptor agonist			0.00, 0.00	0	1.16, 0.34	89.94	-22.77	0	17.56	0	0	0	0	68.5	2.18
BRD-A24381660	CP	zeranol	estrogen receptor agonist			0.00, 0.00	0	1.49, 0.59	0	-33.68	0	0	-66.14	NaN	0	11.17	NaN	-0.39
BRD-K41445866	CP	alfaxalone	11-beta hydroxysteroid dehydrogenase inhibitor, chloride channel agonist, general pump inhibitor	HSD11B1		0.00, 0.00	0	1.35, 0.51	-47	91.01	73.18	0	0	-98.79	77.64	-81.29	NaN	27.01
BRD-K52459643	CP	prostaglandin-e1	prostanoid receptor agonist, prostanoid receptor antagonist	PTGER1, PTGER2, CATSPER1, CATSPER2, CATSPER3, CATSPER4, PTGDR, PTGER4, PTGIR		0.00, 0.00	0	1.02, 0.34	7.54	0	-75.36	-62.03	16.58	0	0	-86.62	0	-3.4
BRD-K40619305	CP	larixinic-acid	comopund that interacts with metal centers			0.00, 0.00	0	1.18, 0.39	0	25.06	-32.75	73.01	40.44	0	0	-22.11	0	3.98
BRD-K50214219	CP	CS-1657	PARP inhibitor	PARP1		0.00, 0.00	0	0.98, 0.32	33.61	0	-40.83	0	0	0	21.8	89.14	NaN	3.03
BRD-A67438293	CP	treprostinil	prostacyclin analog	PTGIR, CYP2C8, P2RY12, PPARD, PTGDR, PTGER1, PTGER2, PTGER3, PTGER4		0.00, 0.00	0	0.99, 0.23	0	-99.08	0	75.67	0	0	-47.04	0	NaN	0
BRD-K97514127	CP	vinorelbine	tubulin inhibitor, apoptosis stimulant, microtubule inhibitor, mitosis inhibitor, mitotic inhibitor, tubulin polymerisation inhibitor, vinca alkaloid	TUBB		0.00, 0.00	0	2.16, 0.73	0	-19.1	53.76	-19.83	0	NaN	0	0	NaN	-0.46
BRD-K55930204	CP	phenytoin	sodium channel blocker	ABCB1, CYP2B6, CYP2C19, CYP3A4, SCN1A, SCN2A, SCN5A		0.00, 0.00	0	1.84, 0.61	27.63	46.58	-33.83	-59.06	0	-39.26	0	0	NaN	-7.93
BRD-K36638830	CP	anabasine	acetylcholine receptor agonist			0.00, 0.00	0	1.10, 0.19	-34.37	-18.48	0	0	0	67.26	0	-50.84	0	-0.88
BRD-A44827100	CP	erythromycin	NFkB pathway inhibitor, 50S ribosomal subunit inhibitor, motilin receptor agonist, RPLV inhibitor	CYP3A4, MLNR		0.00, 0.00	0	1.73, 0.48	0	-44.29	0	66.51	0	45.3	0	0	NaN	0
BRD-K55424922	CP	anpirtoline	serotonin receptor agonist, serotonin receptor antagonist	HTR1B, HTR3A		0.00, 0.00	0	1.08, 0.35	-68.74	62.5	49.41	54.28	-44.07	0	-87.6	0	NaN	-11.98
BRD-A32917072	CP	BRD-A32917072	ROR antagonist	RORC		0.00, 0.00	0	0.67, 0.18	-11.27	-92.18	0	68.65	NaN	56.17	0	-50.96	42.79	1.69
BRD-A70514680	CP	articaine	local anesthetic			0.00, 0.00	0	1.18, 0.34	0	-28.3	86.59	0	-16.09	83.82	-97.73	50.87	NaN	14.57
BRD-K53523901	CP	arctigenin	adiponectin receptor agonist, AP inhibitor, aryl hydrocarbon receptor antagonist, HIV integrase inhibitor, MEK inhibitor, NFkB pathway inhibitor, topoisomerase inhibitor	ADIPOR1, AHR, CHUK, MAP2K1		0.00, 0.00	0	0.69, 0.15	0	-87.36	0	33.76	-19.17	0	0	-59.34	0	-0.88
BRD-K63792901	CP	arecaidine	acetylcholine receptor agonist	CHRM1, CHRM2, CHRM3, CHRM4		0.00, 0.00	0	0.78, 0.23	0	9.25	0	0	19.3	-28.1	0	88.73	0	0.49
BRD-A66199457	CP	asiaticoside	possible antitumor agent			0.00, 0.00	0	1.50, 0.44	-46.53	0	-77.64	0	-51.01	0	47.69	0	NaN	-5.1
BRD-K34092021	CP	arvanil	TRPV agonist, cannabinoid receptor agonist	CNR1, TRPV1		0.00, 0.00	0	0.99, 0.31	0	29.64	0	0	34.4	51.47	-75.98	-53.16	-52.29	-2.04
BRD-K76205745	CP	losartan	angiotensin receptor antagonist	AGTR1		0.00, 0.00	0	0.31, 0.02	83.04	0	-11	-17.01	92.26	0	-93.13	0	67.91	2.01
BRD-K75615183	CP	talipexole	adrenergic receptor agonist, dopamine receptor agonist, dopamine autoreceptor agonist, serotonin receptor antagonist	DRD2, HTR3A		0.00, 0.00	0	0.89, 0.22	-15.29	0	0	19.64	0	0	67.84	0	0	0
BRD-A84189516	CP	baccatin-III	paclitaxel precursor			0.00, 0.00	0	1.48, 0.32	0	-62	0	-32.5	0	0	-49.03	49.07	0	-0.7
BRD-K06956503	CP	BRD-K06956503	glucosylceramidase inhibitor	GBA		11.11, 11.11	0	1.31, 0.48	0	0	0	-39.63	0	99.13	0	0	NaN	0
BRD-K78126613	CP	menadione	CDC inhibitor, mitochondrial DNA polymerase inhibitor, phosphatase inhibitor, pyruvate kinase isozyme inhibitor	AOX1, BGLAP, F10, F2, F7, F9, GGCX, NQO1, NQO2, PKM, PROC, PROS1, PROZ, VKORC1, VKORC1L1		0.00, 0.00	0	2.21, 0.41	-41.71	92.28	0	0	-54.08	4.76	0	0	-20.77	-0.14
BRD-K54987996	CP	CAY-10578	casein kinase inhibitor			11.11, 11.11	0	1.03, 0.23	-85.3	92.29	38.51	-94.76	0	0	98.05	-25.94	NaN	18.75
BRD-K69688083	CP	mestinon	cholinesterase inhibitor	ACHE, BCHE		0.00, 0.00	0	2.26, 0.53	-49.19	0	NaN	0	0	0	0	-12.88	NaN	-0.07
BRD-K17008822	CP	BD-1008	sigma receptor antagonist		Sigma receptor antagonist	0.00, 0.00	0	1.15, 0.38	-8.46	52.17	0	-49.87	0	0	-46.8	11.57	0	-0.32
BRD-A48631911	CP	mibefradil	T-type calcium channel blocker, angiogenesis inhibitor, calcium channel blocker, calcium channel inhibitor, L-type calcium channel blocker, sodium channel blocker	CACNA1G, CACNA1H, CACNA1C, CACNA1I, ANO1, CACNA1D, CACNA1F, CACNA1S, CACNB1, CACNB2, CACNB3, CACNB4, CATSPER1, CATSPER2, CATSPER3, CATSPER4, CYP3A5, CYP3A7, SCN2A, SCN4A, SCN5A, SCN9A		0.00, 0.00	0	1.25, 0.33	35.54	0	0	31.63	0	91.35	-85.08	0	NaN	5.51
BRD-K66956375	CP	oleoylethanolamide	Glucose-Dependent Insulinotropic Receptor (GDIR, GPR119) Agonists, potassium channel blocker, PPAR receptor agonist	CNR1, GPR119, GPR55, KCND3, PPARA		0.00, 0.00	0	1.34, 0.52	17.26	-32.07	16.32	-30.28	0	0	0	0	52.55	1.3
BRD-K14696368	CP	9-methyl-5H-6-thia-4,5-diaza-chrysene-6,6-dioxide	NFkB pathway inhibitor	RELA		0.00, 0.00	0	0.85, 0.25	-70.45	0	0	0	0	-90.01	0	88.9	-87.11	-2.75
BRD-K39484304	CP	triptolide	RNA polymerase inhibitor	CYP2C19, RELA		0.00, 0.00	0	1.88, 0.72	32.53	51.99	0	0	-58.43	NaN	0	0	NaN	10.05
BRD-K68132782	CP	terbinafine	fungal squalene monooxygenase inhibitor, squalene epoxidase inhibitor, steroid sulfatase inhibitor	CYP2C19, CYP2C8, SQLE		0.00, 0.00	0	0.82, 0.14	-13.41	-86.25	15.07	49.18	-88.48	0	17.22	-4.55	NaN	1.85
BRD-K49294207	CP	BIBU-1361	EGFR inhibitor	EGFR	EGFR inhibitor	0.00, 0.00	0	1.69, 0.69	0	21.59	0	-58.53	-22.42	0	0	39.9	NaN	0
BRD-K15563106	CP	phloretin	VCAM expression inhibitor, ICAM1 expression inhibitor	AQP9, CLCN3, SLC23A1		0.00, 0.00	0	0.17, 0.02	-10.01	-72.56	43.63	0	36.76	-26.5	0	0	0	-0.28
BRD-K40645748	CP	mefloquine	acidifying agent non gastric, adenosine receptor antagonist, calmodulin antagonist, hemoglobin antagonist, pannexin inhibitor	ADORA2A, HBA1, PANX1		0.00, 0.00	0	1.34, 0.28	27.2	-46.25	-48.16	-78.72	0	0	61.94	25.35	NaN	-3.17
BRD-K99451608	CP	lopinavir	HIV protease inhibitor		HIV protease inhibitor	10.00, 0.00	0	1.15, 0.41	36.95	-15.69	95.54	39.31	0	0	-99.15	0	-40.14	4.2
BRD-A37776212	CP	ICI-204448	opioid receptor agonist	OPRK1		0.00, 0.00	0	0.93, 0.23	0	0	0	-53.94	-13.19	-65.48	0	0	NaN	-0.42
BRD-K32584078	CP	BML-257	AKT inhibitor, HCV NS5B RdRp inhibitor	AKT1		0.00, 0.00	0	0.93, 0.32	-81.95	-56.68	0	0	0	0	25.79	45.75	0	0
BRD-K53790871	CP	triamcinolone	antiinflammatory agent, corticosteroid agonist, corticosteroid binding globulin binder, corticosteroid hormone receptor agonist, cytochrome P450 inhibitor, glucocorticoid receptor agonist, immunosuppressant, immunosuppressive agent	NR3C1, CYP3A5, CYP3A7, SERPINA6	Glucocorticoid receptor agonist	0.00, 0.00	0	1.48, 0.52	-34.39	0	0	-97.37	0	0	38.02	0	NaN	0
BRD-K16621777	CP	enobosarm	androgen receptor modulator, androgen receptor agonist	AR	Androgen receptor modulator, Progesterone receptor antagonist	0.00, 0.00	0	0.81, 0.18	40.36	0	0	-31.42	-96.62	0	12.91	47.26	-80.15	2.95
BRD-K38436528	CP	imipramine	norepinephrine reputake inhibitor, serotonin reuptake inhibitor, Sodium Channel Blockers	SLC6A2, SLC6A4, CHRM2, ADRA1A, ADRA1B, ADRA1D, CHRM1, CHRM3, CHRM4, CHRM5, CYP2C19, DRD1, DRD2, DRD5, HRH1, HTR1A, HTR2A, HTR2C, HTR6, HTR7, KCND2, KCND3, KCNH1, KCNH2, SLC6A3	Norepinephrine reuptake inhibitor	0.00, 0.00	0	0.58, 0.05	0	71.18	57.9	-48.66	-10.39	0	3.44	0	NaN	0.07
BRD-A51829654	CP	BRL-15572	serotonin receptor antagonist	HTR1D, HTR1A, HTR1B, HTR1E, HTR1F, HTR2A, HTR2B, HTR2C, HTR6		0.00, 0.00	0	1.05, 0.30	32.08	-80.74	-52.24	87.37	85.54	0	0	-8.83	0	1.48
BRD-K50128260	CP	sildenafil	phosphodiesterase inhibitor	PDE5A, PDE6G, PDE6H, SLCO1B1, SLCO1B3		10.00, 10.00	0	0.40, 0.06	0	-92.97	0	0	99.71	28.16	-72.03	0	0	0
BRD-A83326220	CP	brazilin	nitric oxide production inhibitor, nitric oxide synthase expression inhibitor, telomerase inhibitor			0.00, 0.00	0	1.50, 0.50	-18.23	31.36	69.78	0	0	-72.54	85.23	-30.12	0	0.25
BRD-K17868609	CP	BRL-54443	serotonin receptor agonist	HTR1E, HTR1F		0.00, 0.00	0	0.97, 0.26	0	34.91	0	-8.71	8.92	0	0	-72.81	0	0
BRD-K23192422	CP	lestaurtinib	FLT3 inhibitor, growth factor receptor inhibitor, JAK inhibitor, apoptosis stimulant	FLT3, NTRK1, JAK2, NTRK2, NTRK3	FLT3 inhibitor, JAK inhibitor	0.00, 0.00	0	3.09, 0.86	0	28.92	56.36	0	0	0	0	55.76	0	5.2
BRD-A15931911	CP	bucladesine	adenosine receptor agonist, cAMP stimulant, vasodilator	PRKACA		0.00, 0.00	0	1.49, 0.35	0	-32.02	NaN	NaN	0	0	NaN	NaN	NaN	-0.48
BRD-K47631482	CP	bromhexine	mucolytic			0.00, 0.00	0	0.56, 0.09	-10.51	0	0	0	26.08	49.09	21.68	-66.22	0	0.39
BRD-A16665823	CP	butoconazole	cell wall synthesis inhibitor, sterol demethylase inhibitor			0.00, 0.00	0	0.58, 0.18	70.18	-72.7	0	0	-10.67	50.59	-93.81	0	0	-1.02
BRD-A67799922	CP	phenoxybenzamine	adrenergic receptor antagonist	ADRA2B, ADRA1A, ADRA1B, ADRA1D, ADRA2A, ADRA2C, ADRB2, CALM1		10.00, 10.00	0	0.77, 0.15	0	10.68	0	-87.62	-20.37	0	49.44	-21.5	97.66	-0.14
BRD-K36862742	CP	hydroflumethiazide	sodium/potassium/chloride transporter inhibitor	SLC12A1, ATP1A1, CA1, CA12, CA2, CA4, CA9, KCNMA1		0.00, 0.00	0	1.64, 0.39	0	41.1	-14.82	0	-72.91	-53.07	47.43	79.93	NaN	16.4
BRD-A67748489	CP	K3644	Kinesin-Like Spindle Protein KIF11 (KSP, Eg5) Inhibitors, mitotic kinesin inhibitor	KIF11		0.00, 0.00	0	1.23, 0.36	0	53.41	0	-84.37	0	76.5	0	-15.5	0	0
BRD-A15493168	CP	tetracycline	30S ribosomal protein inhibitor, 30S ribosomal subunit inhibitor, protein arginine deiminase inhibitor	PRNP	Bacterial 30S ribosomal subunit inhibitor	0.00, 0.00	0	2.18, 0.53	-41.93	54.16	0	0	0	41.47	60.53	-44.5	NaN	13.14
BRD-K04185004	CP	oxybuprocaine	anesthetic	SCN10A		0.00, 0.00	0	0.92, 0.35	-26.01	-50.28	0	26.86	-19.12	43.32	0	22.14	0	-1.29
BRD-K22947005	CP	dexbrompheniramine	histamine receptor antagonist	HRH1		0.00, 0.00	0	1.17, 0.30	-25.95	0	78.1	0	0	NaN	30.63	0	NaN	0.33
BRD-K79116891	CP	proxymetacaine	membrane integrity inhibitor, potassium channel antagonist, sodium channel blocker	SCN10A, SCN5A, SCN9A		0.00, 0.00	0	0.83, 0.20	72.74	-92.89	54.39	15.44	0	0	-61.55	-18.56	0	-0.28
BRD-A05186015	CP	bupropion	dopamine reuptake inhibitor, adrenergic transmitter uptake inhibitor, dopamine transporter inhibitor, norepinephrine transporter inhibitor, norepinephrine/dopamine dual reuptake inhibitor	SLC6A2, SLC6A3, CHRNA3, CYP2B6		0.00, 0.00	0	0.61, 0.08	0	-37.38	-1.54	-21.78	-14.1	65.37	53.75	0	30.3	1.62
BRD-A61856038	CP	tremulacin	5-lipoxygenase inhibitor			10.00, 0.00	0	1.53, 0.52	29.53	97	0	49.94	-52.65	0	0	0	0	1.2
BRD-K89210380	CP	biotin	vitamin cofactor for many metabolic reactions	ACACA, ACACB, HLCS, MCCC1, MCCC2, PC, PCCA, PCCB, SLC5A6		0.00, 0.00	0	1.50, 0.53	-32.27	-31.73	88.54	38.52	-19.19	0	0	0	53.24	1.57
BRD-A36471396	CP	biperiden	anticholinergic	CHRM1, CHRM2, CHRM3, CHRM4, CHRM5, CHRNA2		0.00, 0.00	0	0.88, 0.26	0	-9.49	0	0	0	0	-51.23	0	0	0
BRD-K32906660	CP	bis-tyrphostin	EGFR inhibitor, dynamin GTPase inhibitor	DNM1, EGFR		10.00, 10.00	0	0.93, 0.33	0	67.84	0	0	45.81	-98.36	0	0	98.37	3.6
BRD-K03440695	CP	boldine	acetylcholine receptor inhibitor, dopamine receptor antagonist	CHRNA4, CHRNB2, DRD1, DRD2		0.00, 0.00	0	0.75, 0.24	0	-30.74	0	-63.33	11.82	0	-92.14	0	0	-2.15
BRD-K79254416	CP	decitabine	DNA methyltransferase inhibitor, antimetabolite, DNA methylase inhibitor	DNMT1		0.00, 0.00	0	0.89, 0.24	17.56	10.24	0	45.44	-87.56	0	0	0	0	0.25
BRD-K92049597	CP	triamterene	sodium channel blocker	SCNN1A, SCNN1B, SCNN1G, SCNN1D	Sodium channel blocker	0.00, 0.00	0	0.78, 0.23	6.17	13.3	6.13	-37.97	0	0	-44.42	0	-46.9	-0.25
BRD-A69960130	CP	bromocriptine	dopamine receptor agonist, dopamine receptor antagonist, prolactin secretion inhibitor	DRD2, ADRA2A, ADRA2B, ADRA2C, DRD1, DRD3, DRD4, DRD5, HTR1A, HTR1B, HTR1D, HTR2A, HTR2B, HTR2C, ADRA1A, ADRA1B, ADRA1D, HTR6, HTR7, PRL		0.00, 0.00	0	1.01, 0.19	-17.71	16.13	0	-28.57	0	0	0	47.84	-45.63	-0.59
BRD-A91555231	CP	norepinephrine	adrenergic receptor agonist, DNA inhibitor, free radical scavenger	ADRA1A, ADRA1B, ADRA1D, ADRA2A, ADRA2B, ADRA2C, ADRB1, ADRB3, ADRB2, DRD1, DRD5, PAH, SLC18A1, SLC18A2		0.00, 0.00	0	1.61, 0.43	-66.54	-33.55	0	-36.86	0	35.39	0	18.69	NaN	-7.93
BRD-K17497770	CP	butein	angiotensin converting enzyme inhibitor, epidermal growth factor receptor (EGFR) inhibitor, interleukin synthesis inhibitor, NFkB pathway inhibitor, SIRT activator, Src tyrosine kinase inhibitor, steroid 5alpha-reductase inhibitor, tumor necrosis factor production inhibitor	ACE, CXCL8, IL6, SIRT1, SRD5A1, SRD5A2, TNF		0.00, 0.00	0	1.52, 0.56	53.09	43.9	0	-92.46	-56.07	0	0	13.49	0	0.28
BRD-K43468059	CP	byssochlamic-acid	mycotoxin			0.00, 0.00	0	1.36, 0.40	0	30.83	-48.48	0	13.59	0	0	5.57	NaN	0.53
BRD-A31312900	CP	montelukast	leukotriene receptor antagonist	CYSLTR1, ALOX5, CYP2C8		0.00, 0.00	0	1.17, 0.31	0	-16.14	0	0	0	-64.89	0	-82.54	NaN	-3.28
BRD-A67605442	CP	tetrahydrobiopterin	nitric oxide stimulant, nitric oxide synthase stimulant, phenylalanine 4-hydroxylase stimulant, nitric oxide synthase activator	PAH, TH, DBH, NOS3, TPH1		0.00, 0.00	0	1.30, 0.36	-6.47	75.75	0	0	-34.27	0	0	0	NaN	0
BRD-K14221570	CP	benzopurpurin-4b	binds HIV gp120 and inhibits HIV-1 entry into the neural cell line SK-N-MC			0.00, 0.00	0	1.14, 0.40	-22.35	0	-39.14	81.93	-87.35	0	0	38	0	-0.56
BRD-K39462424	CP	dexchlorpheniramine	histamine receptor antagonist			0.00, 0.00	0	1.17, 0.39	-27.35	59.06	7.89	0	0	0	0	-67.81	22.06	0.56
BRD-K55696337	CP	topotecan	topoisomerase inhibitor	TOP1, TOP1MT		12.50, 12.50	0	2.99, 0.69	0	98.33	0	67.82	0	NaN	0	0	NaN	4.79
BRD-K41859756	CP	NVP-AUY922	HSP inhibitor	HSP90AA1, HSP90AA2, HSP90AB1	HSP inhibitor	0.00, 0.00	0	1.22, 0.41	30.96	68.68	-78.65	0	-93.36	0	0	0	-92.6	-2.36
BRD-A15034104	CP	bergenin	anti-arthritic compound that modulates Th1/Th2 cytokine balance	PTPN1		0.00, 0.00	0	1.19, 0.32	81.46	-72.22	0	-65.56	-56.51	0	0	41.71	NaN	-5.91
BRD-U88459701	CP	atorvastatin	HMGCR inhibitor, dipeptidyl peptidase inhibitor, tumor necrosis factor expression inhibitor	HMGCR, DPP4, AHR, CYP3A5, FASLG	HMGCR inhibitor	0.00, 0.00	0	1.50, 0.41	0	-32.84	84.76	0	0	0	-18.86	-37.9	0	-0.21
BRD-A08877921	CP	cephalotaxine	protein synthesis inhibitor			0.00, 0.00	0	1.22, 0.17	0	0	NaN	NaN	7.82	-13.03	NaN	NaN	NaN	-0.18
BRD-K41903098	CP	diphenoxylate	opoid receptor agonist	OPRM1, OPRD1		0.00, 0.00	0	0.99, 0.19	0	0	0	0	0	NaN	0	-75.61	NaN	0
BRD-K54316499	CP	tolterodine	acetylcholine receptor antagonist	CHRM2, CHRM3, CHRM1, CHRM4, CHRM5		0.00, 0.00	0	1.59, 0.44	-50.33	0	0	0	0	NaN	0	60.83	NaN	0
BRD-A34706053	CP	CGP-12177	adrenergic receptor agonist	ADRB1, ADRB2, ADRB3		0.00, 0.00	0	0.94, 0.32	10.77	-49.77	0	42.77	0	20.27	-59.82	-16.85	0	1.02
BRD-K95851186	CP	CGP-13501	GABA receptor modulator	GABBR1		0.00, 0.00	0	1.01, 0.28	-29.75	-58.2	0	0	22.27	13.83	0	0	0	0
BRD-A31575449	CP	CGP-20712	adrenergic receptor antagonist	ADRB1, ADRB3		0.00, 0.00	0	0.88, 0.32	0	-61.33	0	41.71	0	20.32	0	66.84	0	0.32
BRD-A60274948	CP	bromocriptine	dopamine receptor agonist, dopamine receptor antagonist, prolactin secretion inhibitor	DRD2, ADRA2A, ADRA2B, ADRA2C, DRD1, DRD3, DRD4, DRD5, HTR1A, HTR1B, HTR1D, HTR2A, HTR2B, HTR2C, ADRA1A, ADRA1B, ADRA1D, HTR6, HTR7, PRL		0.00, 0.00	0	0.88, 0.26	-53.17	90.34	23.03	0	84.19	-48.39	0	0	NaN	1.16
BRD-A15070535	CP	bucladesine	adenosine receptor agonist, cAMP stimulant, vasodilator	PRKACA		0.00, 0.00	0	1.11, 0.24	0	11.61	0	0	0	-90.83	-32.44	0	NaN	0
BRD-K47323024	CP	methapyrilene	histamine receptor antagonist		HRH1 antagonist	0.00, 0.00	0	1.35, 0.44	-6.13	70.89	0	-63.26	0	0	22.09	-87.06	NaN	-0.81
BRD-A89672324	CP	CGP-55845	GABA receptor antagonist	GABBR1, GABBR2, KCTD12, KCTD16, KCTD8		0.00, 0.00	0	1.06, 0.30	-59.87	16.72	0	-77.6	66.21	0	0	-15.93	0	-1.94
BRD-K31912990	CP	CGP-71683	neuropeptide receptor antagonist	NPY5R		0.00, 0.00	0	1.72, 0.61	0	0	-78.81	-71.01	67.18	-18.49	82.3	0	67.14	4.23
BRD-K65786282	CP	CGP-7930	GABA receptor modulator, GABA receptor positive allosteric modulator	GABBR1		0.00, 0.00	0	1.00, 0.22	-92.17	0	0	-32.58	20.29	0	49.56	30.14	0	1.38
BRD-K86509404	CP	iso-olomoucine	cyclin-related kinase inhibitor			0.00, 0.00	0	1.30, 0.28	-17.62	0	35.32	-25.06	-26	48.37	78.43	-25.54	NaN	1.97
BRD-K68103045	CP	CGS-20625	benzodiazepine receptor agonist, GABA benzodiazepine site receptor partial agonist	GABRA1, GABRA2, GABRA3, GABRA5		10.00, 10.00	0	0.89, 0.23	0	0	0	0	99.12	23	0	0	39.87	0.56
BRD-A62809825	CP	thapsigargin	ATPase inhibitor, calcium channel blocker, PKC activator	ATP2A1	ATPase inhibitor	0.00, 0.00	0	1.76, 0.47	-81.97	0	0	0	0	35.95	52.26	-19.99	69.63	1.17
BRD-A56020723	CP	CA-074-Me	cathepsin inhibitor, antiamyloidogenic agent	CTSB		0.00, 0.00	0	2.63, 0.91	-51.84	48.62	18.66	-27.5	31.75	-66.15	0	0	NaN	-2.33
BRD-K90543092	CP	levonorgestrel	estrogen receptor agonist, glucocorticoid receptor antagonist, progesterone receptor agonist, progesterone receptor antagonist	PGR, AR, CYP2E1, ESR1, SRD5A1	Progesterone receptor agonist	0.00, 0.00	0	1.13, 0.44	63.52	0	68.52	0	0	-49.82	-44.2	0	NaN	0
BRD-A65671304	CP	candesartan	angiotensin receptor antagonist	AGTR1, AGTR2	Angiotensin receptor antagonist	0.00, 0.00	0	0.53, 0.10	0	16.67	61.36	-61.77	-7.95	78.72	-95.21	0	0	0.11
BRD-A29322418	CP	canrenoic-acid	aldosterone antagonist			0.00, 0.00	0	0.70, 0.19	-15.99	86.96	0	0	0	0	0	-60.32	0	0
BRD-A25004090	CP	erastin	anion channel modulator, ion channel antagonist	VDAC2		0.00, 0.00	0	0.59, 0.35	0	-25.81	0	-43.07	85.51	23.38	0	0	0	0
BRD-K13642330	CP	cosmosiin	cytochrome P450 inhibitor			0.00, 0.00	0	1.77, 0.51	0	37.98	NaN	NaN	-35.66	0	NaN	NaN	NaN	1.86
BRD-A36630025	CP	SN-38	topoisomerase inhibitor	TOP1	Topoisomerase inhibitor	0.00, 0.00	0	3.27, 1.09	0	94.79	0	0	36.24	0	-44.75	0	0	0
BRD-K67977190	CP	eprosartan	angiotensin receptor antagonist	AGTR1		0.00, 0.00	0	1.65, 0.47	-34.48	0	0	0	69.67	-33.78	87.8	-53.76	NaN	-7.64
BRD-K81876028	CP	CP-93129	serotonin receptor agonist	HTR1A, HTR1B		0.00, 0.00	0	1.17, 0.32	0	-21.28	0	0	0	45.18	40.9	0	0	0
BRD-K70401845	CP	erlotinib	EGFR inhibitor, epidermal growth factor receptor (EGFR) inhibitor, tyrosine kinase inhibitor	EGFR, NR1I2	EGFR inhibitor	0.00, 0.00	0	1.18, 0.40	-5.41	-16.11	0	73.99	0	0	-74.86	0	0	-0.73
BRD-A18202423	CP	CPCCOEt	glutamate receptor antagonist	GRM1		0.00, 0.00	0	0.74, 0.25	0	-42.28	0	0	17.54	0	0	-99.01	0	0
BRD-K53780220	CP	BRD-K53780220	casein kinase inhibitor, FLT3 inhibitor			0.00, 0.00	0	2.82, 0.91	0	44.78	0	17.39	NaN	0	0	0	0	0
BRD-K42573370	CP	avrainvillamide-analog-2	nucleophosmin inhibitor	NPM1	Nucleophosmin inhibitor	0.00, 0.00	0	0.59, 0.16	66.01	NaN	31.37	0	-69.73	-46.12	0	0	0	0
BRD-K79353516	CP	indolophenanthridine	CALY activator, dopamine receptor agonist	CALY, DRD1		10.00, 10.00	0	1.11, 0.25	31.3	0	0	0	0	97.59	0	16.31	0	0.32
BRD-K10467831	CP	tibolone	estrogen receptor agonist, androgen receptor agonist, progesterone receptor agonist, selective estrogen receptor modulator (SERM), steryl sulfatase inhibitor	AR, ESR1, PGR, STS	Androgen receptor modulator	0.00, 0.00	0	1.91, 0.58	0	23.21	0	0	-72.99	0	0	0	0	0
BRD-A63043573	CP	cabergoline	dopamine receptor agonist, prolactin inhibitor, prolactin secretion inhibitor	DRD2, ADRA1A, ADRA2A, ADRA2B, ADRA2C, DRD1, DRD3, DRD4, DRD5, HTR1A, HTR1B, HTR1D, HTR2A, HTR2B, HTR2C, ADRA1B, ADRA1D, ADRB1, ADRB2, HTR7, PRL		0.00, 0.00	0	1.43, 0.36	10.41	-10.56	0	-41.85	7.23	0	-95.03	31.09	0	-0.14
BRD-K86882815	CP	cabergoline	dopamine receptor agonist, prolactin inhibitor, prolactin secretion inhibitor	DRD2, ADRA1A, ADRA2A, ADRA2B, ADRA2C, DRD1, DRD3, DRD4, DRD5, HTR1A, HTR1B, HTR1D, HTR2A, HTR2B, HTR2C, ADRA1B, ADRA1D, ADRB1, ADRB2, HTR7, PRL		0.00, 0.00	0	0.84, 0.23	-84.32	17.18	0	18.91	-28.39	-22.75	0	33.12	0	-0.49
BRD-K84709232	CP	caffeic-acid	lipoxygenase inhibitor, HIV integrase inhibitor, NFkB pathway inhibitor, nitric oxide production inhibitor, PPAR receptor modulator, tumor necrosis factor production inhibitor	ALOX5, MIF, RELA, TNF		0.00, 0.00	0	1.24, 0.43	65.76	81.94	0	0	-66.47	0	0	0	0	0
BRD-A18279961	CP	BRD-A18279961	pyruvate kinase isozyme activator	PKM		0.00, 0.00	0	0.95, 0.18	0	63.76	0	89.08	NaN	0	0	-8.62	0	0
BRD-K86161929	CP	cortisone	glucocorticoid receptor agonist	NR3C1		0.00, 0.00	0	1.23, 0.40	19.16	43.45	0	0	0	0	31.44	0	NaN	7.88
BRD-K46556543	CP	canrenoic-acid	aldosterone antagonist			0.00, 0.00	0	1.34, 0.40	0	31.5	0	21.24	0	0	0	-94.92	46.46	1.09
BRD-K79759031	CP	artesunate	DNA synthesis inhibitor			0.00, 0.00	0	0.98, 0.23	69.31	44.42	0	-16.09	0	NaN	0	0	NaN	0.95
BRD-K12765235	CP	carbenoxolone	11-beta hydroxysteroid dehydrogenase inhibitor	HSD11B1, GJA1, GJA10, GJA3, GJA4, GJA5, GJA8, GJA9, GJB1, GJB2, GJB3, GJB4, GJB5, GJB6, GJB7, GJC1, GJC2, GJC3, GJD2, GJD3, GJD4, GJE1, PANX1, PANX2, PANX3		0.00, 0.00	0	1.07, 0.26	0	26.95	0	-20.27	12.16	0	0	0	66.37	1.09
BRD-K99174507	CP	cardiogenol-c	pyrimidine compound, induces embryonic stem cell ifferentiation into cardiomyocytes			0.00, 0.00	0	0.99, 0.17	-87.2	-31	0	16.21	16.88	-39.2	0	9.85	0	-1.16
BRD-K89595132	CP	chlorphenamine	histamine receptor antagonist	HRH1, SLC6A2, SLC6A3, SLC6A4		0.00, 0.00	0	0.45, 0.09	-74.13	76.76	-98.82	0	0	0	0	-16.95	22.64	-0.46
BRD-U82589721	CP	HG-5-113-01	protein kinase inhibitor	ABL1, LTK, STK10		0.00, 0.00	0	1.97, 0.53	0	-62.09	0	0	-96.78	0	0	19.14	0	0
BRD-K94887716	CP	TFMPP	serotonin receptor agonist, serotonin receptor antagonist			0.00, 0.00	0	1.41, 0.39	-38.72	0	0	-16.35	92.36	NaN	0	0	NaN	-0.18
BRD-K87932577	CP	CDK1-5-inhibitor	CDK inhibitor	CDK1, CDK5, GSK3B	CDK inhibitor, Glycogen synthase kinase inhibitor	0.00, 0.00	0	0.94, 0.28	-67.76	0	-84.35	0	0	37.79	0	0	-76.88	-2.22
BRD-K32744045	CP	disulfiram	aldehyde dehydrogenase inhibitor, DNA methyltransferase inhibitor, TRPA1 agonist	ALDH2, ALDH1A2, ALDH5A1, ALDH7A1, CYP2E1, DBH, DNMT1, TRPA1		0.00, 0.00	0	1.80, 0.52	-41.28	13.95	0	0	-65.63	NaN	0	29.74	NaN	-0.18
BRD-K73978287	CP	hydrocortisone	corticosteroid agonist, glucocorticoid receptor agonist, immunosuppressant, interleukin receptor antagonist	ANXA1, NOS2, NR3C1, NR3C2	Glucocorticoid receptor agonist	11.11, 11.11	0	1.49, 0.48	-61.43	26.89	99.93	-75.85	-79.57	0	0	0	NaN	-28.01
BRD-A38793261	CP	BRD-A38793261	ROR antagonist	RORC		0.00, 0.00	0	0.74, 0.19	-75.72	45.07	-31.96	56.79	NaN	0	-40.69	0	0	-10.62
BRD-K67511046	CP	naloxone	opioid receptor antagonist	OPRM1, OPRK1, OPRD1, CREB1, ESR1, TLR4		11.11, 0.00	0	0.55, 0.13	0	95.97	-13.43	27.46	-13.18	-27.41	0	0	NaN	-0.18
BRD-K14693417	CP	cinchonine	antimalarial agent	CYP2D6		0.00, 0.00	0	0.74, 0.19	0	0	-66.6	-14.49	0	0	15.97	-24.62	0	-0.18
BRD-A90311807	CP	cilastatin	dehydropeptidase inhibitor	DPEP1		0.00, 0.00	0	0.95, 0.34	14.68	29.83	0	7.11	-88.36	0	0	0	0	0.81
BRD-A07875874	CP	cilnidipine	calcium channel blocker, L-type calcium channel blocker, N-type calcium channel blocker	CACNA1B, CACNA1C		0.00, 0.00	0	0.75, 0.28	-2.16	41.99	0	-66.98	0	0	0	66.32	0	0
BRD-K28578425	CP	cilostamide	phosphodiesterase inhibitor	PDE3A, PDE3B		0.00, 0.00	0	0.36, 0.30	0	21.34	0	-75	-83.88	0	91.44	20.24	-7.83	0.99
BRD-A19195498	CP	trimipramine	adrenergic transmitter uptake inhibitor, dopamine receptor, norepinephrine transporter inhibitor, serotonin transporter (SERT) inhibitor, serotonin uptake inhibitor, tricyclic antidepressant, tricyclic antidepressant (TCA)	SLC6A2, SLC6A4, SLC6A3, ADRA1A, ADRA1B, ADRA2A, ADRA2B, ADRB1, ADRB2, ADRB3, CHRM1, CHRM2, CHRM3, CHRM4, CHRM5, DRD1, DRD2, DRD5, HRH1, HTR1A, HTR1D, HTR2A, HTR2C, HTR3A	Norepinephrine reuptake inhibitor, Tricyclic antidepressant	0.00, 0.00	0	1.33, 0.50	0	-75.17	0	-12.96	64.53	0	0	27.28	-47.48	-0.39
BRD-K72816382	CP	cinalukast	leukotriene receptor antagonist	CYSLTR1		0.00, 0.00	0	1.88, 0.63	0	-38.46	-60.26	0	0	-96.68	0	0	0	-2.22
BRD-K15522385	CP	cinanserin	serotonin receptor antagonist	HTR2A		0.00, 0.00	0	0.77, 0.28	23.03	-73.69	0	43.47	-40.7	0	-61.81	0	0	-2.36
BRD-K00337317	CP	NU-7441	DNA dependent protein kinase, DNA dependent protein kinase inhibitor, P glycoprotein inhibitor	PRKDC, ABCB1	DNA dependent protein kinase inhibitor	0.00, 0.00	0	1.41, 0.63	91.98	0	0	0	77.56	0	0	-66.02	-36.32	0
BRD-K90885812	CP	propantheline	acetylcholine receptor antagonist	CHRM1, CHRM2, CHRM3, CHRM4		0.00, 0.00	0	1.42, 0.36	83.49	-59.25	0	0	0	44.68	-99.54	3.71	NaN	2.54
BRD-K43797669	CP	genistein	tyrosine kinase inhibitor, angiogenesis inhibitor, CFTR channel activator, EGFR inhibitor, estrogen receptor agonist, histidine kinase inhibitor, immunosuppressant, isoflavone agonist, protein tyrosine kinase inhibitor, reducing agent, topoisomerase inhibitor	CFTR, ESR2, EGFR, ESR1, ESRRA, ESRRB, ESRRG, NCOA1, NCOA2, PPARG, PTK2B, TOP2A, TRPC5		0.00, 0.00	0	0.38, 0.34	0	-39.08	10.34	0	-10.19	0	-5.18	0	9.76	-0.07
BRD-K13211965	CP	L-741742	dopamine receptor antagonist	DRD4, DRD3, SCN1A, SCN3A		0.00, 0.00	0	1.61, 0.43	0	0	-75.3	-58.81	0	54.74	-52.91	0	NaN	-12.27
BRD-A63894585	CP	clobetasol	glucocorticoid receptor agonist	NR3C1, PLA2G1B		0.00, 0.00	0	1.39, 0.81	0	24.69	72.93	-40.83	0	0	0	-45.91	0	0
BRD-K54095730	CP	CMPD-1	p38 MAPK inhibitor	GNRHR, MAPK14		11.11, 11.11	0	2.41, 0.70	0	69.62	0	-25.68	0	99.16	-76.75	39.07	NaN	11.11
BRD-K53545112	CP	CNQX	glutamate receptor antagonist, unidentified pharmacological activity	GRIA1, GRIA2, GRIA3, GRIA4		0.00, 0.00	0	1.25, 0.32	47.74	-84.68	-96.5	0	-28.17	87.45	56.78	0	NaN	10.12
BRD-A60070924	CP	alpha-estradiol	estrogen receptor agonist	ESR1, ESR2, NR1I2, CYP2B6, CYP2C19, CYP2C8, CYP2E1, CYP3A5, CYP3A7, GPER1, KCNMA1		0.00, 0.00	0	0.41, 0.33	0	NaN	-77.49	-43.28	-31.09	47.62	0	0	87.77	-3.64
BRD-K52989797	CP	clomipramine	serotonin transporter (SERT) inhibitor, dopamine transporter (DAT) inhibitor, norepinephrine transporter (NET) inhibitor	SLC6A4, SLC6A2, CYP2C19, GSTP1, HTR2A, HTR2B, HTR2C, SLC6A3	Tricyclic antidepressant	0.00, 0.00	0	0.86, 0.22	0	-3.52	0	79.15	5.21	-18.06	0	-15.05	0	-0.06
BRD-K08890269	CP	CO-102862	sodium channel blocker	SCN2A, SCN4A, SCN9A		0.00, 0.00	0	0.98, 0.20	0	0	0	-40.11	-58.49	65.15	0	-77.11	37.84	-0.6
BRD-A34205397	CP	suloctidil	adrenergic receptor antagonist, platelet aggregation inhibitor, vasodilator			11.11, 11.11	0	2.07, 0.56	-44.64	0	18.27	-72.86	NaN	-75.87	0	27.22	99.09	-13.19
BRD-K11905747	CP	spectinomycin	30S ribosomal subunit inhibitor		Bacterial 30S ribosomal subunit inhibitor	0.00, 0.00	0	0.88, 0.34	-3.94	-51.56	0	0	0	0	0	2.05	NaN	0
BRD-A19500257	CP	geldanamycin	HSP inhibitor	HSP90AA1, HSP90AB1	HSP inhibitor	0.00, 0.00	0	0.99, 0.30	0	83.18	0	0	-22.41	0	-31.54	0	0	0
BRD-K01253243	CP	SB-590885	RAF inhibitor	BRAF	RAF inhibitor	0.00, 0.00	0	0.90, 0.41	0	36.4	0	0	45.33	-98.28	-68.77	0	0	0
BRD-K93880783	CP	stavudine	DNA directed DNA polymerase inhibitor, nucleoside reverse transcriptase inhibitor, reverse transcriptase inhibitor		Nucleoside reverse transcriptase inhibitor, Reverse transcriptase inhibitor	0.00, 0.00	0	0.86, 0.26	-21.16	-44.64	29.74	88.4	-86.92	0	0	0	NaN	-6.27
BRD-A18579359	CP	wiskostatin	neural Wiskott-Aldrich syndrome protein inhibitor	WAS, WASL		0.00, 0.00	0	1.68, 0.72	0	-82.85	0	0	0	-19.8	0	-77.37	0	-0.74
BRD-A68039575	CP	liquiritigenin	aromatase inhibitor	CYP19A1		0.00, 0.00	0	1.30, 0.45	0	0	0	-81.39	0	0	0	-42.37	NaN	0
BRD-K13533483	CP	cyclosporin-a	calcineurin inhibitor, cyclophilin inhibitor, immunosuppressant, insulin expression inhibitor, T cell inhibitor	PPIA, ABCB11, CAMLG, CYP3A5, CYP3A7, FPR1, PPID, PPIF, PPP3CA, PPP3R2, SLC10A1, SLCO1B1, SLCO1B3		0.00, 0.00	0	1.15, 0.44	-82.6	79.12	0	0	10.34	-83.68	0	0	0	0
BRD-A39290993	CP	cyproterone	androgen receptor antagonist, DNA directed DNA polymerase stimunlant, Estradiol 17 beta dehydrogenase stimulant, estrone sulfotransferase stimulant, progesterone receptor agonist, testosterone receptor antagonist	AR, ADORA1, ESR1	Androgen receptor modulator, Progesterone receptor antagonist	0.00, 0.00	0	1.01, 0.23	-29.59	-75.63	69.61	0	0	26.8	59.25	-7.97	0	1.69
BRD-K99545815	CP	PF-562271	focal adhesion kinase inhibitor, angiogenesis inhibitor, apoptosis stimulant	PTK2, PTK2B		0.00, 0.00	0	2.69, 1.02	17.93	NaN	0	0	0	0	0	0	0	0
BRD-K36153907	CP	KU-C103885	cystic fibrosis transmembrane conductance regulator inhibitor			0.00, 0.00	0	1.35, 0.26	59.9	0	0	64.91	NaN	0	0	-29.79	33.33	3.84
BRD-A73909368	CP	dactinomycin	DNA directed RNA polymerase inhibitor, nucleic acid syntheis inhibitor, protein synthesis inhibitor	POLR2A		0.00, 0.00	0	2.35, 0.80	41.92	89.07	0	46.39	0	0	0	0	0	9.77
BRD-K91733562	CP	secoisolariciresinol	antioxidant			0.00, 0.00	0	1.17, 0.33	-57.97	0	0	-54.72	66.79	-84.11	0	16.74	0	-3.21
BRD-A62071884	CP	siguazodan	histamine receptor antagonist, phosphodiesterase inhibitor	PDE3A		10.00, 10.00	0	1.00, 0.30	0	13.17	0	-58.55	0	0	98.51	0	0	0
BRD-K10916986	CP	vinorelbine	tubulin inhibitor, apoptosis stimulant, microtubule inhibitor, mitosis inhibitor, mitotic inhibitor, tubulin polymerisation inhibitor, vinca alkaloid	TUBB		0.00, 0.00	0	1.51, 0.51	-37.93	0	41.78	-79.43	0	0	81.69	0	85.87	5.71
BRD-K74430258	CP	1,2-dichlorobenzene	hepatotoxicant that induces oxidative stress and inflammatory response			0.00, 0.00	0	0.97, 0.27	-38.86	-97.39	0	0	43.24	0	0	66.19	0	0
BRD-K32526544	CP	DCEBIO	intermediate conductance potassium channel activator	KCNN2, KCNN3, KCNN4	Potassium channel activator	0.00, 0.00	0	0.80, 0.24	0	43.76	40.68	-66.87	-38.96	11.85	0	0	0	0.46
BRD-K61401890	CP	deguelin	NADH-ubiquinone oxidoreductase (Complex I) inhibitor, AKT inhibitor, cyclooxygenase inhibitor, NFkB pathway inhibitor, phorbol ester-induced ornithine decarboxylase (ODC) activity suppressor, PI3K inhibitor	AKT1, PTGS2		0.00, 0.00	0	1.01, 0.14	-90.77	14.82	0	0	0	0	0	28.95	69.82	0.46
BRD-A75402480	CP	desoxycorticosterone	mineralocorticoid receptor agonist			0.00, 0.00	0	1.09, 0.35	44.95	25.06	0	82.33	0	-35.01	0	0	-92.16	0.46
BRD-K23623876	CP	decafluorobutane	ultrasound contrast agent	GRM5		0.00, 0.00	0	1.15, 0.30	0	-37.86	0	0	44.58	0	0	-56.81	0	0
BRD-A34907681	CP	rutin	aldose reductase inhibitor, antioxidant, capillary stabilizing agent, nitric oxide scavenger, prolyl 4-hydroxylase inhibitor	AKR1C3, AKR1B1, F10		10.00, 10.00	0	0.91, 0.31	19.28	79.88	99.63	0	0	0	0	-62.86	0	2.18
BRD-K76133116	CP	benzydamine	membrane integrity inhibitor, prostanoid receptor inhibitor	PRSS1, PRSS2		0.00, 0.00	0	0.93, 0.26	52.39	-71.36	0	-14.38	93.85	0	0	-19.59	0	-0.39
BRD-K16508793	CP	diazepam	benzodiazepine receptor agonist, GABA benzodiazepine site receptor agonist	GABRA1, GABRA2, GABRA3, GABRA5, ADRA1A, CYP2C19, GABRA4, GABRA6, GABRB1, GABRB2, GABRB3, GABRD, GABRE, GABRG1, GABRG2, GABRG3, GABRP, GABRQ, GABRR1, GABRR2, GABRR3, TSPO		0.00, 0.00	0	0.45, 0.10	66.01	41.05	-99.52	0	0	30.33	-72.42	0	NaN	4.05
BRD-A82096673	CP	KU-C103428N	CDC inhibitor, rho GTPase inhibitor	NFE2		0.00, 0.00	0	0.64, 0.17	0	33.18	-97.75	0	-56.19	0	29.74	0	NaN	0
BRD-K94325918	CP	kinetin-riboside	apoptosis inducer			0.00, 0.00	0	2.90, 0.75	0	81.64	0	0	0	0	0	75.45	0	0
BRD-K36965586	CP	m-chlorophenylbiguanide	serotonin receptor agonist	HTR3A, HTR3B		10.00, 10.00	0	1.09, 0.35	30.75	-83.16	0	99.53	0	85.25	-96.27	0	0	2.18
BRD-K94080537	CP	diethyltoluamide	DEET, activator of fly antenna ionotropic receptor IR40a			0.00, 0.00	0	0.78, 0.18	0	0	-66.58	0	0	63.54	0	-42.18	51.33	0
BRD-K50938786	CP	ropivacaine	membrane integrity inhibitor, potassium channel antagonist, sodium channel blocker	SCN10A, SCN9A		0.00, 0.00	0	1.15, 0.35	-48.02	6.34	0	0	0	52.38	0	0	-91.31	0
BRD-K12002134	CP	megestrol	progesterone receptor agonist, DNA inhibitor, HegG2 inhibitor	PGR	Progesterone receptor agonist	0.00, 0.00	0	1.36, 0.45	47.88	-94.28	0	0	0	-37.07	-56.22	61.55	NaN	-3.88
BRD-A27489425	CP	rolitetracycline	antibiotic			0.00, 0.00	0	1.91, 0.49	0	42.15	0	85.23	-63.01	0	41.61	-25.89	0	4.75
BRD-K26573499	CP	DMAB-anabaseine	alpha receptor partial agonist	CHRNA7		0.00, 0.00	0	0.98, 0.41	15.32	67	0	0	0	63.03	0	0	-32.62	1.16
BRD-K89274813	CP	DMP-543	acetylcholine release enhancer			0.00, 0.00	0	0.77, 0.24	0	-60.73	0	21.32	0	-49.23	0	76.76	31.85	0.21
BRD-K31699485	CP	DMEOB	glutamate receptor modulator			0.00, 0.00	0	1.68, 0.51	60.92	-11.83	0	0	-45.2	37.86	0	0	63.28	3.28
BRD-K35458079	CP	edaravone	free radical scavenger	BCL2		0.00, 0.00	0	1.28, 0.38	-90.32	28.85	0	0	-88.53	32.4	0	23.88	NaN	2.15
BRD-K49519144	CP	LY-2140023	glutamate receptor agonist	GRM3, GRM2		0.00, 0.00	0	0.95, 0.25	58.25	0	-81.22	0	0	0	-89.2	-37.87	NaN	-11.21
BRD-K71289571	CP	zafirlukast	leukotriene receptor antagonist	CYSLTR1, CYSLTR2		0.00, 0.00	0	0.97, 0.27	0	26.08	0	-38.93	0	0	-69.61	-12.73	NaN	-0.39
BRD-K01624546	CP	docosatrienoic-acid	inhibitor of LTB4 binding to neutrophils			0.00, 0.00	0	1.52, 0.59	0	-71.96	0	-96.07	0	0	0	68.97	-42.97	-1.66
BRD-A65440446	CP	cimaterol	adrenergic receptor agonist		Beta-adrenergic receptor agonist	0.00, 0.00	0	0.82, 0.26	-93.35	-64.31	0	0	-83.64	0	0	0	NaN	-22.54
BRD-K75430629	CP	BRD-K75430629	PI3K inhibitor	PIK3CD		0.00, 0.00	0	1.33, 0.44	-13.7	19.5	45.78	0	90.05	0	0	-48.48	NaN	5.46
BRD-K91442916	CP	CAM-9-026	ADAM10 inhibitor			0.00, 0.00	0	1.27, 0.26	7.66	0	0	63.26	NaN	0	11.31	-38.41	0	0.53
BRD-A31801025	CP	formestane	aromatase inhibitor	CYP19A1	Aromatase inhibitor	10.00, 0.00	0	0.95, 0.25	-52.37	-54.83	95.92	0	13.91	83.82	0	-41.27	0	-1.02
BRD-U37049823	CP	HG-6-64-01	RAF inhibitor, Abl kinase inhibitor, ephrin receptor inhibitor, KIT inhibitor, MAP kinase inhibitor, MEK inhibitor, p38 MAPK inhibitor, src inhibitor	ABL1, BRAF, CSF1R, EGFR, FGFR1, FLT3, KIT, MAPK11, PDGFRB, RET	PDGFR/KIT inhibitor, RAF inhibitor	0.00, 0.00	0	1.82, 0.35	0	0	0	25.28	0	0	-74.93	62.1	55.9	1.81
BRD-K68756823	CP	FR-180204	MAP kinase inhibitor	MAPK1, MAPK3		0.00, 0.00	0	0.89, 0.24	0	65.49	76.75	-33.22	-87.84	52.3	0	0	0	5.18
BRD-K18910433	CP	estradiol	estrogen receptor agonist	ESR1, ESR2, NR1I2, CYP2B6, CYP2C19, CYP2C8, CYP2E1, CYP3A5, CYP3A7, GPER1, KCNMA1		0.00, 0.00	0	0.34, 0.25	0	-35.24	0	0	-16.19	-22.83	0	0	0	-0.32
BRD-A06726973	CP	dibutyrylcyclic-gmp	cGMP analog			0.00, 0.00	0	0.98, 0.30	32.87	-13.19	0	19.66	0	0	0	-94.34	-90.94	-0.7
BRD-K30649484	CP	mafenide	carbonic anhydrase inhibitor, unidentified pharmacological activity	CA6, CA12, CA14, CA2, CA4, CA9		0.00, 0.00	0	1.82, 0.47	33.21	0	0	0	0	0	59.2	-36.85	0	0
BRD-K43736954	CP	cortisone	glucocorticoid receptor agonist	NR3C1		0.00, 0.00	0	1.11, 0.26	0	-10.26	24.71	2.8	0	-62.7	80.92	-3.65	0	-0.06
BRD-K77681376	CP	BRD-K77681376	casein kinase inhibitor, FLT3 inhibitor			0.00, 0.00	0	2.38, 0.72	0	NaN	0	0	NaN	0	0	32.37	0	0
BRD-K73709114	CP	BRD-K73709114	glucosylceramidase inhibitor	GBA		0.00, 0.00	0	0.76, 0.15	-9.79	58.98	0	0	-44.45	0	-31.74	0	NaN	-0.14
BRD-A13188892	CP	doxazosin	adrenergic receptor antagonist	ADRA1D, ADRA1A, ADRA1B, CYP2C19, KCNH2, KCNH6, KCNH7		0.00, 0.00	0	1.22, 0.38	0	33.81	0	-53.07	0	-79.11	0	-2.14	NaN	-0.7
BRD-K31238592	CP	devazepide	CCK receptor antagonist, gastrin inhibitor	CCKAR, CCKBR, GAST	CCK receptor antagonist	0.00, 0.00	0	1.43, 0.45	0	20.33	0	0	-35.01	-33.46	-27.88	49.83	0	-1.23
BRD-K54331210	CP	BRD-K54331210	alkaline phosphatase inhibitor	ALPL		10.00, 0.00	0	1.32, 0.35	0	0	0	-64.67	97.32	92.5	-8.39	8.77	-89.45	-3.59
BRD-K51485625	CP	ritonavir	HIV protease inhibitor, cytochrome P450 inhibitor	CYP3A4, CYP1A2, CYP2B6, CYP2C19, CYP3A5, CYP3A7	HIV protease inhibitor	0.00, 0.00	0	0.77, 0.18	0	0	-68.77	0	0	NaN	0	0	NaN	0
BRD-K08273968	CP	griseofulvin	microtubule inhibitor, microtubule stabilizing agent, mitosis inhibitor	KRT12		0.00, 0.00	0	1.07, 0.24	-93.19	0	0	0	0	-33.33	0	56.44	NaN	0
BRD-A17819071	CP	gedunin	HSP inhibitor	HSP90AA1		11.11, 11.11	0	1.02, 0.28	0	12.36	-71.81	NaN	0	-10.12	-84.6	0	99.46	-3.78
BRD-K89708791	CP	rifaximin	50S ribosomal subunit inhibitor, DNA directed DNA polymerase inhibitor, PXR agonist, RNA synthesis inhibitor	NR1I2, CYP3A4		0.00, 0.00	0	1.88, 0.56	0	-42.72	-96.85	66.69	0	NaN	0	34.5	NaN	-3.98
BRD-K72264770	CP	QW-BI-011	histone lyinse methyltransferase inhibitor	EHMT2		0.00, 0.00	0	1.02, 0.31	0	-45.59	0	0	0	0	-43.94	65.83	NaN	0
BRD-A49447682	CP	desoximetasone	glucocorticoid receptor agonist	NR3C1, PLA2G1B		0.00, 0.00	0	1.03, 0.19	0	23.42	0	-49.73	29.42	0	-58.49	-86.97	58.39	-0.14
BRD-A34208323	CP	VU-0404997-2	glutamate receptor modulator	GRM4		0.00, 0.00	0	0.95, 0.26	31.72	89.48	0	0	0	0	-57.12	-64.48	0	0
BRD-K54759182	CP	dosulepin	adrenergic transmitter uptake inhibitor, norepinephrine reuptake inhibitor, serotonin reuptake inhibitor, serotonin uptake inhibitor, tricyclic antidepressant	SLC6A2, SLC6A4, CHRM1, CHRM2, CHRM3, CHRM4, CHRM5, CYP2C19, HRH1		0.00, 0.00	0	1.30, 0.30	0	11.87	0	-69.31	0	0	0	0	24.37	0
BRD-K92093830	CP	doxorubicin	topoisomerase inhibitor, DNA intercalating drug	TOP2A	Topoisomerase inhibitor	0.00, 0.00	0	1.56, 0.65	0	53.13	0	0	-52.71	0	19.46	0	0	0
BRD-A10188456	CP	dexamethasone	glucocorticoid receptor agonist, corticosteroid agonist, immunosuppressant	ANXA1, CYP3A4, CYP3A5, NOS2, NR0B1, NR3C1, NR3C2		0.00, 0.00	0	1.20, 0.67	0	-28.4	18.08	46.81	0	-95.82	-62.79	6.55	0	-0.6
BRD-K83153774	CP	mirtazapine	adrenergic receptor antagonist, serotonin receptor antagonist	ADRA2A, HTR2A, HTR2C, ADRA2C, HTR3A, ADRA1A, ADRA1B, ADRA1D, ADRA2B, ADRB1, ADRB2, DRD1, DRD2, DRD3, DRD5, HRH1, HRH3, HTR2B, HTR7, OPRK1, SLC6A2, SLC6A3, SLC6A4		0.00, 0.00	0	1.10, 0.35	75.52	-64.65	0	0	0	0	0	-8.72	NaN	0
BRD-K72817452	CP	BRD-K72817452	lipoxygenase inhibitor			0.00, 0.00	0	1.63, 0.41	20.59	0	0	30.44	0	-93.62	0	21.05	-32.57	2.17
BRD-K50384076	CP	7,4'-dihydroxyflavone	opioid receptor antagonist	CYP19A1		16.67, 16.67	0	2.32, 0.66	NaN	NaN	-41.6	0	NaN	NaN	0	0	98.83	0
BRD-A51820102	CP	econazole	cell wall synthesis inhibitor, lanosterol demethylase inhibitor, sterol demethylase inhibitor	CYP51A1, NPY1R, NPY2R, TRPM2, TRPV5	Sterol demethylase inhibitor	0.00, 0.00	0	0.51, 0.15	-57.07	45.85	0	56.55	51.98	-51.66	0	0	0	1.27
BRD-K30563334	CP	rifabutin	DNA directed DNA polymerase inhibitor, DNA directed RNA polymerase inhibitor, protein synthesis inhibitor	CYP3A4, HSP90AA1, HSP90B1		0.00, 0.00	0	1.76, 0.69	18.16	-15.76	0	0	-96.58	NaN	0	0	NaN	-0.14
BRD-A13807286	CP	HA-14-1	BCL inhibitor	BCL2	BCL inhibitor	10.00, 0.00	0	1.30, 0.26	0	71.36	0	-23.44	0	-97.88	95.68	0	-96.11	-2.35
BRD-K88759641	CP	EMD-66684	angiotensin receptor antagonist	AGTR1		0.00, 0.00	0	1.19, 0.43	42.91	-12.6	0	0	-36.08	84.26	0	45.31	-95.07	0.53
BRD-K57545991	CP	enalapril	angiotensin converting enzyme inhibitor, angiotensin receptor blocker	ACE		0.00, 0.00	0	0.73, 0.19	41.96	0	0	16.94	-22.48	0	-92.51	-20.55	0	-1.5
BRD-K76534306	CP	enrofloxacin	topoisomerase inhibitor		Bacterial DNA gyrase inhibitor	0.00, 0.00	0	1.13, 0.36	14.63	64.82	-28.46	0	0	0	0	41.22	0	0.07
BRD-K23984367	CP	sorafenib	RAF inhibitor, FLT3 inhibitor, KIT inhibitor, PDGFR tyrosine kinase receptor inhibitor, RET tyrosine kinase inhibitor, VEGFR inhibitor, angiogenesis inhibitor, VEGFR antagonist	RET, BRAF, FLT3, KDR, RAF1, FLT1, FLT4, KIT, DDR2, FGFR1, PDGFRB, CYP2B6, CYP2C8, CYP3A5, PDGFB, SLCO1B3		0.00, 0.00	0	1.13, 0.23	48.28	46.61	11.59	-52.56	0	0	0	0	-73	1.06
BRD-A56245458	CP	reichstein	androgen receptor antagonist	AR		0.00, 0.00	0	1.27, 0.35	0	58.32	-10.43	-64.03	0	0	0	0	-37.46	-2.85
BRD-K11927976	CP	ER-27319	mediator release inhibitor, syk inhibitor	SYK		0.00, 0.00	0	3.42, 1.16	0	60.13	0	0	-37.59	0	0	39.69	0	0
BRD-K95309561	CP	dienestrol	estrogen receptor agonist	ESR1	Estrogen receptor agonist	0.00, 0.00	0	0.34, 0.25	14.59	0	-23.25	0	0	20.84	0	0	0	0
BRD-K11433652	CP	aspirin	cyclooxygenase inhibitor, nitric oxide donor, platelet aggregation inhibitor, thromboxane synthase inhibitor, TP53 expression enhancer	PTGS1, PTGS2, TP53, AKR1C1, ASIC3, EDNRA, HSPA5, IKBKB, NFKB1, NFKB2, NFKBIA, PRKAA1, PRKAA2, PRKAB1, PRKAB2, PRKAG1, PRKAG2, PRKAG3, RPS6KA3		0.00, 0.00	0	1.47, 0.43	0	33.04	0	-88.21	37.38	0	-49.83	25.29	NaN	7.43
BRD-K58938839	CP	cyclopamine	smoothened receptor antagonist, hedgehog pathway inhibitor	SMO, DHH, IHH, PTCH1		0.00, 0.00	0	0.88, 0.26	19	-97.14	-90.35	19.45	0	0	0	56.08	0	1.09
BRD-A23226398	CP	estradiol	estrogen receptor agonist	ESR1, ESR2, NR1I2, CYP2B6, CYP2C19, CYP2C8, CYP2E1, CYP3A5, CYP3A7, GPER1, KCNMA1		0.00, 0.00	0	0.77, 0.14	58.64	9.3	-76.68	-31.01	25.12	-29.85	0	0	0	-1.09
BRD-K56301217	CP	ABT-737	BCL inhibitor	BCL2, BCL2L1, BCL2L2	BCL inhibitor	0.00, 0.00	0	1.83, 0.67	0	0	0	-60.97	91.2	-84.33	0	6.87	0	0
BRD-K67102207	CP	phenylbutyrate	HDAC inhibitor, cell cycle inhibitor, pharmacological chaperone, pyruvate dehydrogenase kinase inhibitor	CYP3A5, HDAC1		0.00, 0.00	0	0.95, 0.33	20.3	12.46	0	0	0	0	-69.44	-41.53	NaN	0
BRD-K86887724	CP	dofetilide	polarization inhibitor, potassium channel antagonist, potassium channel blocker	KCNH2, KCNH1, KCNJ12, KCNK2		0.00, 0.00	0	1.25, 0.40	-35.95	62.43	0	-88.95	51.9	NaN	0	0	NaN	-1.52
BRD-K44442813	CP	pidotimod	interferon receptor agonist, interleukin receptor agonist, T cell stimulant			0.00, 0.00	0	1.86, 0.65	61.41	0	0	-14.17	0	NaN	18.75	0	NaN	0.88
BRD-K28029915	CP	dolasetron	serotonin receptor antagonist	HTR3A		10.00, 10.00	0	1.38, 0.42	-93.29	0	0	-21.85	-86.52	0	98.78	47.09	0	-2.36
BRD-K86727142	CP	embelin	HCV inhibitor, XIAP inhibitor	XIAP		0.00, 0.00	0	0.69, 0.23	37.98	-44.28	0	-16.24	-92.4	36.43	51.73	0	0	1.59
BRD-K64314806	CP	BRD-K64314806	lipoxygenase inhibitor			0.00, 0.00	0	1.25, 0.23	0	-68.41	51.6	0	0	0	77.76	37.17	-46.59	3.66
BRD-A39969961	CP	eplerenone	cytochrome P450 antagonist, mineralocorticoid receptor antagonist	NR3C2, CYP3A5		0.00, 0.00	0	1.35, 0.40	0	54.26	-90.74	0	0	52.53	-46.54	-59.94	0	-1.76
BRD-K04046242	CP	equilin	estrogen receptor agonist	HSD17B1	Estrogen receptor agonist	0.00, 0.00	0	0.45, 0.36	0	0	-21.61	14.1	-30.89	0	76.15	13.38	-10.11	0.25
BRD-K82746043	CP	navitoclax	BCL inhibitor, apoptosis stimulant	BCL2, BCL2L1, BCL2L2		0.00, 0.00	0	1.28, 0.36	32.91	-65.91	24.22	0	0	-70.5	0	-50.04	0	-1.37
BRD-K17016787	CP	estriol	estrogen receptor agonist, estrogen receptor antagonist	ESR1, ESR2		0.00, 0.00	0	0.40, 0.35	0	65.5	-88.36	-54.86	-15.8	0	22.63	0	19.7	0.49
BRD-K81839095	CP	estrone	estrogen receptor agonist, estrogenic hormone	ESR1, ESR2	Estrogen receptor agonist	0.00, 0.00	0	0.52, 0.35	-16.43	43.49	0	0	0	0	0	82.87	55.72	0.46
BRD-K03981224	CP	ethisterone	androgen receptor agonist	TYR		0.00, 0.00	0	0.73, 0.25	-35.35	-23.28	0	0	50.07	68.54	-68.4	0	0	-2.33
BRD-K85030058	CP	benactyzine	acetylcholine receptor antagonist			0.00, 0.00	0	1.19, 0.39	7.36	0	0	-30.08	-76.99	NaN	0	0	NaN	-1.23
BRD-K43236057	CP	piceid	glucosidase inhibitor, ICAM1 expression inhibitor, VCAM expression inhibitor, xanthine oxidase inhibitor	GAA, XDH		0.00, 0.00	0	0.99, 0.28	8.13	0	0	-25.24	-93.31	NaN	0	77.09	NaN	-1.13
BRD-K51302260	CP	KU-C103871	GSP agonist	SMAD3		0.00, 0.00	0	1.35, 0.42	-11.68	-43.92	0	0	0	-63.87	0	0	46.67	-0.53
BRD-K63089472	CP	farnesylthioacetic-acid	inhibitor of methyl esterification of farnesylated proteins			0.00, 0.00	0	1.24, 0.35	66.96	30.75	0	0	0	0	0	-28.02	0	0
BRD-A65076780	CP	dihydroergocristine	adrenergic receptor antagonist, prolactin inhibitor, adrenergic receptor partial agonist, dopamine receptor agonist, dopamine receptor partial agonist, dopamine receptor partial antagonist, serotonin receptor antagonist	HTR2A, ADRA1A, ADRB1, DRD1, DRD2, DRD3, DRD4, DRD5, HTR1A, HTR3A, HTR4, HTR5A, HTR6, HTR7		0.00, 0.00	0	1.34, 0.35	-39.16	0	0	15.69	-18.38	56.66	0	11.44	NaN	0.46
BRD-K48367671	CP	febuxostat	xanthine oxidase inhibitor	XDH		0.00, 0.00	0	0.91, 0.20	-25.16	0	94.01	0	0	52.07	0	-41.07	0	0
BRD-A50764878	CP	MDL-73005EF	serotonin receptor antagonist, serotonin receptor partial agonist	HTR1A		0.00, 0.00	0	0.63, 0.07	0	-31.54	16.58	18.31	29.65	-92.91	-18.71	7.25	NaN	-1.11
BRD-K86873305	CP	piperacillin	cell wall synthesis inhibitor			11.11, 11.11	0	1.52, 0.67	-69.27	-89.26	0	98.57	0	0	0	0	NaN	0
BRD-K17896185	CP	FIT	opioid receptor agonist	OPRD1		10.00, 0.00	0	1.44, 0.51	0	-56.5	-34.74	0	0	-82.54	96.61	0	49.72	-1.2
BRD-A50311610	CP	meclozine	constitutive androstane receptor (CAR) agonist	NR1I3, HRH1		0.00, 0.00	0	0.80, 0.23	6.24	-10.37	0	-30.27	-44.71	33.31	0	0	81.02	0.18
BRD-K30296925	CP	flavokavain-b	carcinoma cell growth inhibitor, hypoxia inducible factor inhibitor	HIF1A		0.00, 0.00	0	1.49, 0.66	29.92	26.03	93.56	-45.18	-85.69	0	0	0	0	1.59
BRD-K26674531	CP	GR-235	FXR antagonist, cholesterol inhibitor, estrogen receptor agonist, IKK inhibitor, progesterone receptor agonist, PXR agonist	ESR1, IKBKB, NR1H4, NR1I2, PGR	FXR antagonist	0.00, 0.00	0	1.27, 0.40	48.46	0	-44.1	0	0	0	0	76.5	0	0
BRD-A01346607	CP	flumetasone	glucocorticoid receptor agonist	NR3C1, PLA2G1B	Glucocorticoid receptor agonist	10.00, 10.00	0	1.31, 0.76	0	64.74	0	12.43	0	-33.27	99.98	0	0	0.78
BRD-A65449987	CP	flunisolide	cytochrome P450 inhibitor, corticosteroid agonist, corticosteroid hormone receptor agonist, glucocorticoid receptor agonist, immunosuppressant	NR3C1	Glucocorticoid receptor agonist	0.00, 0.00	0	1.23, 0.76	66.78	0	-94.34	-25.84	32.64	-79.37	0	0	0	-1.83
BRD-K82577285	CP	dipropyl-dopamine	dopamine receptor agonist			0.00, 0.00	0	2.07, 0.69	-12.21	-15.74	0	16.64	60.37	0	-24.79	0	NaN	-1.52
BRD-K31611373	CP	fluprostenol	prostaglandin F receptor agonist	PTGER3, PTGFR, TBXA2R		10.00, 0.00	0	0.72, 0.15	0	0	0	56.68	96.63	-95.62	-30.09	18.06	0	0.7
BRD-K27721098	CP	clopidogrel	purinergic receptor antagonist, platelet aggregation inhibitor, purinergic receptor inhibitor	P2RY12, CYP2B6, CYP2C19, CYP3A5		0.00, 0.00	0	2.81, 0.70	-85.02	22.66	0	13.73	-51.73	0	0	-94.24	0	-4.9
BRD-A96456596	CP	FPL-55712	leukotriene receptor antagonist, leukotriene synthesis inhibitor			0.00, 0.00	0	1.09, 0.26	0	0	0	23.62	0	84.02	0	62.36	0	1.3
BRD-K05653692	CP	DL-PDMP	ceramide glucosyltransferase inhibitor, glucosyltransferase inhibitor	ASAH1, UGCG		0.00, 0.00	0	0.67, 0.05	0	0	0	-9.69	-62.44	23.8	0	-25.58	0	-0.53
BRD-K38305202	CP	domperidone	dopamine receptor antagonist, breast cancer resistance protein inhibitor	DRD2, DRD3, ABCG2, CYP3A5		0.00, 0.00	0	0.81, 0.09	51.18	0	0	-96.74	0	0	-64.75	0	-22.63	-0.74
BRD-K16618170	CP	BRD-K16618170	lysophospholipid receptor agonist	S1PR4		0.00, 0.00	0	1.07, 0.24	-77.74	0	0	0	NaN	0	0	50.28	0	0
BRD-K96402602	CP	farnesylthiotriazole	prenylated protein methyltransferase (PPMTase) inhibitor			0.00, 0.00	0	1.00, 0.34	0	51.93	0	-66.25	0	0	0	11.35	36.56	0.28
BRD-K37694030	CP	doxepin	histamine receptor antagonist, adrenergic transmitter uptake inhibitor, histamine receptor inhibitor, norepinephrine reputake inhibitor, serotonin reuptake inhibitor, tricyclic antidepressant	HRH1, HRH2, SLC6A2, SLC6A4, ADRA1A, ADRA1B, ADRA1D, ADRA2A, ADRA2B, ADRA2C, CHRM1, CHRM2, CHRM3, CHRM4, CHRM5, CYP2C19, DRD2, HRH4, HTR1A, HTR2A, HTR2B, HTR2C, HTR6, KCNH2, SLC6A3		0.00, 0.00	0	0.38, 0.06	-98.22	8.27	5.55	0	-9.65	-16.76	0	8.11	0	-0.03
BRD-K85503079	CP	perospirone	dopamine receptor antagonist, serotonin receptor antagonist	DRD2, HTR2A, DRD3, DRD4, HTR2C		0.00, 0.00	0	0.90, 0.18	0	-53.98	0	-65.72	44.81	NaN	0	88.36	NaN	-1.74
BRD-K14236372	CP	BRD-K14236372	lysophospholipid receptor agonist	S1PR4		0.00, 0.00	0	1.22, 0.28	0	-11.4	-80.42	0	NaN	-59.34	0	22.87	36.43	-2.18
BRD-K63606607	CP	bufalin	ATPase inhibitor, chloride channel activator	ATP1A1	ATPase inhibitor	0.00, 0.00	0	2.18, 0.60	36.44	0	0	0	0	0	46.45	72.44	0	6.27
BRD-A36707673	CP	hydroxycholesterol	LXR agonist, ABC transporter expression enhancer, alpha secretase activator, beta secretase inhibitor, glutamate receptor modulator	ABCA1, NR1H2, NR1H3		0.00, 0.00	0	0.92, 0.36	48.01	-25.97	60.57	-60.01	0	0	0	17.69	0	5.13
BRD-K54416256	CP	methimazole	antithyroid Drugs	TPO		0.00, 0.00	0	0.90, 0.34	-0.71	0	0	-90.29	51.9	85.27	0	-30.42	NaN	-0.81
BRD-K28168037	CP	fenretinide	apoptosis stimulant, retinoid receptor agonist, RAR agonist	CYP2C8, CYP3A5, RARA, RARG	Retinoid receptor agonist	0.00, 0.00	0	0.82, 0.16	-29.63	0	-29.86	-69.12	0	11	0	0	0	-1.9
BRD-A99833829	CP	bethanechol	acetylcholine receptor agonist	CHRM2, CHRM1, CHRM3, CHRM4		0.00, 0.00	0	1.18, 0.32	24.16	0	60.45	-80.06	0	-61	0	-16.52	NaN	-1.88
BRD-K72903603	CP	zidovudine	nucleoside reverse transcriptase inhibitor, reverse transcriptase inhibitor	TERT	Reverse transcriptase inhibitor	0.00, 0.00	0	0.92, 0.39	86.6	76.58	0	0	0	-91.44	0	-6.43	NaN	0
BRD-A81233518	CP	glycopyrrolate	acetylcholine receptor antagonist	CHRM1, CHRM3, CHRM2, CHRM4, CHRM5		10.00, 0.00	0	0.88, 0.26	0	1.27	0	95.15	0	-53.03	24.56	-31.41	-89.12	-0.46
BRD-K12401458	CP	BRD-K12401458	lysophospholipid receptor agonist	S1PR4		0.00, 0.00	0	0.76, 0.22	0	0	-18.36	51.23	NaN	-93.25	0	0	91.89	0
BRD-K81783531	CP	VX-222	HCV inhibitor, RNA-directed RNA polymerase inhibitor			0.00, 0.00	0	0.59, 0.25	-42.6	56.75	0	-68.79	0	-50.84	0	0	0	-5.74
BRD-K11757396	CP	BRD-K11757396	neuropeptide receptor ligand	NPSR1		0.00, 0.00	0	0.76, 0.17	0	-14.29	0	12.07	0	-78.79	0	0	0	0
BRD-K01612348	CP	meropenem	cell wall synthesis inhibitor			0.00, 0.00	0	0.94, 0.31	-18.29	72.67	0	32.88	0	-72.18	17.5	-50.35	NaN	-4.76
BRD-A54845972	CP	dihydroergotamine	serotonin receptor agonist, adrenergic receptor partial agonist, dopamine receptor agonist	HTR1D, HTR1B, ADRA2A, DRD2, HTR1E, HTR1F, HTR2B, HTR7		0.00, 0.00	0	1.47, 0.50	0	-63.93	-80.25	0	3.68	56.45	0	0	NaN	0
BRD-K55034111	CP	pefloxacin	topoisomerase inhibitor	TOP2A		0.00, 0.00	0	1.27, 0.40	68.43	-24.91	0	88.84	0	NaN	0	-5.9	NaN	1.2
BRD-K02867583	CP	minaprine	serotonin uptake inhibitor	HTR2B, SLC6A4, ACHE, CHRM1, DRD1, DRD2, HTR2A, HTR2C, MAOA		0.00, 0.00	0	1.11, 0.28	-16.98	-95.63	11.83	-96.01	64.65	0	70.09	0	NaN	0.97
BRD-K67445247	CP	flurofamide	bacterial urease inhibitor			0.00, 0.00	0	1.14, 0.33	0	21.53	0	72.04	-17.93	0	-39.64	-56.28	0	-1.13
BRD-K07872006	CP	BRD-K07872006	lipoxygenase inhibitor			0.00, 0.00	0	0.84, 0.17	-86.96	71.96	0	53.52	-46.04	0	-49.76	72.27	0	7.8
BRD-K52522949	CP	NCH-51	HDAC inhibitor	HDAC1, HDAC10, HDAC11, HDAC2, HDAC3, HDAC4, HDAC5, HDAC6, HDAC7, HDAC8, HDAC9	HDAC inhibitor	0.00, 0.00	0	2.09, 0.66	0	35.88	0	-29.02	0	0	0	0	NaN	0
BRD-K72676686	CP	fluvoxamine	selective serotonin reuptake inhibitor (SSRI), serotonin reuptake inhibitor, serotonin uptake inhibitor	SLC6A4, CYP2C19		0.00, 0.00	0	0.50, 0.10	-12.3	21.89	0	17.8	-45.73	0	78.98	-7.76	-86.24	0.7
BRD-A76941896	CP	doxorubicin	topoisomerase inhibitor, DNA intercalating drug	TOP2A		0.00, 0.00	0	2.36, 0.74	0	0	0	0	0	0	15.97	52.68	NaN	0
BRD-K08996725	CP	zolantidine	histamine receptor antagonist			0.00, 0.00	0	1.06, 0.39	-32.15	41.5	0	41.29	0	0	0	39.17	0	0.84
BRD-K19277754	CP	paroxetine	cyclophilin inhibitor, norepinephrine reputake inhibitor, selective serotonin reuptake inhibitor (SSRI), serotonin reuptake inhibitor, serotonin uptake inhibitor	SLC6A4, CHRM1, CHRM2, CHRM3, CHRM4, CHRM5, HTR2A, SLC6A2		0.00, 0.00	0	0.93, 0.22	10.34	-46.6	0	-94.56	0	NaN	0	50.39	NaN	-0.58
BRD-K87049188	CP	fusaric-acid	chelating agent, dopamine beta hydroxylase inhibitor	DBH		0.00, 0.00	0	1.02, 0.35	0	-53.42	84.51	-47.23	-49.95	21.29	0	0	78.69	-3.1
BRD-K92446736	CP	zatebradine	HCN (hyperpolarization activated cyclic nucleotide gated) channel blocker, HCN channel antagonist, potassium channel antagonist, sodium channel blocker	HCN1, HCN2, HCN3, HCN4		10.00, 10.00	0	0.68, 0.17	0	-68.14	0	44.74	42.14	98.25	-94.99	0	0	1.06
BRD-K74763371	CP	bosentan	endothelin receptor antagonist	EDNRB, EDNRA, ABCB1, CYP2C19, CYP3A4		0.00, 0.00	0	1.00, 0.30	-22.56	-77.2	82.88	-38.12	0	0	0	17.29	NaN	-6.31
BRD-K92015269	CP	GBR-12783	dopamine uptake inhibitor			10.00, 0.00	0	0.94, 0.19	0	-77.97	84.69	29.46	-69.33	96.7	0	0	0	0.39
BRD-K78373679	CP	RO-3306	CDK inhibitor	CDK1	CDK inhibitor	0.00, 0.00	0	1.35, 0.31	17.64	29.46	0	-87.48	0	0	0	-16.32	NaN	0
BRD-K32501161	CP	vanoxerine	dopamine reuptake inhibitor, dopamine transporter inhibitor, monoamine oxidase inhibitor	SLC6A3, MAOA, MAOB		0.00, 0.00	0	1.47, 0.31	-10.85	52.24	-37.62	38.36	-4.05	-8.15	0	0	46.09	0.39
BRD-K00313977	CP	BRD-K00313977	APEX inhibitor	APEX1		0.00, 0.00	0	1.91, 0.59	-32.42	86.71	0	-24.03	-89.5	22.98	0	80.61	0	4.97
BRD-K49807096	CP	benazepril	angiotensin converting enzyme inhibitor	ACE		0.00, 0.00	0	1.23, 0.41	-91.33	53.79	0	-64.67	0	NaN	0	28.57	NaN	-0.87
BRD-K11634954	CP	GBR-13069	dopamine uptake inhibitor	SLC6A3		0.00, 0.00	0	0.97, 0.26	0	-72.04	0	-74.79	0	0	0	38.25	-88.95	-3.42
BRD-K65285700	CP	BRD-K65285700	cannabinoid receptor agonist	CNR2	Cannabinoid receptor agonist	0.00, 0.00	0	0.86, 0.26	12.1	-38.57	0	13.06	76.32	0	0	-56.2	-93.94	0.6
BRD-K47192521	CP	icosapent	fatty acid with anti-inflammatory, antithrombotic and immunomodulatory properties	PTGS1, PTGS2, ACSL3, ACSL4, FADS1, FFAR1, PPARD, PPARG, SLC8A1, TRPV1		0.00, 0.00	0	1.13, 0.30	0	-51.71	0	-82.07	-64.39	52.55	0	0	NaN	-9.92
BRD-K11911061	CP	GR-127935	serotonin receptor antagonist	HTR1B, HTR1D, HTR1A, HTR2A, HTR2C, HTR1E, HTR1F, HTR2B, HTR6	Serotonin receptor antagonist	0.00, 0.00	0	1.34, 0.19	0	-10.03	0	0	0	-48.34	0	72.51	35.24	0
BRD-K12120659	CP	GR-144053	integrin antagonist	ITGB3, ITGA2B		0.00, 0.00	0	1.01, 0.33	0	0	0	0	-91.92	-42.67	0	0	0	0
BRD-K52394958	CP	GR-159897	tachykinin antagonist	TACR2, TAC1	Tachykinin antagonist	0.00, 0.00	0	1.24, 0.28	-68.38	12.78	0	-74.28	9.8	-22.91	0	0	0	-0.63
BRD-K02283807	CP	GR-32191	thromboxane receptor antagonist, prostanoid receptor antagonist	TBXA2R	Thromboxane receptor antagonist	0.00, 0.00	0	0.80, 0.28	74.8	29.44	0	0	0	15.62	-76.24	-52.07	0	1.02
BRD-K55070890	CP	thiothixene	dopamine receptor, dopamine receptor antagonist	HTR2A, DRD1, DRD2, HRH1		0.00, 0.00	0	1.80, 0.45	53.45	12.33	0	-28.44	0	0	29.9	0	0	1.27
BRD-A25687296	CP	emetine	protein synthesis inhibitor	RPS2	Protein synthesis inhibitor	0.00, 0.00	0	2.92, 0.68	53.04	NaN	0	53.6	0	0	-24.23	80.31	-77.95	36.86
BRD-K40578143	CP	GR-79236	adenosine receptor agonist	ADORA1, ADORA2A	Adenosine receptor agonist	0.00, 0.00	0	1.09, 0.34	0	0	-99.34	23.1	0	76.98	0	0	35.41	1.02
BRD-A98431941	CP	ephedrine	adrenergic receptor agonist	ACHE, ADRA1A, ADRB2, SLC18A2, SLC6A2		0.00, 0.00	0	1.33, 0.41	16.65	-74.23	0	-19.61	0	-89.41	78.11	0	NaN	-2.92
BRD-K27074404	CP	BRD-K27074404	solute carrier family member inhibitor	SLC12A5		0.00, 0.00	0	0.93, 0.13	0	41.61	0	-45.4	0	0	47.54	-81.63	NaN	0
BRD-K67831364	CP	ZM-323881	vascular endothelial growth factor receptor 2 (VEGFR2) inhibitor, VEGFR inhibitor	KDR	VEGFR inhibitor	0.00, 0.00	0	0.82, 0.20	-28.21	63.01	-58.7	-83.65	12.23	0	0	69.64	0	-1.02
BRD-K47761761	CP	PD-168077	dopamine receptor agonist	DRD2, DRD4		0.00, 0.00	0	1.06, 0.20	0	0	0	81.45	-45.46	-27.28	92.57	0	NaN	0
BRD-K82983861	CP	GW-0742	PPAR receptor agonist, insulin sensitizer	INS, PPARD	PPAR receptor agonist	0.00, 0.00	0	1.32, 0.43	-11.14	19.64	-73.49	-32.57	0	53.16	0	0	69.98	1.71
BRD-A84134924	CP	pancuronium	acetylcholine receptor antagonist	CHRM2, CHRM3, CHRNA1, CHRNA2		0.00, 0.00	0	1.82, 0.60	-35.53	21.15	0	-27.54	28.25	NaN	0	0	NaN	-1.06
BRD-K41337261	CP	ZM-306416	Src and Abl inhibitor, vascular endothelial growth factor receptor 1 (VEGFR1) inhibitor	FLT1, KDR, EGFR, FLT4	SRC inhibitor, VEGFR inhibitor	0.00, 0.00	0	0.83, 0.25	-52.81	0	58.43	45.34	0	0	25.82	-11.64	0	1.59
BRD-K04146668	CP	GW-441756	growth factor receptor inhibitor, leucine rich repeat kinase inhibitor	LRRK2, NTRK1		0.00, 0.00	0	1.23, 0.33	0	-27.64	-86.37	33.26	0	0	0	-61.45	0	-0.85
BRD-K08924299	CP	palonosetron	serotonin receptor antagonist	HTR3A		0.00, 0.00	0	1.28, 0.34	-90.25	0	0	0	-53.81	0	46.16	0	-45.48	-4.72
BRD-A14208071	CP	oxyphenonium	acetylcholine receptor antagonist	CHRM1		0.00, 0.00	0	1.41, 0.40	-11.66	7.94	0	0	0	0	0	0	0	0
BRD-K70976396	CP	cefoxitin	cell wall synthesis inhibitor			0.00, 0.00	0	1.06, 0.36	-48.58	-83.61	46.55	0	85.41	0	0	-18.03	NaN	-2.96
BRD-K19605405	CP	ZM-241385	adenosine receptor antagonist	ADORA2A, ADORA2B, ADORA1, ADORA3		0.00, 0.00	0	0.63, 0.23	15.49	0	-98	56.39	-81.59	68.1	0	-59.87	0	-1.52
BRD-K64835161	CP	BRD-K64835161	CLK inhibitor, dual specificity tyrosine-(Y)-phosphorylation regulated kinase inhibitor, dual-specificity tyrosine-(Y)-phosphorylation regulated kinase 1B inhibitor	CLK1, CLK4, DYRK1B		0.00, 0.00	0	1.14, 0.42	67.3	-94.41	-98.49	0	0	0	0	74.19	-64.96	-3.77
BRD-K24240364	CP	GYKI-52466	glutamate receptor antagonist, kainate receptor antagonist	GRIA1, GRIA2, GRIA3, GRIA4		0.00, 0.00	0	1.10, 0.34	0	-25.49	0	63.67	0	0	0	-52.49	26.49	0
BRD-K59256312	CP	gabexate	serine protease inhibitor, AP inhibitor, NFkB pathway inhibitor, peptidase inhibitor, protease inhibitor	PRSS1, TPSAB1		0.00, 0.00	0	1.23, 0.36	-30.1	0	-84.45	18.15	-15.13	0	0	0	23.99	-0.28
BRD-K49890030	CP	gavestinel	glutamate receptor antagonist, glycine receptor antagonist	GLRB		0.00, 0.00	0	1.19, 0.34	26.77	0	0	-85.87	16.62	79.63	0	-48.77	-69.3	-1.66
BRD-A25067867	CP	benzatropine	anticholinergic	CHRM1, HRH1, SLC6A3		0.00, 0.00	0	1.56, 0.44	-18.19	19.02	-34.62	0	0	81.88	42.02	-72.48	NaN	3.92
BRD-K92758126	CP	gibberellic-acid	NFkB pathway modulator	AADACL2		0.00, 0.00	0	0.84, 0.18	-21.21	50.12	0	45.89	0	-41.02	71.01	-58.26	0	3.91
BRD-K41410256	CP	balsalazide	cyclooxygenase inhibitor, prostanoid receptor inhibitor, thromboxane receptor antagonist	PTGS1, PTGS2, ALOX5, PPARG		0.00, 0.00	0	2.14, 0.53	0	-32.79	0	0	-65.84	28.54	0	-99.1	0	-2.5
BRD-K42693031	CP	glimepiride	insulin secretagogue, ATP channel blocker, ATP-sensitive potassium channel antagonist, insulinotropin agonist, sulfonylurea	ABCC8, KCNJ11, KCNJ1		10.00, 10.00	0	0.80, 0.24	0	0	0	11.33	36.34	0	-54.05	-19.98	99.93	1.48
BRD-A46179541	CP	doxapram	potassium channel blocker	KCNK3, KCNK9	Potassium channel blocker	0.00, 0.00	0	1.13, 0.48	0	-42.58	70.54	-45.89	0	0	0	48.25	33.7	1.9
BRD-K72238567	CP	fludarabine	DNA synthesis inhibitor, DNA repair enzyme inhibitor, purine antagonist, ribonucleotide reductase inhibitor	ADA, DCK, POLA1, RRM1, RRM2		0.00, 0.00	0	3.44, 1.00	25.42	NaN	0	43.32	0	0	0	0	NaN	4.9
BRD-K18742343	CP	H-8	PKA inhibitor	PKIA, PRKACA	PKA inhibitor	0.00, 0.00	0	1.00, 0.30	8.85	-60.65	0	0	52.05	0	-21.5	-72.18	37.3	-0.78
BRD-A75479906	CP	rimantadine	acetylcholine channel inhibitor, unidentified pharmacological activity			0.00, 0.00	0	1.86, 0.53	22.74	31.82	0	0	0	-86.78	-54.69	0	NaN	0
BRD-K56745457	CP	azauridine	antiviral agent, blocks the conversion of orotic acid into UMP			0.00, 0.00	0	1.30, 0.32	-7.86	9.32	0	0	0	0	0	0	87.95	0
BRD-A37959677	CP	estrone	estrogen receptor agonist, estrogenic hormone	ESR1, ESR2		0.00, 0.00	0	0.68, 0.22	48	-97.37	0	0	0	-91.48	32.67	67.71	NaN	3.97
BRD-A13946108	CP	sulindac	ABC transporter expression enhancer, cyclooxygenase inhibitor, NFkB pathway inhibitor	AKR1B1, PTGS1, PTGS2, MAPK3, PPARD, PTGDR2		0.00, 0.00	0	1.27, 0.35	-46.02	94.29	0	-93.09	0	0	0	33.87	NaN	0
BRD-K81209159	CP	herniarin	acetylcholinesterase inhibitor	ACHE, CA1, CA12, CA14, CA4, CA6, CA9		0.00, 0.00	0	1.57, 0.36	0	0	0	0	-32.46	44.57	58.64	-21.29	-95.84	-1.92
BRD-K95885906	CP	quercetagetin	Pim kinase inhibitor	PIM1		0.00, 0.00	0	0.70, 0.18	-76.23	0	-84.72	15	0	0	0	-88.14	0	-1.52
BRD-A34751532	CP	homosalate	HSP activator			0.00, 0.00	0	0.73, 0.31	25.7	72.36	0	0	0	0	0	14.44	-49.92	0.49
BRD-K51066026	CP	aminoindazole	ionophore			0.00, 0.00	0	0.99, 0.36	0	-21.81	-31.55	-52.31	0	38.74	0	59.34	0	-1.23
BRD-K67637637	CP	olopatadine	histamine receptor antagonist, histamine blocker, mediator release inhibitor	HRH1, S100A1, S100A12, S100A13, S100A2, S100B		0.00, 0.00	0	1.86, 0.53	69.95	29.43	0	51.03	-48.32	0	0	-28.44	0	1.73
BRD-A25143711	CP	hydrocortisone	corticosteroid agonist, glucocorticoid receptor agonist, immunosuppressant, interleukin receptor antagonist	ANXA1, NOS2, NR3C1, NR3C2	Glucocorticoid receptor agonist	0.00, 0.00	0	1.27, 0.64	86.41	31.76	0	0	0	0	0	0	-89.8	0
BRD-A54880345	CP	etomidate	membrane integrity inhibitor, membrane permeability inhibitor	GABRA1, ADRA2B, GABRA2, GABRA3, GABRA4, GABRA5, GABRA6, GABRB1, GABRB2, GABRB3, GABRD, GABRE, GABRG1, GABRG2, GABRG3, GABRP, GABRQ		0.00, 0.00	0	0.56, 0.16	-48.97	-9.04	62.05	-34.68	0	-19.82	42.42	0	43.13	0.78
BRD-K32977963	CP	eugenol	androgen receptor (AR) inhibitor, free radical scavenger, monoamine oxidase inhibitor, quorum sensing signaling modulator	AR, MAOA		11.11, 11.11	0	0.91, 0.25	-34.96	0	0	0	38.6	61.21	99.37	-16.52	NaN	8.74
BRD-K00234327	CP	RU-24969	serotonin receptor agonist	HTR1A, HTR1B, HTR6, HTR1D, HTR2A, HTR2B, HTR2C, HTR5A		0.00, 0.00	0	0.51, 0.15	54.37	-1.27	-56.01	-19.07	37.47	0	-75.84	0	21.63	0.14
BRD-K38903228	CP	hesperidin	free radical scavenger	CACNA1B		0.00, 0.00	0	1.34, 0.50	-50.78	0	-77.19	26.07	60.04	47.78	0	0	0	1.69
BRD-A97730597	CP	hexylcaine	sodium channel blocker	SCN5A, SCN10A		0.00, 0.00	0	0.56, 0.14	3.7	53.31	-26.09	36.7	-31.26	-88.74	0	2.46	0	-1.06
BRD-K28178212	CP	GW-441756	growth factor receptor inhibitor, leucine rich repeat kinase inhibitor	LRRK2, NTRK1		0.00, 0.00	0	1.40, 0.31	-97.13	11.14	0	-93.31	0	-98.5	78.82	14.07	0	-0.85
BRD-K64157027	CP	ZD-2079	adrenergic receptor agonist, insulin sensitizer	ADRB3		0.00, 0.00	0	1.17, 0.34	0	0	-66.16	0	67.09	-15.8	-39.99	0	0	-2.43
BRD-K85606544	CP	neratinib	EGFR inhibitor, receptor tyrosine protein kinase inhibitor, tyrosine kinase inhibitor	EGFR, ERBB2, ERBB4, KDR	EGFR inhibitor	0.00, 0.00	0	1.48, 0.31	0	14.57	0	0	-51.23	0	43.41	-3.3	0	0
BRD-K08554278	CP	bisbenzimide	BCL inhibitor, DNA binding, topoisomerase inhibitor	BCL2L1, TOP1		0.00, 0.00	0	0.94, 0.38	52.28	0	0	58.31	0	0	0	72.22	0	5.71
BRD-A12633378	CP	BRD-A12633378	voltage-gated potassium channel activator	KCNQ4, KCNQ2		0.00, 0.00	0	0.90, 0.18	0	55.91	-91.56	0	NaN	0	0	26.18	0	0
BRD-K29905972	CP	axitinib	VEGFR inhibitor, PDGFR tyrosine kinase receptor inhibitor, angiogenesis inhibitor, KIT inhibitor, VEGFR antagonist	KDR, FLT1, FLT4, CSF1, CYP2C19, CYP3A5, KIT, PDGFRB, PLK4	VEGFR inhibitor	0.00, 0.00	0	0.99, 0.20	0	-15.39	-88.71	-55.31	61.74	0	61.16	38.04	0	2.01
BRD-K64755930	CP	etazolate	phosphodiesterase inhibitor, alpha secretase activator, GABA receptor modulator	GABRB3, PDE4A		0.00, 0.00	0	1.39, 0.44	51.59	67.42	0	-51.6	23.82	-69.68	0	0	NaN	1.14
BRD-K61106942	CP	BRD-K61106942	pyruvate kinase isozyme activator	PKM		0.00, 0.00	0	1.02, 0.26	0	23.85	0	-6.04	-81.44	-47.2	0	60.56	79.63	3.43
BRD-A97104540	CP	fenoterol	adrenergic receptor agonist	ADRB2, ADRB1, ADRB3	Beta-adrenergic receptor agonist	0.00, 0.00	0	0.97, 0.36	0	-72.63	0	0	0	80.45	-96.94	66.77	0	0
BRD-A20527803	CP	IB-MECA	adenosine receptor agonist, granulocyte colony stimulating factor agonist	ADORA3, ADORA1, ADORA2A, ADORA2B		0.00, 0.00	0	0.94, 0.30	0	0	66.55	53.44	0	-38.94	-84.61	49.7	0	0.56
BRD-K23369905	CP	oxiconazole	cell wall synthesis inhibitor, sterol demethylase inhibitor			0.00, 0.00	0	1.25, 0.40	-71.93	0	0	0	0	NaN	83.86	8.32	NaN	0.14
BRD-K66093087	CP	FGIN-1-43	benzodiazepine receptor ligand	TSPO		0.00, 0.00	0	1.50, 0.53	-43.32	0	0	0	21.33	0	-62.12	-15.92	NaN	-1.13
BRD-A89208012	CP	BRD-A89208012	prostanoid receptor antagonist, thromboxane receptor antagonist	TBXA2R		0.00, 0.00	0	1.56, 0.58	0	-52.95	0	0	0	-16.82	0	0	-23.88	-1.41
BRD-K66782112	CP	BRD-K66782112	histamine receptor antagonist	HRH2		0.00, 0.00	0	1.41, 0.41	20.49	6.67	0	0	0	0	66.48	-43.66	-59.36	1.2
BRD-A70083328	CP	secnidazole	acetylcholinesterase inhibitor, microtubule inhibitor			0.00, 0.00	0	1.44, 0.48	-9.31	-16.8	0	0	0	NaN	0	13.22	NaN	-0.28
BRD-K73290745	CP	ICI-199441	opioid receptor agonist	OPRK1, CYP2D6, OPRD1, OPRM1, UTS2R		0.00, 0.00	0	1.42, 0.38	0	-27.95	0	-74.72	-28.49	60.13	0	59.94	0	-1.41
BRD-A80638690	CP	floxuridine	DNA synthesis inhibitor, MDCK inhibitor, PEPT1 inhibitor, pyrimidine antagonist	TYMS	DNA synthesis inhibitor	0.00, 0.00	0	1.23, 0.32	10.04	67.1	0	0	0	0	0	47.01	NaN	1.52
BRD-K29582677	CP	flunarizine	calcium channel blocker, T-type calcium channel blocker	CACNA1G, CACNA1H, CACNA1I, CALM1, CYP2J2, HRH1		0.00, 0.00	0	0.92, 0.23	0	77.42	84.84	-38.97	-88.93	0	-25.4	13.77	0	-0.9
BRD-A77824596	CP	fluocinolone	corticosteroid agonist, glucocorticoid receptor agonist	NR3C1, SERPINA6		0.00, 0.00	0	1.51, 0.42	0	6.07	61.94	0	-41.23	0	28.85	-64.47	NaN	1.66
BRD-K49372556	CP	mofezolac	cyclooxygenase inhibitor, cytochrome P450 inhibitor, platelet aggregation inhibitor			0.00, 0.00	0	1.19, 0.30	41.29	90.96	0	0	0	-58.68	-16.29	-32.03	NaN	-2.15
BRD-K01815685	CP	indole	aryl hydrocarbon receptor agonist, indoleamine 2,3-dioxygenase inhibitor	AHR, IDO1		0.00, 0.00	0	0.92, 0.18	-85.06	0	45.12	-28.68	-6.81	41.09	0	0	0	-0.67
BRD-K61250553	CP	loperamide	opioid receptor agonist, atrial natriuretic peptide receptor antagonist	OPRM1, OPRD1, CACNA1A, CALM1, CYP2B6, CYP2C8, NPR2, OPRK1, POMC		0.00, 0.00	0	1.26, 0.56	0	4.88	-2.77	0	16.25	0	7.53	0	-66.76	0.01
BRD-K89626439	CP	sirolimus	mTOR inhibitor, CCR expression inhibitor, cell cycle inhibitor, proteasome inhibitor, protein kinase inhibitor, T cell inhibitor	MTOR, FKBP1A, CCR5, FGF2	MTOR inhibitor	0.00, 0.00	0	1.99, 0.56	69.54	-7.18	0	9.04	0	91.72	-42.41	-7.41	NaN	1.23
BRD-K76425766	CP	BRD-K76425766	metalloproteinase inhibitor			0.00, 0.00	0	1.22, 0.26	0	9.61	0	0	22.31	0	0	-53.96	NaN	0
BRD-K77947974	CP	fluspirilene	dopamine receptor, dopamine receptor antagonist	DRD2, HTR2A, CACNG1, HRH1, HTR1A, HTR1D, HTR1E	Dopamine receptor antagonist	0.00, 0.00	0	0.94, 0.14	0	-44.33	27.97	8.16	19.75	-44.92	5.69	0	-22.12	-0.92
BRD-K05737787	CP	isoeugenol	nitric oxide production inhibitor			0.00, 0.00	0	1.83, 0.56	9.02	-21.95	NaN	NaN	0	0	NaN	NaN	NaN	0.14
BRD-K37080523	CP	isoreserpine	vesicular monoamine transporter inhibitor	SLC18A2, SLC18A1, SIAH1		0.00, 0.00	0	0.78, 0.17	0	-72.78	0	0	28.57	0	0	-38.44	-94.31	-1.52
BRD-K06198550	CP	isorotenone	mitochondrial complex I inhibitor, NADH-ubiquinone oxidoreductase (Complex I) inhibitor	MT-ND1		0.00, 0.00	0	1.10, 0.23	75.61	-80.1	0	80.71	39.99	0	0	-29.78	-46.83	1.97
BRD-K91691979	CP	BRD-K91691979	glucosylceramidase inhibitor	GBA		0.00, 0.00	0	0.89, 0.25	6.62	0	-83.45	-65.76	0	0	34.49	-17.56	NaN	-1.48
BRD-K63343048	CP	orlistat	cholesterol inhibitor, diacylglycerol lipase inhibitor, fatty acid synthase inhibitor, gastric triacylglycerol lipase inhibitor, Hypolipemic pancreatic, gastric and carboxylester lipase inhibitor, lipase inhibitor, pancreatic lipase inhibitor	PNLIP, DAGLA, FASN, LIPF, CNR1, DAGLB		0.00, 0.00	0	1.16, 0.32	0	25.48	-52.39	0	0	NaN	0	42.21	NaN	0.74
BRD-K82381502	CP	acetylcholine	neurotransmitter of the peripheral and central nervous systems	ACHE, CHRM1, CHRM2, CHRM3, CHRM4, CHRM5, CHRNA2		0.00, 0.00	0	2.52, 0.67	-14.76	0	0	0	0	29.88	0	0	NaN	0
BRD-K59650319	CP	YM-298198	glutamate receptor antagonist	GRM1		0.00, 0.00	0	0.99, 0.30	-85.54	-29.36	0	57.8	0	0	0	-61.48	0	-3.31
BRD-K13356952	CP	methazolamide	carbonic anhydrase inhibitor, insulin sensitizer	CA1, CA2, CA4, CA7, CA12, CA14, INS		0.00, 0.00	0	1.56, 0.56	20.18	-93.61	0	39.49	84.03	0	-70.3	-40.7	NaN	-25.7
BRD-U08759356	CP	EI-346-erlotinib-analog	epidermal growth factor receptor (EGFR) inhibitor	EGFR		0.00, 0.00	0	1.74, 0.51	8.65	0	0	0	0	0	79	-18.5	58.28	1.23
BRD-K51662849	CP	ilomastat	matrix metalloprotease inhibitor	ACAN, ADAM28, MMP1, MMP12, MMP13, MMP14, MMP2, MMP3, MMP8, MMP9		0.00, 0.00	0	0.91, 0.33	0	9.11	0	15.65	-20.96	0	0	-42.06	11.66	0.11
BRD-K24576554	CP	AT-9283	Aurora kinase inhibitor, JAK inhibitor, Abl kinase inhibitor, Bcr-Abl kinase inhibitor, FLT3 inhibitor, mitotic inhibitor, protein kinase inhibitor	AURKA, AURKB, ABL1, BCR, FLT3, JAK2, JAK3, RPS6KA6, STK17A	Aurora kinase inhibitor	0.00, 0.00	0	0.88, 0.31	35.96	NaN	-34.48	0	-51.42	-95.75	0	31	86.87	-12.8
BRD-K07403598	CP	CAY-10470	NFKB pathway inhibitor	NFKB1, TNF		0.00, 0.00	0	0.98, 0.16	93.2	0	0	34.76	56.96	-64.55	0	0	NaN	7.98
BRD-A94793051	CP	gestrinone	progesterone receptor antagonist, Estradiol 17 beta dehydrogenase stimulant, estrone sulfotransferase stimulant	PGR, AR, ESR1	Androgen receptor modulator, Progesterone receptor antagonist	0.00, 0.00	0	1.31, 0.41	0	-54.48	0	-87.19	0	0	-79.94	7.93	NaN	-12.14
BRD-K21565985	CP	xylazine	adrenergic receptor agonist	ADRA2A, ADRA2B, ADRA2C		0.00, 0.00	0	1.05, 0.38	1.98	77.41	0	-52.29	-20.45	-85.33	46.84	0	0	-1.34
BRD-A74269027	CP	isoxsuprine	adrenergic receptor agonist	ADRB2		0.00, 0.00	0	0.93, 0.30	-29.34	-94.53	0	-40.57	0	0	0	16.87	0	-1
BRD-K87555556	CP	amiodarone	acetylcholine receptor ligand, adrenergic receptor antagonist, ATP-sensitive potassium channel inhibitor, HCN (hyperpolarization activated cyclic nucleotide gated) channel modulator, polarization inhibitor, potassium channel antagonist, Sodium Channel Blockers, voltage-gated sodium channel blocker	KCNH2, ADRB1, CACNA1H, CACNA2D2, CHRM3, CYP2C8, KCNA7, SCN5A		0.00, 0.00	0	1.08, 0.25	0	-32.44	52.72	-28.58	0	0	0	79.35	NaN	0
BRD-K26429091	CP	J-104129	acetylcholine receptor antagonist	CHRM3		0.00, 0.00	0	1.17, 0.33	-6.43	-43.81	0	0	77.48	-59.83	36.84	62.15	0	0.46
BRD-K72541103	CP	JAK3-inhibitor-I	JAK inhibitor	JAK3	JAK inhibitor	0.00, 0.00	0	0.73, 0.20	0	71.23	0	-47.25	29.23	0	-65.27	61.04	0	1.94
BRD-K52850071	CP	JAK3-Inhibitor-II	JAK inhibitor, ALK tyrosine kinase receptor inhibitor, EGFR inhibitor	EGFR, ALK, JAK1, JAK2, JAK3	JAK inhibitor	0.00, 0.00	0	1.22, 0.42	-24.77	25.63	0	-41.15	0	30.08	0	-31.13	0	-0.6
BRD-K82216340	CP	medroxyprogesterone	progesterone receptor agonist	PGR, ESR1	Progesterone receptor agonist	0.00, 0.00	0	1.81, 0.60	43.79	0	27.25	0	0	92.44	0	0	NaN	5.97
BRD-K08115555	CP	tyrphostin-AG-1288	catechol O methyltransferase inhibitor, tumor necrosis factor inhibitor	COMT		0.00, 0.00	0	1.44, 0.39	0	45.67	0	38.56	-91.81	-42.55	0	0	0	0
BRD-K26669427	CP	WR-216174	CDK inhibitor, PFMRK inhibitor			0.00, 0.00	0	1.34, 0.45	-48.87	0	0	-30.16	0	0	-52.19	90.29	0	-1.6
BRD-K32830106	CP	guanfacine	adrenergic receptor agonist, HCN (hyperpolarization activated cyclic nucleotide gated) channel blocker	ADRA2A, ADRA2B, ADRA2C, CYP3A5, HCN1, HCN2, HCN3, HCN4		10.00, 0.00	0	0.63, 0.09	0	-87.25	97.28	-29.54	18.79	0	0	0	82.17	0.85
BRD-K64670467	CP	JNJ-16259685	glutamate receptor antagonist	GRM1		10.00, 0.00	0	1.05, 0.33	-7.48	-24.32	80.74	95.35	-66.46	44.9	0	0	0	2.22
BRD-K43330982	CP	JTE-013	lysophospholipid receptor antagonist	S1PR2, P2RY10		0.00, 0.00	0	0.72, 0.19	-41.4	30.23	0	-15.26	-63.73	0	0	0	52.36	-0.39
BRD-K28115081	CP	apafant	platelet activating factor receptor antagonist	PTAFR		0.00, 0.00	0	1.13, 0.28	-41.66	40.96	0	0	0	0	0	-20.65	32.5	0
BRD-A24543851	CP	nornicotine	acetylcholine receptor agonist			0.00, 0.00	0	0.83, 0.20	-54.47	26.27	0	16.9	-59.03	NaN	0	0	NaN	-3.47
BRD-K00656370	CP	6-aminochrysene	inhibitor of transferase activity			0.00, 0.00	0	0.65, 0.15	39.01	-15.85	0	-40.53	0	0	0	0	NaN	0
BRD-A75455249	CP	kavain	calcium channel modulator, mTOR inhibitor, Sodium Channel Blockers	MTOR		0.00, 0.00	0	0.56, 0.16	9.23	0	0	-44.8	26.01	13.04	0	0	0	0.74
BRD-A11706664	CP	triciribine	AKT inhibitor	AKT1, AKT2, AKT3		0.00, 0.00	0	0.97, 0.24	10.79	-71.61	0	-27.82	0	0	0	57.36	39.4	2.4
BRD-A54927599	CP	KF-38789	P selectin inhibitor	SELP		0.00, 0.00	0	2.00, 0.59	-71.19	0	0	-17.69	0	-26.63	0	0	37.28	-0.6
BRD-A81177136	CP	KN-62	calcium/calmodulin dependent protein kinase inhibitor, purinergic receptor antagonist, calmodulin antagonist	AKT1, CAMK2A, CHEK1, LCK, MAPK1, MAPK11, MAPK12, MAPK14, MAPK8, P2RX7, PRKCA, ROCK1, RPS6KB1, SGK1		0.00, 0.00	0	0.81, 0.14	0	-12.1	47.43	-28.41	0	0	0	52.26	0	0
BRD-A64228451	CP	terreic-acid	Bruton's tyrosine kinase (BTK) inhibitor	BTK		0.00, 0.00	0	1.56, 0.52	0	28.34	92.16	-31.85	0	-97.73	0	0	91.4	1.23
BRD-A38747044	CP	KU-14R	pancreatic 尾-cell I3 binding site antagonist			0.00, 0.00	0	0.89, 0.27	0	19.25	0	94.64	-40.9	44.16	0	0	0	2.11
BRD-A75368507	CP	demeclocycline	30S ribosomal subunit inhibitor		Bacterial 30S ribosomal subunit inhibitor	0.00, 0.00	0	1.13, 0.25	8.85	0	-82.4	65.95	0	0	36.51	0	NaN	4.69
BRD-A42423104	CP	benproperine	anti-tussive			0.00, 0.00	0	1.26, 0.35	-20.95	-67.6	0	19.85	0	NaN	0	15.78	NaN	-0.41
BRD-A49148672	CP	galantamine	acetylcholinesterase inhibitor, acetylcholine receptor agonist, butyrylcholinesterase inhibitors	ACHE, BCHE, CHRNA1, CHRNA10, CHRNA2, CHRNA3, CHRNA4, CHRNA5, CHRNA6, CHRNA7, CHRNA9, CHRNB1, CHRNB2, CHRNB3, CHRNB4, CHRND, CHRNE, CHRNG		0.00, 0.00	0	1.36, 0.45	13.75	45.21	-20.19	-78.8	10.04	0	0	0	NaN	0.67
BRD-A17535965	CP	gelsemine	acetylcholine receptor antagonist, glycine receptor antagonist	GLRA3		0.00, 0.00	0	0.97, 0.31	-15.91	47.05	0	0	-11.15	-92.39	73.37	0	NaN	-0.53
BRD-K89402695	CP	L-655240	platelet aggregation inhibitor, prostanoid receptor antagonist, thromboxane receptor antagonist	PTGES	Thromboxane receptor antagonist	0.00, 0.00	0	0.91, 0.27	0	0	85.73	87.38	0	59.65	0	-57	0	0.99
BRD-K54771420	CP	glycocholic-acid	cholesterol inhibitor	FABP6		0.00, 0.00	0	0.50, 0.11	37.49	14.15	-64.17	-8.71	0	0	0	-63.78	0	-0.18
BRD-A18497530	CP	5-iodotubercidin	adenosine kinase inhibitor, nucleoside transporter inhibitor	MAPK3, ADK, CSNK1G2, GSG2, LRRK2		0.00, 0.00	0	4.91, 1.55	0	53.02	0	37.7	0	59.67	0	0	0	9.58
BRD-K67847053	CP	guanabenz	adrenergic receptor agonist	ADRA2A, ADRA2B, ADRA2C		0.00, 0.00	0	0.84, 0.23	14.59	-63.16	-28.01	-96.44	0	22.48	0	82.34	0	-0.46
BRD-K48969316	CP	BRD-K48969316	caspase inhibitor	CASP1		10.00, 10.00	0	1.26, 0.34	-51.98	75.27	-63.14	-41.13	0	0	98.75	0	0	-2.54
BRD-K99946902	CP	hexylresorcinol	polyphenol oxidase inhibitor	TYR		0.00, 0.00	0	1.05, 0.36	-30.81	24.07	-98.13	41.9	25.79	0	-18.19	0	NaN	-3.74
BRD-K48115423	CP	2-(4-methoxybenzylthio)-6-methylpyrimidin-4-ol	matrix metalloprotease inhibitor	MMP13		0.00, 0.00	0	0.84, 0.20	40.52	-20.63	0	0	36.71	0	42.85	0	0	2.68
BRD-K48692744	CP	NU-1025	PARP inhibitor, DNA dependent protein kinase inhibitor	PARP1		0.00, 0.00	0	0.85, 0.18	0	-32.45	-96.98	0	-15.73	0	0	38.89	0	-0.67
BRD-K14643723	CP	4-(2-Amino-ethyl)-benzenesulfonamide	carbonic anhydrase inhibitor	CA2, CA1, CA9, CA12, CA14, CA4		0.00, 0.00	0	1.06, 0.16	-68.13	0	0	0	0	-86.62	0	0	-56.08	-6.98
BRD-K45068323	CP	W-13	calmodulin antagonist	CALM1, MYLK, PDE1A	Calmodulin antagonist	10.00, 0.00	0	0.83, 0.13	-70.59	-81.69	-64.16	95.61	0	32.26	0	11.72	0	-1.24
BRD-A96882008	CP	L-732138	tachykinin antagonist	TACR1, TACR2		0.00, 0.00	0	1.41, 0.35	-42.75	0	81.01	86.76	-34.85	0	-80.74	0	0	-1.76
BRD-K43887077	CP	dopamine	dopamine receptor agonist	DRD2, DRD1, DRD3, DRD4, DRD5, DBH, HTR1A, HTR7, SLC6A2, SLC6A3, SLC6A4		0.00, 0.00	0	0.88, 0.34	33.53	-69.37	0	41.19	0	0	-35.57	11.36	0	1.02
BRD-A19037878	CP	trichostatin-a	HDAC inhibitor, CDK expression enhancer, ID1 expression inhibitor	HDAC7, HDAC8, HDAC1, HDAC10, HDAC2, HDAC3, HDAC4, HDAC5, HDAC6, HDAC9		0.00, 0.00	0	2.10, 0.64	12.76	61.97	0	0	-59.15	-23.27	0	0	-29.61	-0.7
BRD-K96471533	CP	nitazoxanide	pyruvate ferredoxin oxidoreductase inhibitor, pyruvate synthase inhibitor			0.00, 0.00	0	1.03, 0.27	78.68	0	0	-44.98	0	NaN	0	0	NaN	0
BRD-K28806945	CP	L-750667	dopamine receptor antagonist	DRD4		0.00, 0.00	0	0.98, 0.35	32.14	58.95	-28.36	-85.17	0	-12.96	0	21.67	0	0.67
BRD-A35511923	CP	L-803087	somatostatin receptor agonist	SSTR4		0.00, 0.00	0	1.28, 0.50	0	60.34	0	-55.9	0	26.86	0	-49.83	0	0
BRD-K31534764	CP	fluvoxamine	selective serotonin reuptake inhibitor (SSRI), serotonin reuptake inhibitor, serotonin uptake inhibitor	SLC6A4, CYP2C19		0.00, 0.00	0	1.60, 0.43	0	-89.85	0	-39.24	70.94	NaN	0	0	NaN	-0.72
BRD-K23583188	CP	lavendustin-a	EGFR inhibitor, tyrosine kinase inhibitor	EGFR, LCK		0.00, 0.00	0	1.42, 0.33	13.03	-82.2	-70.89	-61.43	73.87	0	36.17	0	0	-1.34
BRD-K66707493	CP	lawsone	coloring agent			0.00, 0.00	0	0.91, 0.26	-27.78	0	0	-72.9	74.55	0	21.89	-31.33	0	-0.74
BRD-K01648091	CP	LE-300	dopamine receptor antagonist, dopamine receptor ligand, serotonin receptor ligand	DRD5, DRD1, HTR2A		20.00, 10.00	0	0.65, 0.20	0	0	95.02	-77.1	-71.4	0	99.1	-23.85	0	-1.37
BRD-K49328571	CP	dasatinib	KIT inhibitor, src inhibitor, Bcr-Abl kinase inhibitor, ephrin receptor inhibitor, PDGFR tyrosine kinase receptor inhibitor, yes kinase inhibitor, Abl kinase inhibitor, Bruton's tyrosine kinase (BTK) inhibitor, discoidin domain containing receptor Inhibitor, lymphocyte specific tyrosine kinase inhibitor, tyrosine kinase inhibitor	ABL1, FYN, LCK, SRC, KIT, YES1, BCR, EPHA2, LYN, PDGFRB, ABL2, BTK, DDR1, DDR2, PDGFRA, STAT5B	SRC inhibitor	0.00, 0.00	0	1.44, 0.53	0	-34.81	0	47.46	0	0	0	0	0	0
BRD-A22769835	CP	homochlorcyclizine	antihistamine	HRH1		11.11, 11.11	0	0.95, 0.22	-22.39	0	51.16	-20.16	0	87.53	0	98.15	NaN	3.56
BRD-K21317336	CP	phentolamine	adrenergic receptor antagonist	ADRA1A, ADRA2A, ADRA1B, ADRA1D, ADRA2B, ADRA2C		0.00, 0.00	0	1.24, 0.47	63.86	-31.76	51.54	0	0	0	-85.59	0	NaN	0
BRD-K64044582	CP	linoleamide	ACAT inhibitor	SOAT1, SOAT2		10.00, 10.00	0	1.16, 0.32	-19.45	0	0	70.4	0	-63.17	0	31.57	97.71	1.76
BRD-A55815733	CP	phylloquinone	antifibrinolytic agent, gamma carboxylase enzyme	BGLAP, GGCX		0.00, 0.00	0	1.17, 0.43	70.39	0	-97.34	0	0	0	0	15.46	NaN	0
BRD-A66395008	CP	parthenolide	NFkB pathway inhibitor, adiponectin receptor agonist	ADIPOR2, IKBKB, RELA		0.00, 0.00	0	1.10, 0.26	0	0	85.5	-52.78	0	66.19	13.8	0	0	3.03
BRD-A41941932	CP	vitexin	antioxidant			0.00, 0.00	0	1.34, 0.58	91.2	0	0	-31.42	0	0	-57.53	-48.71	90.54	-1.48
BRD-K53318339	CP	vinpocetine	phosphodiesterase inhibitor, sodium channel blocker, voltage-sensitive sodium channel inhibitor	PDE1A, PDE1C, SCN10A		0.00, 0.00	0	0.94, 0.25	24.54	-58.48	0	-47.52	68.7	-37.23	0	38.88	0	-2.4
BRD-K21548250	CP	moracizine	sodium channel blocker	SCN5A		0.00, 0.00	0	1.08, 0.42	-4.97	22.72	-11.77	0	61.12	0	0	8.47	NaN	0.39
BRD-K65639003	CP	icariin	neuromedin receptor agonist, sorbitol dehydrogenase inhibitor	NMUR2, PDE5A, SORD		0.00, 0.00	0	0.50, 0.07	-7.16	3.46	43.2	0	0	52.02	0	0	-10.05	0.02
BRD-K56064827	CP	EI-273	PKC inhibitor	PRKCA, PRKCG		0.00, 0.00	0	2.13, 0.88	0	41.4	-99.76	-28.77	-91.74	0	0	0	0	-2.26
BRD-A78942461	CP	ICI-118551	adrenergic receptor antagonist			0.00, 0.00	0	1.08, 0.27	24.56	69.77	-9.82	0	-60.55	0	0	30.29	NaN	0.44
BRD-K33308633	CP	INCA-6	calcineurin inhibitor, Inhibitor of interaction between calcineurin and its substrate nuclear factor of activated T cells (NFAT)	NFATC1		0.00, 0.00	0	0.63, 0.18	0	46.28	-91.34	84.32	-80.91	-82.96	0	0	24.23	-0.6
BRD-A19374631	CP	vinpocetine	phosphodiesterase inhibitor, sodium channel blocker, voltage-sensitive sodium channel inhibitor	PDE1A, PDE1C, SCN10A		0.00, 0.00	0	0.94, 0.38	0	4.29	0	-48.87	0	0	0	23.56	0	0
BRD-K17894950	CP	indirubin	CDK inhibitor, glycogen synthase kinase inhibitor, cyclin-dependent kinase inhibitor, PKC inhibitor	CDK1, CDK5, CCNE1, CDK2, CDK4, CDK5R1, CDK9, GSK3A, GSK3B, LCK, LRRK1, LRRK2		0.00, 0.00	0	1.08, 0.34	-13.24	0	-7.92	0	0	0	-93.38	0	NaN	-0.07
BRD-A12016240	CP	LY-278584	serotonin receptor antagonist	HTR3A		0.00, 0.00	0	0.68, 0.18	0	90.83	0	-28.19	0	33.53	0	0	0	0
BRD-K92492521	CP	LY-255283	leukotriene receptor antagonist	LTB4R, LTB4R2		0.00, 0.00	0	1.02, 0.32	-91.52	-67.05	0	0	84.27	-65.32	0	51.48	94.06	-3.7
BRD-K40902647	CP	vincamine	adrenergic receptor antagonist	CHRM1, CHRM2, CHRM3, CHRM4		0.00, 0.00	0	0.98, 0.38	0	0	0	0	20.1	0	75.97	-36.84	0	0
BRD-K91699951	CP	benzonatate	non-narcotic cough suppressant thought to act as a local anesthetic	SCN5A		10.00, 0.00	0	0.69, 0.10	7.31	0	-18.1	-21.06	0	48.23	0	0	97.47	0.04
BRD-A30977374	CP	nifedipine	calcium channel blocker, L-type calcium channel blocker	CACNA1C, CACNA1D, CACNA1S, CACNA2D1, CACNA1F, CACNA1H, CACNB2, CALM1, CYP3A5, GLRA1, GLRA3, GLRB, KCNA1, KCNA5, NR1I2, TRPM3		0.00, 0.00	0	1.26, 0.40	0	0	24.55	85.7	0	NaN	0	-19.89	NaN	3.56
BRD-K74117820	CP	nelfinavir	HIV protease inhibitor, proteasome inhibitor	CYP2C19, CYP3A5, CYP3A7		0.00, 0.00	0	1.51, 0.41	0	9.95	0	-84.69	-78.45	NaN	0	0	NaN	-1.8
BRD-K24526313	CP	levcromakalim	potassium channel activator, potassium channel agonist	KCNJ8, ABCC9, KCNJ5	Potassium channel activator	0.00, 0.00	0	0.81, 0.26	43.64	0	0	0	-82.4	0	0	11.64	0	0
BRD-K62996583	CP	lidoflazine	calcium channel antagonist	SCN1A, SCN3A, SLC29A1		0.00, 0.00	0	0.60, 0.09	-19.98	-67.03	0	0	87.01	0	-18.29	7.44	43.57	-0.35
BRD-K44353683	CP	nateglinide	insulin secretagogue, ATP-sensitive potassium channel antagonist, meglitinide, sulphonylurea receptor activator	ABCC8, KCNJ11, CYP3A4, INS, KCNJ10, PPARG		0.00, 0.00	0	1.57, 0.31	0	27.36	0	13.37	-61.92	NaN	-41.7	0	NaN	-0.17
BRD-A59215453	CP	lobelanidine	acetylcholine receptor antagonist, dopamine receptor modulator, opioid receptor antagonist, vesicular monoamine transporter ligand	SLC18A2, CHRNA10, CHRNA4, CHRNA9, CHRNB2, OPRM1		0.00, 0.00	0	1.27, 0.51	0	0	0	67.11	-69.79	-74.8	0	-54.03	89.68	-2.13
BRD-K28137194	CP	loreclezole	GABA receptor agonist	GABRB2, GABRB3		0.00, 0.00	0	0.78, 0.26	90.03	0	-90.03	3.71	62.18	0	0	-81.02	0	1.59
BRD-A78322124	CP	dobutamine	adrenergic receptor agonist	ADRB1, ADRB2, ADRA1A	Beta-adrenergic receptor agonist	0.00, 0.00	0	0.75, 0.14	0	0	-23.63	13.44	-19.13	-48.94	0	0	0	-0.48
BRD-K62056274	CP	quipazine	serotonin receptor agonist	HTR2A, HTR3A, HTR3B, HTR1A, HTR1D, HTR2B, HTR2C, HTR6, SLC6A4		0.00, 0.00	0	1.32, 0.41	0	0	13.29	-88.49	-54.53	0	13.59	0	NaN	0
BRD-A10903566	CP	imiloxan	adrenergic receptor antagonist	ADRA2B		0.00, 0.00	0	1.17, 0.44	88.65	0	0	0	16.11	-99.41	0	-60.54	NaN	0
BRD-K49519092	CP	immethridine	histamine receptor agonist	HRH3		0.00, 0.00	0	0.53, 0.11	0	56.17	-78.57	0	-16.55	40.78	0	-55.47	80.03	0.81
BRD-K92138166	CP	mammea-a	cytotoxic, antibacterial			0.00, 0.00	0	0.55, 0.08	0	0	0	-22.96	47.64	51.66	-83.05	0	88.15	1.2
BRD-K60923938	CP	veratridine	sodium channel activator	SCN1A, SCN3A, SCN8A, SCN9A		0.00, 0.00	0	1.07, 0.30	-89.76	0	-96.79	65.91	3.74	14.69	0	0	0	0.67
BRD-K09635134	CP	l-erythro-MAPP	ceramidase inhibitor, negative control for D-erythro-MAPP			0.00, 0.00	0	0.80, 0.34	-23.35	-47.44	0	0	0	0	0	0	0	0
BRD-K53959060	CP	indirubin	CDK inhibitor, glycogen synthase kinase inhibitor, cyclin-dependent kinase inhibitor, PKC inhibitor	CDK1, CDK5, CCNE1, CDK2, CDK4, CDK5R1, CDK9, GSK3A, GSK3B, LCK, LRRK1, LRRK2	Glycogen synthase kinase inhibitor	0.00, 0.00	0	1.80, 0.53	0	-58.74	15.2	69.81	0	0	0	38	NaN	1.76
BRD-K59197931	CP	naproxen	cyclooxygenase inhibitor	PTGS2, PTGS1		0.00, 0.00	0	2.05, 0.53	66.67	-9.22	0	0	0	-40.46	0	13.98	-59.33	-0.99
BRD-A17453586	CP	MDL-72832	serotonin receptor agonist	HTR1A		0.00, 0.00	0	0.91, 0.24	-24.6	0	0	60.86	83.48	-70.89	0	74.96	-80.45	1.57
BRD-A94543220	CP	bifonazole	cell wall synthesis inhibitor, sterol demethylase inhibitor	CYP2B6		0.00, 0.00	0	1.10, 0.36	0	0	0	-48.41	0	NaN	-36.9	0	NaN	-1.27
BRD-K84987553	CP	MDM2-inhibitor	MDM inhibitor	MDM2	MDM inhibitor	0.00, 0.00	0	1.22, 0.52	-97.25	-42.08	42.15	0	0	0	0	45.61	-36.04	-0.85
BRD-K96144918	CP	mead-acid	KPL-1 tumor suppressor			0.00, 0.00	0	1.18, 0.35	48.34	-34.83	-99.01	33.4	-58.45	0	0	0	0	-0.88
BRD-A37432947	CP	ipratropium	acetylcholine receptor antagonist	CHRM1, CHRM2, CHRM3, CHRM4, CHRM5		0.00, 0.00	0	1.15, 0.15	0	49.11	6.44	0	0	-93.61	43.77	0	NaN	0.21
BRD-A20126139	CP	medrysone	corticosteroid hormone receptor agonist, glucocorticoid receptor agonist	NR3C1	Glucocorticoid receptor agonist	0.00, 0.00	0	1.15, 0.48	0	0	-48.15	0	-83.79	0	35.33	0	-80.07	-1.9
BRD-A35989968	CP	megestrol	progesterone receptor agonist, DNA inhibitor, HegG2 inhibitor	PGR	Progesterone receptor agonist	0.00, 0.00	0	1.46, 0.42	0	32.22	NaN	NaN	0	0	NaN	NaN	NaN	0.5
BRD-K12244279	CP	MEK1-2-inhibitor	MEK inhibitor	MAP2K1, MAP2K2	MEK inhibitor	0.00, 0.00	0	1.14, 0.49	32.75	-59.24	0	0	52.65	0	0	-66.46	0	0
BRD-K90574421	CP	ipsapirone	serotonin receptor agonist	HTR1A		0.00, 0.00	0	1.03, 0.32	30.3	-50.16	-12.34	78.43	0	-52.94	47.05	-11.04	NaN	7.54
BRD-A14798026	CP	mestranol	estrogen receptor agonist	ESR1	Estrogen receptor agonist	0.00, 0.00	0	0.83, 0.28	0	27.94	46.46	0	-78.71	63.93	0	0	-97.66	1.34
BRD-A94709349	CP	metaxalone	muscle relaxant			0.00, 0.00	0	0.88, 0.30	-51.81	0	-76.58	0	-42.61	26.54	49.31	0	92.72	-1.8
BRD-A90799790	CP	isradipine	calcium channel blocker, L-type calcium channel blocker	CACNA1C, CACNA1D, CACNA2D1, CACNA1F, CACNA1H, CACNA1S, CACNA2D2, CACNB2		0.00, 0.00	0	1.30, 0.35	-3.85	0	0	-24.62	-17.27	0	32.44	53.24	NaN	-0.03
BRD-K97056771	CP	HY-11007	Abl kinase inhibitor, Bcr-Abl kinase inhibitor	ABL1, BCR		10.00, 0.00	0	1.40, 0.35	0	0	-55.03	0	-52.95	90.34	0	34.53	96.42	3.24
BRD-K28680267	CP	BRD-K28680267	CCK receptor antagonist	CCKAR, GABRA1, GABRB2, GABRG2		0.00, 0.00	0	0.89, 0.26	0	0	-73.46	0	23.79	19.35	-74.36	-51.88	0	-2.18
BRD-K29733039	CP	deforolimus	mTOR inhibitor, angiogenesis inhibitor, cell cycle inhibitor, immunosuppressant, protein kinase inhibitor, serine/threonine kinase inhibitor, VEGFR antagonist	MTOR	MTOR inhibitor	0.00, 0.00	0	1.78, 0.55	67.62	10.09	0	51.24	0	-60.11	-94.27	-19.81	0	-2.36
BRD-K75641298	CP	metoclopramide	dopamine receptor antagonist, serotonin receptor antagonist, serotonin receptor agonist	DRD2, HTR3A, HTR4, CHRM1, HTR3B		0.00, 0.00	0	0.95, 0.27	83.15	47.59	0	0	-5.57	0	-40.98	47.28	-45.71	1.59
BRD-A03623303	CP	metoprolol	adrenergic receptor antagonist	ADRB1, ADRB2		0.00, 0.00	0	0.89, 0.38	15.68	88.45	0	0	0	-17.11	0	0	0	0
BRD-K60230970	CP	MG-132	proteasome inhibitor	PSMB1	Proteasome inhibitor	10.00, 10.00	0	2.30, 0.69	-24.02	97.83	0	0	0	-48.31	60.9	0	65.65	3.07
BRD-K50325075	CP	UCL-2077	potassium channel blocker, slow afterhyperpolarization channel blocker			0.00, 0.00	0	0.83, 0.24	24.28	0	0	0	66.1	0	0	-28.08	88.84	0.74
BRD-K95202259	CP	ML-3163	p38 MAPK inhibitor	CYP2D6, CYP3A4, MAPK11, MAPK12, MAPK14	P38 MAPK inhibitor	0.00, 0.00	0	0.93, 0.22	4.1	-56.85	0	-12.85	-60.25	0	49.85	75.06	0	-0.35
BRD-K67506692	CP	tyrphostin-AG-126	ERK1 and ERK2 phosphorylation inhibitor, tyrosine kinase inhibitor			0.00, 0.00	0	1.78, 0.40	12.03	0	0	28.87	0	0	0	0	0	0
BRD-K53878242	CP	MMPX	phosphodiesterase inhibitor			0.00, 0.00	0	0.97, 0.36	32.2	45.15	0	0	-23.13	-61.57	-29.91	15.66	0	-1.34
BRD-K63151507	CP	MNITMT	lymphocyte inhibitor			0.00, 0.00	0	1.07, 0.26	-16.8	62.69	-97.4	-94.62	0	0	72.89	0	67.58	1.52
BRD-K46419649	CP	U0126	MEK inhibitor, JAK inhibitor, MAP kinase inhibitor	JAK2, MAP2K1, MAP2K2, MAP3K1, MAP3K2		0.00, 0.00	0	1.44, 0.51	11.77	50.61	-64.21	0	0	68.57	0	0	0	0.42
BRD-K09497549	CP	kawain	calcium channel modulator, mTOR inhibitor, Sodium Channel Blockers	MTOR		0.00, 0.00	0	1.07, 0.28	-15.33	59.92	4.98	0	82.75	0	0	0	NaN	0.6
BRD-K47150025	CP	KI-8751	PDGFR alpha and c-Kit inhibitor, vascular endothelial growth factor receptor 2 (VEGFR2) inhibitor, VEGFR inhibitor	KDR	PDGFR/KIT inhibitor	0.00, 0.00	0	2.49, 0.72	0	84.45	39.93	-28.94	0	0	0	0	NaN	0
BRD-K77641333	CP	naphazoline	adrenergic receptor agonist, peptide agonist	ADRA1A, ADRA2A		0.00, 0.00	0	1.15, 0.33	-23.09	65.68	-91.62	0	-29.14	0	0	70.26	0	-1.06
BRD-A25569250	CP	KI-16425	lysophosphatidic acid receptor antagonist	LPAR1, LPAR3		0.00, 0.00	0	1.16, 0.22	32.11	49.47	0	-62.76	-33.84	0	31.63	0	0	1.87
BRD-K18757346	CP	U-46619	thromboxane receptor agonist	PTGDR, PTGDR2, PTGER1, PTGER2, PTGER3, PTGER4, PTGFR, PTGIR, TBXA2R		0.00, 0.00	0	0.91, 0.20	0	73.42	0	19.87	0	-58.13	0	41.15	0	1.61
BRD-K18787491	CP	U-0126	MEK inhibitor, JAK inhibitor, MAP kinase inhibitor	AKT1, CHEK1, GSK3B, JAK2, LCK, MAP2K1, MAP2K2, MAP2K7, MAPK1, MAPK11, MAPK12, MAPK14, MAPK8, PRKCA, RAF1, ROCK1, RPS6KB1, SGK1	MEK inhibitor	0.00, 0.00	0	1.06, 0.43	0	46.63	-85.4	0	0	16.55	0	-55.61	0	0
BRD-K90524085	CP	MY-5445	phosphodiesterase inhibitor, platelet aggregation inhibitor	PDE5A		0.00, 0.00	0	0.70, 0.18	16.44	0	0	0	46.03	44.85	0	0	-72.78	0.28
BRD-K05926469	CP	lenalidomide	angiogenesis inhibitor, cereblon inhibitor, tumor apoptosis inducer, tumor necrosis factor production inhibitor, tumor necrosis factor receptor antagonist	CRBN, TNF, CDH5, PTGS2, TNFSF11		0.00, 0.00	0	1.30, 0.36	39.46	0	0	0	0	0	-84.58	0	0	0
BRD-A16934955	CP	nalbuphine	opioid receptor agonist, opioid receptor antagonist	OPRD1, OPRK1, OPRM1		0.00, 0.00	0	1.34, 0.40	-56.52	0	0	0	0	NaN	55.18	0	NaN	0
BRD-K32710582	CP	EI-247	insulin growth factor receptor inhibitor	INSR		0.00, 0.00	0	1.22, 0.30	-86.66	-91.61	-77.94	0	0	0	0	0	0	-2.89
BRD-K32318651	CP	acyclovir	DNA polymerase inhibitor, DNA directed DNA polymerase inhibitor	PNP		0.00, 0.00	0	1.99, 0.50	0	49.85	0	75.71	-36.59	0	0	18.64	0	1.69
BRD-A81795050	CP	U-18666A	oxidosqualene cyclase inhibitor			0.00, 0.00	0	1.19, 0.26	0	-43.81	-55.66	-32.38	0	17.24	25.9	54.21	0	-0.99
BRD-A01787639	CP	naftopidil	adrenergic receptor antagonist, calcium channel antagonist	ADRA1A, ADRA1D		0.00, 0.00	0	0.68, 0.25	53.86	0	-53.33	0	50.73	NaN	0	-3.26	NaN	2.57
BRD-K08109516	CP	L-701324	glutamate receptor antagonist	GRIN1, GRIN2A, GRIN2B, GRIN2C, GRIN2D		0.00, 0.00	0	0.68, 0.17	0	0	44.11	-59.38	74.08	0	0	-26.28	0	0
BRD-A39052811	CP	mosapride	serotonin receptor agonist, serotonin receptor antagonist	HTR4, HTR3A		0.00, 0.00	0	2.30, 0.74	0	51.99	0	-20.48	19.84	0	0	62.63	0	0.42
BRD-A71203467	CP	l-stepholidine	dopamine receptor antagonist, dopamine receptor agonist	DRD2, DRD1		0.00, 0.00	0	1.03, 0.30	13.71	-9.58	0	-12.1	0	44.42	0	7.17	NaN	0.46
BRD-A98725278	CP	methysergide	serotonin receptor antagonist	HTR2C, HTR1B, HTR1E, HTR1F, HTR2A, HTR2B, HTR7, HTR1A, HTR1D, HTR5A, HTR6		0.00, 0.00	0	1.01, 0.30	0	0	-20.06	0	62.45	14.91	-32.24	0	-47.92	-0.81
BRD-K94441233	CP	mevastatin	HMGCR inhibitor	HMGCR	HMGCR inhibitor	0.00, 0.00	0	1.23, 0.18	41.11	-10.43	0	-30.63	0	14.26	0	12.4	-25.04	-0.03
BRD-K07265709	CP	razoxane	topoisomerase inhibitor, chelating agent	TOP2A, TOP2B		0.00, 0.00	0	0.93, 0.33	0	69.94	62.38	0	0	0	0	-32.1	-55.82	0
BRD-K09549677	CP	mibefradil	T-type calcium channel blocker, angiogenesis inhibitor, calcium channel blocker, calcium channel inhibitor, L-type calcium channel blocker, sodium channel blocker	CACNA1G, CACNA1H, CACNA1C, CACNA1I, ANO1, CACNA1D, CACNA1F, CACNA1S, CACNB1, CACNB2, CACNB3, CACNB4, CATSPER1, CATSPER2, CATSPER3, CATSPER4, CYP3A5, CYP3A7, SCN2A, SCN4A, SCN5A, SCN9A	T-type calcium channel blocker	0.00, 0.00	0	1.64, 0.48	-62.03	-65.26	0	0	0	13.05	-29.87	24.53	0	-1.87
BRD-K06750613	CP	GSK-1059615	PI3K inhibitor, mTOR inhibitor	PIK3CA, PIK3CG	MTOR inhibitor, PI3K inhibitor	0.00, 0.00	0	1.64, 0.68	15.1	16.69	-31.57	88.64	-33.35	0	-69.02	0	NaN	-6.48
BRD-A70449690	CP	forskolin	adenylyl cyclase activator, Adenylate cyclase stimulant, growth hormone receptor agonist, phosphokinase stimulant	ADCY2, ADCY5, GNAS		0.00, 0.00	0	1.24, 0.48	-18.31	0	57.78	-11.47	27.8	77.88	-15.2	0	0	0.78
BRD-A83859836	CP	tropisetron	serotonin receptor antagonist, polarization inhibitor, sodium channel blocker	HTR3A, GLRA1, GLRA2, GLRB, HTR4		0.00, 0.00	0	0.98, 0.26	-48.85	25.32	-93.18	52.99	75.1	0	0	-94.02	0	-3.17
BRD-K61314889	CP	IWR-1-ENDO	PARP inhibitor	TNKS, TNKS2	PARP inhibitor	0.00, 0.00	0	0.58, 0.15	86.89	0	-19.38	0	-85.59	75.87	11.54	0	0	0.35
BRD-A78377521	CP	monastrol	kinesin-like spindle protein inhibitor	KIF11		0.00, 0.00	0	0.77, 0.18	-16.91	0	0	-88.2	0	22.02	57.36	-21.87	0	-1.2
BRD-K80725632	CP	lavendustin-c	epidermal growth factor receptor (EGFR) inhibitor	CAMK2A, EGFR, SRC		0.00, 0.00	0	1.09, 0.26	0	48.6	0	0	0	0	0	3.88	-36.95	0
BRD-A84389633	CP	tropanyl-3,5-dimethylbenzoate	serotonin receptor antagonist			0.00, 0.00	0	0.81, 0.18	0	16.5	-57.91	0	91.53	56.58	-58.44	0	0	1.69
BRD-K44899736	CP	RO-16-6941	monoamine oxidase inhibitor			0.00, 0.00	0	1.00, 0.28	0	-30.85	63.46	-79.13	0	69.39	0	0	0	0
BRD-K06024458	CP	n-arachidonyl-GABA	arachidonyl amino acid that inhibits pain			0.00, 0.00	0	1.06, 0.38	0	0	-60.82	51.9	-39.42	0	0	-91.8	0	-2.26
BRD-K77554836	CP	triamcinolone	antiinflammatory agent, corticosteroid agonist, corticosteroid binding globulin binder, corticosteroid hormone receptor agonist, cytochrome P450 inhibitor, glucocorticoid receptor agonist, immunosuppressant, immunosuppressive agent	NR3C1, CYP3A5, CYP3A7, SERPINA6		0.00, 0.00	0	1.30, 0.67	-45.51	40.99	0	-97.17	0	49.44	63.08	-72.34	0	2.01
BRD-K08619838	CP	tremorine	acetylcholine receptor agonist			0.00, 0.00	0	1.05, 0.24	-17.17	-61.28	94.8	0	0	61.67	69.46	-24.2	0	1.09
BRD-K17693482	CP	BRD-K17693482	potassium channel activator			0.00, 0.00	0	0.69, 0.17	-83.47	0	0	38.05	52.63	-21.01	84.17	0	0	1.55
BRD-K16336526	CP	capsaicin	TRPV agonist, NFkB pathway inhibitor, tumor NADH oxidase inhibitor	TRPV1, CFTR, ENOX2		0.00, 0.00	0	1.43, 0.47	-74.22	25.42	0	0	61.02	NaN	0	-35.53	NaN	-0.93
BRD-A92651262	CP	nalbuphine	opioid receptor agonist, opioid receptor antagonist	OPRD1, OPRK1, OPRM1		0.00, 0.00	0	1.08, 0.34	0	15.66	-88.74	0	73.08	0	27.68	-30	-95.73	-0.32
BRD-A70461345	CP	naloxone	opioid receptor antagonist	OPRM1, OPRK1, OPRD1, CREB1, ESR1, TLR4		0.00, 0.00	0	0.89, 0.30	0	46.86	88.49	73.59	0	-90.26	-86.08	0	-59.96	-6.59
BRD-A74904029	CP	EI-231	casein kinase inhibitor	CSNK2A1, CSNK2A2, CSNK2B		0.00, 0.00	0	1.39, 0.43	-62.5	-62.51	0	0	0	0	-37.76	80.26	0	-4.95
BRD-K69837166	CP	trap-101	nociceptin/orphanin FQ (NOP) receptor antagonist, opioid receptor antagonist	OPRL1		10.00, 0.00	0	0.89, 0.22	-84.27	-32.38	0	0	95.9	68.8	0	0	27.4	0.88
BRD-K84658672	CP	nateglinide	insulin secretagogue, ATP-sensitive potassium channel antagonist, meglitinide, sulphonylurea receptor activator	ABCC8, KCNJ11, CYP3A4, INS, KCNJ10, PPARG		0.00, 0.00	0	0.84, 0.27	10.96	-47.28	0	36.44	0	-33.69	0	50.59	0	1.16
BRD-K53665955	CP	MK-5108	Aurora kinase inhibitor	AURKA, AURKB, AURKC	Aurora kinase inhibitor	0.00, 0.00	0	1.05, 0.53	34.93	NaN	-28.12	0	0	-52.18	41.89	0	7.75	0.42
BRD-A79465854	CP	auranofin	disease modifying antirheumatic drug, immunosuppressant, NFkB pathway inhibitor, prostanoid receptor inhibitor, thioredoxin reductase inhibitor	IKBKB, PRDX5, TRPA1, TXNRD1, TXNRD2	NFkB pathway inhibitor	0.00, 0.00	0	2.74, 0.50	19.09	0	0	0	0	24.94	16.35	-27.04	0	0.78
BRD-K27305650	CP	LY-294002	PI3K inhibitor, mTOR inhibitor, DNA dependent protein kinase inhibitor, phosphodiesterase inhibitor, PLK inhibitor	MTOR, PIK3CD, PIK3CG, PIK3CA, PIK3CB, PLK1, PRKDC, AKT1, CHEK1, GSK3B, LCK, MAPK1, MAPK11, MAPK12, MAPK14, MAPK8, PDE2A, PRKCA, ROCK1, RPS6KB1, SGK1	Bromodomain Inhibitor, MTOR inhibitor, PI3K inhibitor	0.00, 0.00	0	1.16, 0.51	10.26	46	38.19	0	0	-48.82	-39.71	-4.48	NaN	1.02
BRD-K19533706	CP	tranilast	angiogenesis inhibitor, histamine receptor antagonist, histamine release inhibitor, indoleamine 2,3-dioxygenase activator, interferon gamma synthesis inhibitor, interleukin receptor modulator, interleukin synthesis enhancer, interleukin synthesis inhibitor, TGF beta receptor antagonist, TRPV antagonist, tumor necrosis factor production inhibitor, urate transporter inhibitor	HPGDS, HRH1, IDO1, IFNG, IL10, IL2, IL4, SLC22A12, TGFB1, TNF, TRPV2		10.00, 0.00	0	0.76, 0.17	15.69	19.99	0	97.35	-36.75	0	0	-16.73	0	0.32
BRD-K97061094	CP	azacyclonol	ataractive drug used to diminish hallucinations	HRH1		0.00, 0.00	0	0.89, 0.14	-70.16	-60.72	31.26	0	-44	23.53	0	20.62	0	-1.52
BRD-K70549064	CP	staurosporine	PKC inhibitor, AKT inhibitor, BMX inhibitor, CDK inhibitor, CHK inhibitor, G protein coupled receptor agonist, glycogen synthase kinase inhibitor, leucine rich repeat kinase inhibitor, ribosomal protein inhibitor, sodium/hydrogen exchanger inhibitor	CDK2, GSK3B, CAMK2B, CDK1, CDK5, CHEK1, CHRM1, CHRM2, CHRM4, CSK, DAPK1, GPR35, IKBKB, ITK, LCK, LRRK2, MAP2K4, MAP2K6, MAPKAPK2, PAK2, PDPK1, PHKG2, PIK3CG, PIM1, PKN1, PRKACB, PRKCI, PRKCQ, RPS6KA1, STK3, SYK, TNIK, ZAP70		0.00, 0.00	0	3.22, 0.84	0	71.31	0	23.92	0	0	0	0	0	0
BRD-K23566484	CP	nilutamide	androgen receptor antagonist, RNA directed RNA polymerase inhibitor	AR, CYP2C19		0.00, 0.00	0	0.66, 0.20	2.64	0	-96.6	50.86	-39.7	63.4	-52.94	4.61	0	-1.48
BRD-K88679075	CP	methandriol	androgenic horomone		Androgen receptor modulator	0.00, 0.00	0	2.10, 0.76	-36.5	16.97	0	64.83	0	NaN	0	0	NaN	0.04
BRD-K96119599	CP	leucodin	melanin synthesis inhibitor			0.00, 0.00	0	0.83, 0.19	0	-89.63	0	-58.8	-61.79	25.75	37.45	32.34	0	-2.01
BRD-K08438429	CP	BRD-K08438429	glucosylceramidase inhibitor, somatostatin receptor agonist	GBA, SSTR4		10.00, 0.00	0	0.83, 0.16	95.11	3.74	11.18	-44.43	-40.47	-69.13	0	17.96	0	-0.35
BRD-K04466929	CP	Merck60	HDAC inhibitor	HDAC1, HDAC2		0.00, 0.00	0	0.11, 0.02	0	-23.56	0	0	0	18.2	60.68	0	0	0
BRD-K36009368	CP	NNC-63-0532	opioid receptor agonist	OPRL1		0.00, 0.00	0	0.88, 0.19	87.1	0	0	-50.09	0	55.79	0	-12.99	0	0
BRD-K36377456	CP	marmesin	precursor in psoralen			11.11, 0.00	0	1.34, 0.44	96.66	69.14	0	0	85.96	0	0	-14.18	NaN	27.31
BRD-K64746805	CP	MBCQ	phosphodiesterase inhibitor	PDE5A		0.00, 0.00	0	1.13, 0.39	20.06	0	85.8	88.44	0	0	-35.06	0	NaN	1.02
BRD-K11107424	CP	tiotidine	histamine receptor antagonist	HRH2		0.00, 0.00	0	0.97, 0.36	0	-87.02	-80.27	79.84	18.25	0	0	-18.66	0	-2.49
BRD-A39230911	CP	chlorphensin	muscle relaxant			0.00, 0.00	0	0.85, 0.26	-22.53	0	-14.89	0	33.15	0	-3.89	6.56	NaN	-0.25
BRD-K32696739	CP	noreleagnine	imidazoline receptor ligand, serotonin receptor ligand	ADRA2A, ADRA2B, ADRA2C, HTR2A, MAOA, MAOB		0.00, 0.00	0	1.11, 0.23	-90.72	-91.4	0	0	2.78	0	0	-92.02	0	-1.55
BRD-K59753853	CP	MDL-29951	glutamate receptor antagonist, fructose biphosphate inhibitor, UDP/CysLT (GPR17, P2Y-like) Agonists	FBP1, GPR17		0.00, 0.00	0	1.28, 0.45	44.5	6.27	0	0	0	0	-8.27	-35.08	19.04	0.46
BRD-K98548675	CP	parthenolide	NFkB pathway inhibitor, adiponectin receptor agonist	ADIPOR2, IKBKB, RELA	NFkB pathway inhibitor	0.00, 0.00	0	2.27, 0.65	-17.77	65.29	7.16	13.38	0	0	-82.81	-5.22	0	0.03
BRD-A50928468	CP	norgestrel	progesterone receptor agonist	CYP2E1, PGR	Progesterone receptor agonist	0.00, 0.00	0	1.06, 0.30	-17.43	9.32	43.66	-40.85	0	0	0	-83.52	0	-1.34
BRD-K48935217	CP	epothilone	inhibition of microtubulefunction, microtubule stabilizing agent, microtubule stimulant, tubulin inhibitor	TUBA1A, TUBA1B, TUBA1C, TUBA3C, TUBA4A, TUBA8, TUBB, TUBB1, TUBB3, TUBB4A, TUBB4B	Tubulin inhibitor	0.00, 0.00	0	1.24, 0.32	-45.7	0	0	-68.51	0	-29.04	0	0	NaN	-5.39
BRD-A47633927	CP	NPC-15199	ICAM 1 antagonist, increases intracellular calcium levels	ICAM1, PPARG		10.00, 10.00	0	0.97, 0.19	-42.78	98.82	0	-96.27	33.04	0	0	-67.52	0	-1.48
BRD-K13169950	CP	NSC-3852	HDAC inhibitor	HDAC1	HDAC inhibitor	0.00, 0.00	0	2.16, 0.67	0	94.9	0	0	0	-76.77	0	48.98	0	0
BRD-K18194590	CP	mephentermine	adrenergic receptor agonist	ADRA1A, ADRA1B, ADRA1D, ADRA2A, ADRA2B, ADRA2C, ADRB1, ADRB2, ADRB3		0.00, 0.00	0	0.98, 0.26	-74.37	35.98	34.04	-74.79	0	0	0	-81.03	0	-1.8
BRD-K91336023	CP	mesulergine	dopamine receptor agonist	HTR2A, HTR2C, HTR7, HTR2B, HTR3A, HTR3B, HTR6		11.11, 11.11	0	0.94, 0.19	22.3	6.19	0	-62.57	0	98.6	-5.05	0	NaN	1.09
BRD-A02189320	CP	met-leu-phe	in touchstone			0.00, 0.00	0	1.18, 0.31	13.17	92.42	0	-66.1	0	0	0	66.21	NaN	0.78
BRD-K68507560	CP	dicycloverine	acetylcholine receptor antagonist, anticholinergic	CHRM1, CHRM2, CHRM3		0.00, 0.00	0	0.75, 0.18	-27.48	-85.09	25.61	0	0	0	64.41	64.29	0	0.21
BRD-A97454584	CP	nadolol	adrenergic receptor antagonist	ADRB1, ADRB2, ADRB3		0.00, 0.00	0	1.47, 0.59	38.93	16.94	0	0	0	-24.64	-99.37	0	37.55	1.06
BRD-K61951118	CP	FG-7142	GABA benzodiazepine site receptor inverse agonist			0.00, 0.00	0	0.82, 0.26	-79.33	20.64	51.3	-37.45	-53.22	0	0	0	NaN	-5.5
BRD-K22828899	CP	TUL-XXI039	serine/threonine kinase inhibitor			0.00, 0.00	0	1.26, 0.35	25.2	38.45	0	0	0	0	0	33.89	NaN	5.68
BRD-K74141488	CP	naftifine	squalene epoxidase inhibitor, steroid sulfatase inhibitor	SQLE		10.00, 10.00	0	0.83, 0.30	44.91	-70.22	0	98.93	0	0	0	50.98	-59.72	1.58
BRD-A41833852	CP	naloxone	opioid receptor antagonist	OPRM1, OPRK1, OPRD1, CREB1, ESR1, TLR4		0.00, 0.00	0	1.11, 0.22	-14.5	34.55	0	-33.29	0	0	-42.52	11.39	0	-0.32
BRD-A21723284	CP	naltriben	opioid receptor antagonist	OPRD1, OPRK1, OPRM1		0.00, 0.00	0	1.01, 0.31	65.02	-62.51	88.1	0	-50.09	0	0	52.52	0	1.37
BRD-A47829399	CP	artesunate	DNA synthesis inhibitor			0.00, 0.00	0	1.72, 0.51	47.38	0	-28.24	0	0	26.09	0	-27.86	0	0
BRD-K62959606	CP	sphingosine	ceramidase inhibitor	GLTP, PVR, TRPM3		0.00, 0.00	0	0.88, 0.15	71.73	-60.24	28.63	0	0	-94.8	0	-4.12	0	-0.07
BRD-K31553034	CP	zibotentan	endothelin receptor antagonist	EDNRA		0.00, 0.00	0	1.49, 0.32	-64.34	-16.8	0	-74.14	0	0	32.9	0	0	-1.13
BRD-K15402119	CP	huperzine-a	acetylcholinesterase inhibitor, glutamate receptor antagonist	ACHE		0.00, 0.00	0	0.98, 0.39	0	-56.88	-86.23	-8.68	93.52	0	0	0	NaN	-4.02
BRD-A66927094	CP	nemonapride	dopamine receptor antagonist, serotonin receptor agonist	DRD2, DRD3, DRD4		0.00, 0.00	0	0.98, 0.38	10.7	61.94	0	0	-51.51	0	-95.04	-39.45	0	-2.33
BRD-K68402494	CP	ML-9	myosin light chain kinase inhibitor	MLCK, TRPC6, PKA, PKC		0.00, 0.00	0	1.17, 0.38	52.57	82.1	0	24.25	-85.07	0	-86.95	0	NaN	0.6
BRD-K76775527	CP	nimesulide	cyclooxygenase inhibitor, matrix metalloprotease inhibitor, prostanoid receptor inhibitor	PTGS2, LTF, PLA2G2E, PTGS1		0.00, 0.00	0	1.30, 0.38	0	0	0	0	-18	0	0	-44.09	-92.17	-1.76
BRD-A06784547	CP	MRS-1334	adenosine receptor antagonist			0.00, 0.00	0	0.56, 0.14	0	-56.6	0	22.23	-18.57	0	0	-79.33	73.04	-0.25
BRD-K41051431	CP	mecillinam	cell wall synthesis inhibitor			0.00, 0.00	0	1.16, 0.34	-51.39	0	0	0	88.84	NaN	0	7.12	NaN	0.32
BRD-K46652470	CP	nizatidine	histamine receptor antagonist	HRH2		0.00, 0.00	0	1.34, 0.35	0	0	-47.43	10.67	-19.01	-53.37	72.67	0	0	-2.36
BRD-A23723433	CP	paclitaxel	tubulin inhibitor, microtubule stabilizing agent, microtubule stimulant, P glycoprotein inhibitor, taxane	TUBB, NR1I2, ABCB1, BCL2, CYP2C8, MAP2, MAP4, MAPT, TLR4, TUBB1		0.00, 0.00	0	1.08, 0.30	-50.69	0	0	-49.16	21.55	-58.5	0	0	69.83	-1.62
BRD-K63165456	CP	norcyclobenzaprine	adrenergic receptor ligand, serotonin receptor ligand	HTR2A	Serotonin receptor antagonist	0.00, 0.00	0	0.90, 0.20	6.07	56.9	0	42.56	-48.93	0	-27.3	-54.15	0	-0.49
BRD-K80334323	CP	noretynodrel	progestogen steroid hormone	PGR		0.00, 0.00	0	0.88, 0.20	0	14.58	64.02	38.95	0	-63.05	0	-39.48	-20.74	-0.46
BRD-K21672174	CP	RO-28-1675	glucokinase activator	GCK		0.00, 0.00	0	0.66, 0.01	16.37	65.37	0	0	0	0	0	30.62	0	0.42
BRD-K77625572	CP	etomoxir	carnitine palmitoyltransferase inhibitor, carnitine O-palmitoyltransferase inhibitor, fatty acid oxidation inhibitor	CPT1A, CPT1B		0.00, 0.00	0	0.90, 0.38	0	0	0	0	0	0	0	0	-45.56	0
BRD-K45117373	CP	Y-26763	potassium channel activator, potassium channel agonist	ABCC9, KCNJ8	Potassium channel activator	0.00, 0.00	0	0.83, 0.22	0	45.79	-54.07	0	0	0	94.22	-17.19	37.28	0.32
BRD-K18316707	CP	O-1918	cannabinoid receptor antagonist			10.00, 10.00	0	0.81, 0.30	57.19	-29.33	0	0	25.53	0	98	0	0	1.41
BRD-K97951054	CP	BRD-K97951054	Aurora kinase inhibitor, Pim kinase inhibitor, VEGFR inhibitor	AURKB, KDR, PIM1		0.00, 0.00	0	1.41, 0.43	-26.85	-81.91	0	-81.64	76.83	79.05	0	0	NaN	-5.64
BRD-K48029790	CP	OBAA	phospholipase inhibitor	PLA2G1B		0.00, 0.00	0	1.43, 0.38	22.39	17.94	0	0	-28.64	-53.51	0	36.38	0	1.09
BRD-K85318537	CP	OBAA	phospholipase inhibitor	PLA2G1B		10.00, 0.00	0	0.73, 0.30	0	60.47	63.07	96.27	-54.41	-88.3	0	0	0	2.04
BRD-K92413528	CP	thiazolidinecarboxylic-acid	glutathione synthase stimulant, reducing agent			0.00, 0.00	0	2.32, 0.82	0	13.13	0	34.59	0	NaN	0	0	NaN	0.31
BRD-A98378129	CP	talniflumate	cyclooxygenase inhibitor, calcium channel blocker, calcium-activated chloride channel blocker, mucin production inhibitor	CLCA1		0.00, 0.00	0	1.20, 0.51	70.59	8	0	67.19	0	0	0	0	-78.73	0.49
BRD-A39522003	CP	OMDM-2	FAAH reuptake inhibitor	GPR119		0.00, 0.00	0	1.06, 0.41	0	-22.42	0	0	0	-16.41	0	44.9	-91.52	-0.7
BRD-K11158509	CP	tyrphostin-B44	EGFR inhibitor			0.00, 0.00	0	1.33, 0.44	0	7.12	93.62	-19.19	0	24.38	0	0	0	0.92
BRD-A53576514	CP	orphenadrine	acetylcholine receptor antagonist	CYP2B6, GRIN1, GRIN2D, GRIN3A, GRIN3B, HRH1, SCN10A, SLC6A2		0.00, 0.00	0	0.95, 0.28	0	0	0	-17.11	0	-52.49	-89.88	4.63	0	-0.53
BRD-K53855319	CP	SRT-1720	SIRT activator	SIRT1		0.00, 0.00	0	1.06, 0.16	9.17	91.7	0	-68.68	0	-85.17	81.94	-21.04	0	-0.39
BRD-K92778217	CP	mefenamic-acid	cyclooxygenase inhibitor	PTGS2, PTGS1, KCNQ1, TRPM3		0.00, 0.00	0	1.11, 0.33	0	0	3.47	0	-46.78	36.23	29.02	-70.9	0	0.32
BRD-K96778649	CP	tyrphostin-47	EGFR inhibitor, epidermal growth factor receptor (EGFR) inhibitor	EGFR		0.00, 0.00	0	1.05, 0.30	0	0	-24.39	16.02	0	18.36	0	0	-87.55	0
BRD-A43082555	CP	loxoprofen	cyclooxygenase inhibitor, platelet aggregation inhibitor, prostanoid receptor inhibitor	PTGS2		0.00, 0.00	0	0.88, 0.30	-44.68	0	-48.73	23.87	0	NaN	0	0	NaN	-2.28
BRD-K16195444	CP	oxymetazoline	adrenergic receptor agonist, unidentified pharmacological activity	ADRA1A, ADRA2A, ADRA1B, ADRA1D, ADRA2B, ADRA2C, CYP2C19, HTR1B, HTR1D, HTR2C		0.00, 0.00	0	1.47, 0.35	41.9	-27.68	0	-57.22	0	0	59.35	0	0	0
BRD-A64977602	CP	mirtazapine	adrenergic receptor antagonist, serotonin receptor antagonist	ADRA2A, HTR2A, HTR2C, ADRA2C, HTR3A, ADRA1A, ADRA1B, ADRA1D, ADRA2B, ADRB1, ADRB2, DRD1, DRD2, DRD3, DRD5, HRH1, HRH3, HTR2B, HTR7, OPRK1, SLC6A2, SLC6A3, SLC6A4		0.00, 0.00	0	0.50, 0.14	27.38	-93.03	0	-28.97	8.35	0	-16.16	14.7	0	-0.25
BRD-K00206590	CP	P-1075	ATP channel activator, potassium channel agonist	KCNJ8	KCNJ11 modulator, Potassium channel activator	0.00, 0.00	0	1.06, 0.25	-46.76	-63.35	0	0	0	0	36.06	0	-64.56	-2.64
BRD-K32610195	CP	androstenedione	cytochrome P450 inhibitor	AKR1C3, HSD17B1, HSD3B1		0.00, 0.00	0	1.32, 0.38	8.15	-60.5	-44.46	-53.36	0	0	37.77	0	0	-2.43
BRD-K15567136	CP	papaverine	phosphodiesterase inhibitor	PDE10A, PDE4B, PDE5A		0.00, 0.00	0	0.84, 0.20	0	20.49	0	0	-38.87	0	71.98	10.4	0	0.11
BRD-A02333338	CP	cyclopamine	smoothened receptor antagonist, hedgehog pathway inhibitor	SMO, DHH, IHH, PTCH1		0.00, 0.00	0	1.39, 0.55	-7.37	-55.4	0	-45.05	0	0	53.38	0	0	-4.15
BRD-K83597974	CP	pargyline	monoamine oxidase inhibitor	MAOB, MAOA		10.00, 0.00	0	0.91, 0.28	-25.19	0	0	65.57	95.35	-15.76	0	-1.37	59.19	2.47
BRD-A29289453	CP	PCA-4248	platelet activating factor receptor antagonist	PTAFR		0.00, 0.00	0	0.76, 0.15	0	0	0	-95.94	-10.82	70.36	50.81	0	0	0
BRD-K43880410	CP	pregnenolone	acetylcholine release enhancer, dopamine release enhancer, GABA receptor negative allosteric modulator, glutamate receptor modulator, progesterone receptor agonist, steroid hormone inhibitor of CYP17A1 and SULT2B1	CYP17A1, PGR, SULT2B1		0.00, 0.00	0	1.89, 0.58	-57.21	48.98	0	-77.28	0	89.49	0	72.14	0	2.4
BRD-K66198023	CP	losartan	angiotensin receptor antagonist	AGTR1		0.00, 0.00	0	1.78, 0.38	0	36.47	-82.04	16.53	0	NaN	0	-82.5	NaN	-2.08
BRD-A62434282	CP	goserelin	gonadotropin releasing factor hormone receptor agonist, luteinizing hormone releasing hormone agonist	GNRHR, GNRH1, LHCGR		0.00, 0.00	0	1.14, 0.35	-17.98	-62.57	59.68	0	-82.01	0	78.2	0	0	-2.5
BRD-A61470182	CP	n-formylmethionylalanine	macrophage activator			0.00, 0.00	0	1.38, 0.47	26.3	0	-38.96	-49.03	14.74	0	-13.4	77.27	NaN	-6.64
BRD-A95696820	CP	acadesine	adenosine release stimulant, AMPK activator, AMPK stimulant			0.00, 0.00	0	2.15, 0.51	NaN	NaN	0	23.12	NaN	NaN	0	0	0	0
BRD-A59985574	CP	topotecan	topoisomerase inhibitor	TOP1, TOP1MT	Topoisomerase inhibitor	0.00, 0.00	0	3.25, 0.84	0	30.29	0	17.86	0	0	0	27.11	NaN	3.87
BRD-K94176593	CP	TWS-119	glycogen synthase kinase inhibitor	GSK3B, JUN, MYC	Glycogen synthase kinase inhibitor	0.00, 0.00	0	1.14, 0.41	-28.03	34.56	0	-76.23	0	-74.53	0	0	0	-2.18
BRD-K94070024	CP	depomedrol	glucocorticoid receptor agonist		Glucocorticoid receptor agonist	0.00, 0.00	0	1.47, 0.75	26.08	0	0	-96.94	0	0	0	0	NaN	0
BRD-K27665173	CP	D-64406	PDGFR tyrosine kinase receptor inhibitor	FLT3, PDGFRA, PDGFRB	PDGFR/KIT inhibitor	0.00, 0.00	0	1.03, 0.28	-59.54	0	0	27.02	-80.04	0	0	-9.05	0	-0.42
BRD-A02176148	CP	tubaic-acid	mitochondrial complex I inhibitor, NADH-ubiquinone oxidoreductase (Complex I) inhibitor	MT-ND1		0.00, 0.00	0	1.09, 0.36	0	0	0	38.71	0	-49.68	0	-33.04	-84.35	-0.63
BRD-A51182606	CP	chloramphenicol	30S ribosomal protein inhibitor, 50S ribosomal subunit inhibitor, antibacterial agent	CD55, CYP2C19		0.00, 0.00	0	1.82, 0.47	49.9	30.19	0	0	-92.69	-93.23	0	-84.46	NaN	-45.67
BRD-M16762496	CP	PIK-75	DNA protein kinase inhibitor, P110 inhibitor, Phosphatidylinositol 3-kinase (PI3K) inhibitor, PI3K inhibitor	PIK3CA, PIK3CB, PIK3CD, PIK3CG, PRKDC	PI3K inhibitor	0.00, 0.00	0	1.86, 0.69	0	0	0	69.57	0	0	0	75.15	0	0
BRD-K47717570	CP	NBQX	glutamate receptor antagonist, kainate receptor antagonist	GRIA1, GRIA2, GRIA3, GRIA4, GRIK1, GRIN1, GRIN2A, GRIN2B		0.00, 0.00	0	0.85, 0.19	0	-6.78	33.2	-72.94	0	-85.77	0	0	40.76	-0.18
BRD-A83892713	CP	rifampicin	DNA directed RNA polymerase inhibitor, enzyme inducer	NR1I2, ABCB1, CYP2B6, CYP2C19, CYP2C8, CYP3A4, CYP3A5, SLCO1A2, SLCO1B1, SLCO1B3		0.00, 0.00	0	1.26, 0.34	-66.91	0	0	0	0	0	25.33	-96.74	NaN	0
BRD-K95435023	CP	PHA-665752	c-Met inhibitor, hepatocyte growth factor receptor inhibitor	MET		0.00, 0.00	0	1.49, 0.38	-3.6	0	0	-48.2	0	84.27	0	45.1	-35.68	-0.53
BRD-K90333595	CP	phentolamine	adrenergic receptor antagonist	ADRA1A, ADRA2A, ADRA1B, ADRA1D, ADRA2B, ADRA2C		0.00, 0.00	0	0.94, 0.23	43.14	-47	0	7.15	0	38.55	0	0	0	1.2
BRD-K54790157	CP	trioxsalen	DNA synthesis inhibitor			20.00, 10.00	0	1.02, 0.31	-17.88	0	97.29	-52.07	0	78.32	0	97.79	-78.52	6.01
BRD-K98948170	CP	BRD-K98948170	kelch-like ECH-associated protein ligand	KEAP1		0.00, 0.00	0	0.55, 0.43	-19.97	NaN	14.13	-35.98	17.54	0	0	43.63	-11.82	-0.81
BRD-K09485525	CP	GANT-61	GLI antagonist	DHH, IHH		0.00, 0.00	0	0.76, 0.11	-20.81	34.77	0	-9.59	0	0	0	84.33	0	0
BRD-A02990301	CP	lofexidine	adrenergic receptor agonist	ADRA2A		10.00, 0.00	0	1.19, 0.33	34.05	13.36	0	0	0	0	0	-91.27	97.47	2.44
BRD-K06217810	CP	BRD-K06217810	CLK inhibitor, dual specificity tyrosine-(Y)-phosphorylation regulated kinase inhibitor, dual-specificity tyrosine-(Y)-phosphorylation regulated kinase 1B inhibitor	CLK1, CLK4, DYRK1A, DYRK1B		0.00, 0.00	0	1.18, 0.31	65.56	0	0	22.05	0	0	0	44.17	0	1.8
BRD-A04756508	CP	norgestimate	progesterone receptor agonist	PGR, ESR1	Progesterone receptor agonist	0.00, 0.00	0	0.41, 0.15	0	32.52	-83.65	23.82	-84.61	-45.55	0	34.68	0	-0.21
BRD-K82147103	CP	lofepramine	adrenergic transmitter uptake inhibitor, norepinephrine reuptake inhibitor, serotonin reuptake inhibitor, serotonin uptake inhibitor, tricyclic antidepressant	SLC6A2, SLC6A4		0.00, 0.00	0	1.72, 0.57	0	25.9	0	0	88.01	NaN	0	0	NaN	0.21
BRD-K89375097	CP	pirenzepine	acetylcholine receptor antagonist	CHRM1, CHRM2, CHRM3, CHRM4, CHRM5		0.00, 0.00	0	1.38, 0.34	-16.71	-80.62	0	-54.09	0	0	0	6.47	0	-0.81
BRD-K09471561	CP	levofloxacin	topoisomerase inhibitor, DNA gyrase inhibitor	TOP2A		0.00, 0.00	0	1.83, 0.38	-30.7	0	0	-87.98	0	NaN	0	31.44	NaN	-1.05
BRD-K54210043	CP	NS-1619	calcium channel activator, large conductance potassium channel activator	KCNMA1, KCNT1, KCNT2, KCNU1		0.00, 0.00	0	0.84, 0.17	0	-58.72	0	34.28	-31.02	0	0	21.23	0	0
BRD-K45988865	CP	tetramethylsilane	organosilicon compound used as an internal standard in NMR spectroscopy			0.00, 0.00	0	1.18, 0.18	0	0	0	-46.72	-91.51	0	0	36.26	0	0
BRD-K59637651	CP	NSC-119889	botulin neurotoxin inhibitor, mur synthetase inhibitor			11.11, 11.11	0	1.03, 0.30	0	67.01	-51.59	0	47.45	97.84	0	0	NaN	15.6
BRD-K04833372	CP	GSK-1904529A	insulin growth factor receptor inhibitor, insulin receptor ligand	IGF1R, INSR		0.00, 0.00	0	1.94, 0.52	0	-79.04	-80.93	0	-31.2	0	0	0	0	-3.03
BRD-A79314293	CP	cephalosporanic-acid	core structure for synthesis of cephalosporin antibiotics			0.00, 0.00	0	1.76, 0.66	NaN	NaN	88.86	-25.69	NaN	NaN	0	0	0	0
BRD-K10961822	CP	latanoprost	prostanoid receptor agonist	PTGFR		0.00, 0.00	0	1.78, 0.70	87.27	54.19	0	-52.1	0	NaN	0	0	NaN	0.83
BRD-K47598052	CP	PP-1	src inhibitor, Abl kinase inhibitor	HCK, RET, SRC	SRC inhibitor	0.00, 0.00	0	1.75, 0.64	0	21	0	-33.15	0	0	-29.49	-57.89	0	-1.73
BRD-K81062487	CP	taurocholic-acid	bile acid	CEL, FXR, NR1H4, FABP6, SLCO1C1	Bile acid	10.00, 0.00	0	0.78, 0.30	0	-58.9	0	0	87.45	0	0	-80.02	95.82	0
BRD-K68144790	CP	glycodeoxycholic-acid	apoptosis activator			10.00, 0.00	0	1.36, 0.38	95.23	0	0	-35	30.58	-74.59	-91.1	0	92.55	-3.95
BRD-A37541666	CP	naloxone	opioid receptor antagonist	OPRM1, OPRK1, OPRD1, CREB1, ESR1, TLR4		0.00, 0.00	0	1.08, 0.28	0	13.28	61.12	0	0	0	-32.24	-6.75	NaN	0
BRD-K67537649	CP	PQ-401	insulin growth factor receptor inhibitor	IGF1R		0.00, 0.00	0	0.66, 0.06	0	0	0	0	0	-25.14	0	-16.29	0	0
BRD-A71816415	CP	pravastatin	HMGCR inhibitor	HMGCR, SLCO1B1		0.00, 0.00	0	0.97, 0.33	0	43.75	0	-46.11	0	-44.52	0	0	-99.07	-1.02
BRD-K72029282	CP	probucol	atherogenesis inhibitor, cholesterol inhibitor, reducing agent	ABCA1, ABCB11, CES1		0.00, 0.00	0	1.40, 0.43	0	5.78	0	0	-17.96	34.63	0	-28.25	0	0
BRD-K66876909	CP	linezolid	50S ribosomal subunit inhibitor, protein synthesis inhibitor, monoamine oxidase inhibitor	MAOA		0.00, 0.00	0	1.05, 0.20	-25.49	-20.54	0	-79.8	81.16	0	0	7.42	0	-0.88
BRD-A48720949	CP	testosterone	androgen receptor (AR) agonist, androgen receptor agonist, testosterone receptor agonist	AR, CYP19A1, CYP2C19, CYP2C8, CYP3A5	Androgen receptor modulator	0.00, 0.00	0	0.82, 0.19	0	-50.07	0	61.99	0	-56.54	-27	0	0	-0.95
BRD-K35559145	CP	levomepromazine	dopamine receptor	ADRA1A, ADRA1B, ADRA1D, ADRA2A, ADRA2B, ADRA2C, CHRM1, CHRM2, CHRM3, CHRM4, CHRM5, DRD1, DRD2, DRD3, DRD4, DRD5, HRH1, HTR2A, HTR2C	Dopamine receptor antagonist	10.00, 10.00	0	0.80, 0.26	-91.85	15.96	98.5	-13.77	-50.05	0	0	0	0	-0.74
BRD-K51805276	CP	temefos	cholinesterase inhibitor			0.00, 0.00	0	0.72, 0.23	-38.06	85.6	-37.06	-14.36	0	24.8	0	0	0	-1.09
BRD-K28912512	CP	nicotinamide	oxidoreductase stimulant, protein synthesis stimulant	PARP1, AOX1, BST1, CYP2E1, LDHA, SIRT5		0.00, 0.00	0	2.00, 0.57	-12.83	76.41	0	-58.75	0	0	-28.53	4.41	0	-1.56
BRD-K82865713	CP	prostaglandin-b2	cAMP inhibitor			0.00, 0.00	0	0.77, 0.26	49.6	-17.28	0	38.82	25.8	0	0	0	0	0.56
BRD-K83837640	CP	JNJ-26854165	HDAC inhibitor, MDM inhibitor	HDAC1, HDAC10, HDAC11, HDAC2, HDAC3, HDAC4, HDAC5, HDAC6, HDAC7, HDAC8, HDAC9, MDM2		0.00, 0.00	0	1.40, 0.39	13.75	0	0	15	0	-65.26	70.65	0	-76.6	1.55
BRD-A83237092	CP	fulvestrant	estrogen receptor antagonist, DNA directed DNA polymerase inhibitor, soluble epoxide hydrolase inhibitor	ESR1, EPHX2, ESR2, GPER1	Estrogen receptor antagonist	0.00, 0.00	0	0.74, 0.31	64.95	NaN	0	-8.14	0	29.91	0	0	0	0
BRD-A31195449	CP	TCB2	serotonin receptor agonist	HTR2A		0.00, 0.00	0	1.26, 0.40	0	47.35	0	66.56	-9.57	0	0	-48.49	-50.45	-0.6
BRD-A94297859	CP	BRD-A94297859	XIAP inhibitor	XIAP		0.00, 0.00	0	1.56, 0.43	0	27.37	0	46.5	-40.37	0	79.53	-38.81	-62.04	-1.44
BRD-K41170226	CP	deoxycholic-acid	biliverdin reductase A activator, G protein coupled receptor agonist, unidentified pharmacological activity	GPBAR1, EFTUD1, FPR1		0.00, 0.00	0	0.91, 0.28	-17.86	-19.5	0	0	0	65.55	0	46.33	0	0
BRD-A52282606	CP	lacidipine	calcium channel blocker, L-type calcium channel blocker	CACNA1C	Calcium channel blocker	0.00, 0.00	0	0.85, 0.20	13.12	-48.65	0	-42.69	0	NaN	0	26.98	NaN	-1.44
BRD-K97564742	CP	mepyramine	histamine receptor antagonist	HRH1		0.00, 0.00	0	0.50, 0.14	0	-8.47	0	0	0	35.13	0	10.49	-45.03	0
BRD-K50938287	CP	sumatriptan	serotonin receptor agonist	HTR1D, HTR1B, HTR1A, HTR1F, HTR1E, HTR5A, HTR6, HTR7		0.00, 0.00	0	0.84, 0.25	-9.1	10.83	0	0	93.05	NaN	0	-9.5	NaN	1.02
BRD-K68095457	CP	palmitoylethanolamide	cannabinoid receptor agonist, Glucose-Dependent Insulinotropic Receptor (GDIR, GPR119) Agonists, unidentified pharmacological activity	CNR2, GPR119, GPR55	Cannabinoid receptor agonist	0.00, 0.00	0	0.83, 0.24	0	0	-43.08	40.62	0	0	-98.68	-33.39	0	-2.4
BRD-K11163873	CP	phenanthridone	PARP inhibitor	PARP1	PARP inhibitor	0.00, 0.00	0	1.27, 0.39	0	0	0	0	0	0	-52.5	0	0	0
BRD-K11399644	CP	phenformin	AMPK activator	KCNJ8, PRKAA1		0.00, 0.00	0	0.83, 0.18	25.86	0	-92.4	0	0	0	0	-1.58	-54.43	-0.09
BRD-K68873215	CP	phosphodiesterase-V-inhibitor-II	phosphodiesterase inhibitor	PDE5A		0.00, 0.00	0	0.68, 0.23	-73.29	18.31	0	-85.92	78.61	-16.97	0	6.17	0	-0.6
BRD-K26241953	CP	piceatannol	syk inhibitor, cyclooxygenase inhibitor, nitric oxide synthase inhibitor, SIRT activator, tyrosinase inhibitor, tyrosine kinase inhibitor	ATP5A1, ATP5B, ATP5C1, IRF3, PTGS2, SIRT1, SYK, TYR		10.00, 10.00	0	1.05, 0.30	0	-53.55	0	-81.22	-24.55	51.48	98.93	0	78.92	0.85
BRD-K52640952	CP	BRD-K52640952	topoisomerase inhibitor	TOP1		0.00, 0.00	0	0.68, 0.23	0	0	-67.91	0	0	0	65.25	-65.82	57.78	0
BRD-A37817666	CP	picrotoxin	GABA receptor antagonist	GABRA1, GLRA2, GLRA3, GABRR1, GLRA1, GLRB, HTR3A, HTR3B		0.00, 0.00	0	1.11, 0.36	0	-81.08	0	65.07	41.86	0	0	-61.42	72	2.4
BRD-K97118047	CP	4,5,6,7-tetrabromobenzotriazole	casein kinase inhibitor	CSNK2A1, AKT1, CHEK1, CSNK2A2, CSNK2B, GSK3B, LCK, MAP2K1, MAPK1, MAPK11, MAPK12, MAPK14, MAPK8, PRKCA, ROCK1, RPS6KB1, SGK1		10.00, 10.00	0	0.66, 0.16	-54.86	0	0	-21.18	97.75	0	58.98	-33.37	0	-1.06
BRD-K31792052	CP	pifithrin	interleukin receptor antagonist			0.00, 0.00	0	0.73, 0.20	0	32.46	-71.84	71.88	0	76.96	0	-67.36	0	1.44
BRD-A58207013	CP	pinacidil	ATP channel activator, potassium channel agonist	ABCC9, KCNJ8		0.00, 0.00	0	1.03, 0.25	0	79.66	39.78	53.84	0	-52.42	0	-23.04	0	2.04
BRD-K16277217	CP	piperacetazine	antipsychotic			0.00, 0.00	0	1.14, 0.31	0	37.03	0	76.36	-50.47	40.22	0	0	0	0.92
BRD-K87990216	CP	piretanide	diuretic, glucocorticoid receptor agonist	SLC12A1, SLC12A2		0.00, 0.00	0	1.20, 0.41	79.13	70.29	0	0	0	17.55	-66.23	-9.29	0	1.09
BRD-K96862998	CP	pirfenidone	FGFR antagonist, p38 MAPK inhibitor, TGF beta receptor antagonist, TGF beta receptor inhibitor, tumor necrosis factor production inhibitor, tumor necrosis factor receptor antagonist	TNF, FURIN, MAPK14, TNFRSF1A		10.00, 10.00	0	1.26, 0.27	56.53	-19.62	0	0	46.94	0	-38.56	-11.71	97.56	2.01
BRD-A89049230	CP	BRD-A89049230	thyroid-stimulating hormone receptor agonist	TSHR		10.00, 0.00	0	0.94, 0.27	0	42.63	-50.84	24.09	0	-81.03	-99.03	96.25	0	-1.69
BRD-K31987754	CP	oleylethanolamide	Glucose-Dependent Insulinotropic Receptor (GDIR, GPR119) Agonists, potassium channel blocker	GPR119, CNR1, GPR55, KCND3, PPARA		0.00, 0.00	0	0.98, 0.31	0	92.65	-91.62	0	72.96	0	-6.09	43.26	NaN	5.99
BRD-A22684332	CP	procaterol	adrenergic receptor agonist	ADRB2	Beta-adrenergic receptor agonist	0.00, 0.00	0	0.94, 0.36	23.29	0	-42.44	-58.63	-46.58	0	57.63	0	0	-2.15
BRD-A68723818	CP	brompheniramine	histamine receptor antagonist	HRH1, CHRM1, CHRM2, CHRM3, CHRM4, CHRM5		0.00, 0.00	0	0.94, 0.28	43.58	46.25	-23.49	-81.61	0	-31.14	0	0	0	-0.11
BRD-K18250272	CP	propoxycaine	anesthetic			0.00, 0.00	0	0.56, 0.15	9.71	0	-43.29	0	-59.8	53.31	0	60.78	0	0.21
BRD-K26521938	CP	dinoprostone	prostanoid receptor agonist	PTGER2, PTGER1, PTGER3, PTGER4, CATSPER1, CATSPER2, CATSPER3, CATSPER4, PTGDR, PTGDR2, PTGFR, TBXA2R		0.00, 0.00	0	0.90, 0.27	0	92.95	0	0	51.19	-43.26	-36.24	0	33.14	1.41
BRD-K11129031	CP	gemfibrozil	lipase clearing factor inhibitor, lipoprotein lipase activator, PPAR receptor agonist	PPARA, CYP2C8, LPL, SLCO1B1, SLCO1B3, SLCO2B1		0.00, 0.00	0	0.83, 0.24	-13.47	-17.49	10.2	3.11	27.72	0	-13.38	0	NaN	0.11
BRD-A19053259	CP	pseudopelletierine	stimulant reflex trigger used as an anthelmintic and anti-amoeboid			0.00, 0.00	0	0.86, 0.25	0	27.53	30.67	-36.02	-20.38	-65.05	0	0	0	-1.34
BRD-K73397362	CP	purmorphamine	smoothened receptor agonist	SMO, DHH, IHH, PTCH1		10.00, 10.00	0	0.73, 0.19	-15.19	0	15.87	30.99	-11.23	-47.76	99.17	0	0	0.35
BRD-A41692738	CP	TGX-221	PI3K inhibitor	PIK3CB, PIK3CD	PI3K inhibitor	0.00, 0.00	0	0.98, 0.31	-48.7	84.91	0	0	0	-36.85	-63.94	0	0	-0.88
BRD-K80970344	CP	pyrrolidine-dithiocarbamate	NFkB pathway inhibitor	HSD11B1, RELA	NFkB pathway inhibitor	0.00, 0.00	0	1.64, 0.73	0	36.49	0	-68.62	-87.86	0	0	0	-49.8	-1.16
BRD-K32836707	CP	CAY-10577	casein kinase inhibitor			0.00, 0.00	0	1.09, 0.41	0	0	79.8	0	-39.15	0	29.02	65.08	-53.93	3.51
BRD-K59456551	CP	methotrexate	dihydrofolate reductase inhibitor, disease modifying antirheumatic drug, folate receptor antagonist, immunosuppressant, thymidylate synthase inhibitor	DHFR, AOX1, FOLR1, TYMS	Dihydrofolate reductase inhibitor	0.00, 0.00	0	0.97, 0.23	-14.4	83.03	0	-37.5	0	NaN	0	24.29	NaN	0.53
BRD-K48735772	CP	PD-158780	EGFR inhibitor, epidermal growth factor receptor (EGFR) inhibitor	EGFR	EGFR inhibitor	0.00, 0.00	0	1.63, 0.51	-62.34	0	0	0	0	88.07	14.01	68.79	NaN	0.35
BRD-A92585442	CP	RU-28318	cytochrome P450 antagonist	NR3C2		0.00, 0.00	0	0.86, 0.19	0	-25.55	8.33	0	-42.11	91.13	-7.37	0	NaN	-0.14
BRD-A15914070	CP	4-hydroxy-2-nonenal	cytotoxic lipid peroxidation product	IKBKB		0.00, 0.00	0	1.76, 0.58	NaN	NaN	0	42.17	NaN	NaN	0	0	0	0
BRD-K03842655	CP	penitrem-a	potassium channel blocker	KCNMA1		0.00, 0.00	0	0.89, 0.24	-26.46	76.94	0	0	0	0	0	-20.22	-11.85	-0.02
BRD-K63516691	CP	T-0156	phosphodiesterase inhibitor	PDE5A		0.00, 0.00	0	1.10, 0.40	-81	-72.76	0	-25.56	13.04	27.4	50.61	0	0	1.44
BRD-K15588452	CP	R-96544	serotonin receptor antagonist	HTR2A	Serotonin receptor antagonist	0.00, 0.00	0	1.30, 0.28	0	40.76	0	-21.96	0	22.05	0	22.15	-70.16	0.81
BRD-K26117720	CP	gingerol	nitric oxide synthase inhibitor			0.00, 0.00	0	0.75, 0.14	94.8	21.82	0	0	-17.08	-55.8	-5.75	0	NaN	-0.53
BRD-K31843556	CP	T-0070907	PPAR receptor anatagonist, PPAR receptor antagonist	PPARG		10.00, 10.00	0	0.45, 0.10	0	-40.23	-42.26	-43.85	0	98.53	93.84	31.23	0	1.09
BRD-K95921201	CP	reserpine	vesicular monoamine transporter inhibitor	SLC18A2, SLC18A1		0.00, 0.00	0	1.59, 0.30	-25.09	41.88	-58.63	0	0	7.11	0	79.19	-88.45	-1.44
BRD-K16485616	CP	mocetinostat	HDAC inhibitor, cell cycle inhibitor	HDAC1, HDAC2, HDAC3, HDAC11	HDAC inhibitor	0.00, 0.00	0	1.90, 0.51	0	68.13	0	24.14	0	0	0	0	0	0
BRD-K96740444	CP	itopride	dopamine receptor antagonist, acetylcholinesterase inhibitor	DRD2, ACHE, CHRM3		0.00, 0.00	0	0.83, 0.28	-14.37	-5.38	0	7.24	0	NaN	0	19.59	NaN	-0.04
BRD-K14200658	CP	syrosingopine	vesicular monoamine transporter inhibitor	SLC18A2, SLC18A1		0.00, 0.00	0	0.92, 0.30	0	-4.48	0	25.35	-67.72	0	0	0	0	0
BRD-K57954781	CP	BRD-K57954781	apoptosis stimulant, DNA inhibitor			0.00, 0.00	0	1.10, 0.58	0	28.15	-83.97	0	-67.08	NaN	0	62.85	NaN	-6.43
BRD-K13927029	CP	retinol	RAR receptor binder	ALDH1A1, ALDH1A2, ALDH1A3, DHRS3, DHRS4, LRAT, NR2C2, RBP1, RBP3, RDH11, RDH12, RDH13, RDH14, RDH5, RDH8, RETSAT, RHO, RLBP1, RXRA, RXRB, RXRG		0.00, 0.00	0	1.06, 0.43	-27.28	0	62.03	-98.37	57.57	0	0	0	-96.48	-2.23
BRD-K30097969	CP	pitavastatin	HMGCR inhibitor, apolipoprotein expression enhancer, osteopontin expression inhibitor	HMGCR, APOA1, CYP2C8	HMGCR inhibitor	0.00, 0.00	0	2.19, 0.43	24.89	80.59	0	-31.75	-90.9	0	-51.85	61.77	0	2.35
BRD-K22429181	CP	retinol	RAR receptor binder	ALDH1A1, ALDH1A2, ALDH1A3, DHRS3, DHRS4, LRAT, NR2C2, RBP1, RBP3, RDH11, RDH12, RDH13, RDH14, RDH5, RDH8, RETSAT, RHO, RLBP1, RXRA, RXRB, RXRG		0.00, 0.00	0	1.42, 0.49	0	-76.94	0	-20.25	0	0	0	-67.86	0	-3.31
BRD-A48257147	CP	PHCCC	glutamate receptor agonist, glutamate receptor modulator	GRM1, GRM4		0.00, 0.00	0	1.11, 0.30	-97.58	-73.42	0	0	67.64	61.45	0	16.24	NaN	0.85
BRD-K80725821	CP	RS-16566	(R)-zacopride ligand			0.00, 0.00	0	1.03, 0.33	-42.08	0	-45.14	0	16.35	24.4	0	0	0	0
BRD-K76840893	CP	RS-17053	adrenergic receptor antagonist	ADRA1A, ADRA1D		0.00, 0.00	0	1.68, 0.52	17.01	-35.65	0	-91.68	0	-26.58	0	30.93	25.28	-1.39
BRD-K26160755	CP	RS-45041-190	imidazoline receptor agonist			10.00, 10.00	0	0.84, 0.15	26.59	0	98.1	0	0	0	57.81	-84.31	-55.94	0.99
BRD-K27141178	CP	SB-203186	serotonin receptor antagonist	HTR4		0.00, 0.00	0	1.80, 0.59	-54.75	0	-90.01	-95.97	28.7	0	0	0	NaN	-8
BRD-K99369265	CP	sirolimus	mTOR inhibitor, CCR expression inhibitor, cell cycle inhibitor, proteasome inhibitor, protein kinase inhibitor, T cell inhibitor	MTOR, FKBP1A, CCR5, FGF2		0.00, 0.00	0	0.99, 0.43	37.41	84.92	0	-58.23	67.76	0	0	0	-83.03	0.99
BRD-K46142322	CP	RS-67333	serotonin receptor partial agonist	HTR4		10.00, 10.00	0	1.17, 0.35	-38.21	9.1	97.59	-80.79	-18.19	0	0	0	31.21	-0.78
BRD-K54529596	CP	captopril	angiotensin converting enzyme inhibitor	ACE, LTA4H, MMP2, MMP9		0.00, 0.00	0	1.42, 0.42	-5.58	11.78	0	0	0	-84.36	-40.88	50.06	NaN	-3.03
BRD-A69927616	CP	isradipine	calcium channel blocker, L-type calcium channel blocker	CACNA1C, CACNA1D, CACNA2D1, CACNA1F, CACNA1H, CACNA1S, CACNA2D2, CACNB2		0.00, 0.00	0	1.82, 0.56	0	33.52	0	31.86	-95.88	NaN	0	0	NaN	0.81
BRD-K10860596	CP	granisetron	serotonin receptor antagonist	HTR3A, CYP3A5		0.00, 0.00	0	1.49, 0.36	0	48.09	24.31	0	0	0	-83.26	0	-35.43	0
BRD-K68332390	CP	ponalrestat	aldose reductase inhibitor, reductase inhibitor	AKR1B1		0.00, 0.00	0	1.34, 0.30	-28.62	43.25	-55.51	0	-80.16	45.31	0	19.5	0	-1.52
BRD-K14204120	CP	ranitidine	histamine receptor antagonist	HRH2, SLC22A2		0.00, 0.00	0	1.24, 0.33	-44.32	0	79.16	37.71	0	34.55	-81.37	-43.68	0	-1.2
BRD-K96319534	CP	phentermine	adrenergic transmitter uptake inhibitor, dopamine transmitter uptake inhibitor, serotonin uptake inhibitor	MAOA, MAOB, SLC6A2, SLC6A3, SLC6A4		0.00, 0.00	0	0.49, 0.08	8.87	58.09	0	-79.94	0	0	0	-35.43	84.68	0.21
BRD-K54094468	CP	remoxipride	dopamine receptor antagonist	DRD2, DRD3, DRD4, HTR2A, SIGMAR1		0.00, 0.00	0	0.72, 0.16	-77.24	0	0	88.24	0	-65.38	0	17.43	0	0
BRD-K52930707	CP	rescinnamine	angiotensin converting enzyme inhibitor	ACE		0.00, 0.00	0	1.10, 0.27	0	0	0	-46.22	-20.27	45.49	0	0	40.32	0
BRD-K32755366	CP	reserpic-acid	norepinephrine transporter inhibitor			0.00, 0.00	0	0.93, 0.38	-34.4	-64.21	-77.96	0	0	15.64	0	38.79	0	-1.66
BRD-K25591257	CP	resveratrol	apolipoprotein expression enhancer, beta-secretase inhibitor, cyclooxygenase inhibitor, cytochrome P450 inhibitor, lipid peroxidase inhibitor, MAP kinase inhibitor, monoamine oxidase inhibitor, NFkB pathway modulator, SIRT activator, SIRT pathway, SIRT stimulant, sodium channel blocker, thioredoxin reductase inhibitor, topoisomerase inhibitor, xanthine oxidase inhibitor	PTGS1, PTGS2, SIRT1, APOA1, BACE1, CSNK2A1, MAOA, NQO2, SCN5A, TXNRD1, TXNRD2, XDH		0.00, 0.00	0	0.88, 0.31	-54.49	8.49	0	0	-32.87	74.78	85.23	-20.6	0	-0.92
BRD-M62162320	CP	rilmenidine	adrenergic receptor agonist, imidazoline receptor agonist	NISCH		0.00, 0.00	0	0.84, 0.20	-75.31	-34.12	-76.17	0	0	88.68	0	52.57	66.85	-2.47
BRD-K21283037	CP	riluzole	glutamate release inhibitor, dopamine receptor agonist, glutamate receptor antagonist, potassium channel blocker, Sodium Channel Blockers, sodium channel blocker	KCND3, KCNK10, KCNK2, KCNK4, KCNN4, SCN5A, SLC7A11		0.00, 0.00	0	0.35, 0.05	0	9.15	-5.71	40.27	0	53.01	-9.03	0	-95.11	-0.46
BRD-A63346720	CP	rimcazole	sigma receptor antagonist, dopamine reuptake inhibitor	SIGMAR1		0.00, 0.00	0	1.45, 0.64	-74.1	0	45.04	0	33.43	0	0	0	0	0
BRD-K31627533	CP	rimexolone	glucocorticoid receptor agonist, immunosuppressant, mineralocorticoid receptor agonist	NR3C1, SERPINA6	Glucocorticoid receptor agonist	0.00, 0.00	0	1.19, 0.47	38.67	0	-82.96	0	0	-49.87	-77.87	0	0	-2.18
BRD-K63979671	CP	etifenin	compound used in hepatobiliary scans of the liver			10.00, 0.00	0	0.73, 0.20	9.63	-35.22	-74.3	0	96.47	0	0	-17.78	0	-0.25
BRD-K00486786	CP	RO-08-2750	nerve growth factor receptor ligand, NGF binding inhibitor	NGFR, NGF		10.00, 0.00	0	1.11, 0.30	-8.49	0	0	-61.6	-28.32	0	0	95.12	0	-0.35
BRD-K14536225	CP	piceid	glucosidase inhibitor, ICAM1 expression inhibitor, VCAM expression inhibitor, xanthine oxidase inhibitor	GAA, XDH		0.00, 0.00	0	1.11, 0.41	12.35	0	-94.89	-94.99	0	0	33.46	0	NaN	0
BRD-K33312228	CP	halometasone	cytochrome P450 inhibitor, glucocorticoid receptor agonist, immunosuppressant	NR3C1	Glucocorticoid receptor agonist	0.00, 0.00	0	1.69, 0.53	-25.73	0	0	-97.06	0	NaN	56.6	0	NaN	-0.14
BRD-K35531059	CP	molsidomine	activator of soluble guanylyl cyclase, nitric oxide donor, nitric oxide stimulant	GUCY1A3		0.00, 0.00	0	0.84, 0.31	13.26	0	21.69	86.63	-15.83	0	-81.79	-42.64	0	0.49
BRD-A49370193	CP	RO-60-0175	serotonin receptor agonist	HTR2C, HTR2A, HTR2B	Serotonin receptor agonist	0.00, 0.00	0	0.97, 0.23	-16.76	37.64	0	0	-27.02	66.76	0	-78.76	39.57	1.52
BRD-A14792000	CP	valsartan	angiotensin receptor antagonist	AGTR1		0.00, 0.00	0	1.47, 0.63	0	0	0	0	0	0	0	-31.8	NaN	0
BRD-K06426971	CP	ryuvidine	histone lyinse methyltransferase inhibitor	CDK4, CDK2		0.00, 0.00	0	1.86, 0.38	0	-12.25	0	-26.55	0	0	38.35	0	-86.68	-1.48
BRD-A54632525	CP	BRD-A54632525	lipoxygenase inhibitor	ALOX12		0.00, 0.00	0	0.95, 0.32	-60.82	55.61	0	-30.07	-64.93	0	0	0	78.45	-3.24
BRD-K88871508	CP	lisuride	dopamine receptor agonist, prolactin inhibitor, serotonin receptor antagonist, serotonin receptor ligand	DRD2, HTR2B, HTR2C, ADRA2A, ADRA2B, ADRA2C, DRD1, DRD3, DRD4, DRD5, HTR1A, HTR1B, HTR1D, HTR2A, ADRA1A, HRH1, HTR6		0.00, 0.00	0	1.01, 0.27	0	44.97	0	-35.23	-3.43	-70.13	0	0	71.37	-0.21
BRD-K14965640	CP	ibuprofen	cyclooxygenase inhibitor, NFkB pathway inhibitor	PTGS2, PTGS1, ASIC1, BCL2, CFTR, CYP2C8, FABP2, PLAT, PPARG, SLC5A8, THBD		0.00, 0.00	0	0.76, 0.26	-10.72	-19.27	0	37.43	0	32.12	70.87	-22.99	0	1.94
BRD-K33226500	CP	indinavir	HIV protease inhibitor	CYP3A5	HIV protease inhibitor	0.00, 0.00	0	1.13, 0.28	83.73	0	0	0	0	NaN	0	-38.42	NaN	0
BRD-K17823458	CP	danoprevir	HCV inhibitor, serine protease inhibitor			0.00, 0.00	0	0.92, 0.30	12.4	0	-95.48	0	0	0	0	44	-74.93	0
BRD-K66766661	CP	17-beta-estradiol	estrogen receptor agonist	ESR1	Estrogen receptor agonist	0.00, 0.00	0	1.56, 0.55	0	NaN	43.3	0	-96.54	0	0	-15.55	NaN	-0.91
BRD-A57382968	CP	piroxicam	cyclooxygenase inhibitor	PTGS2, PTGS1		0.00, 0.00	0	0.58, 0.16	0	30.96	0	-81.8	47.7	-84.33	-20.77	0	26.52	0.6
BRD-A11170096	CP	pravastatin	HMGCR inhibitor	HMGCR, SLCO1B1		11.11, 11.11	0	1.28, 0.39	0	0	0	0	76.7	98.17	0	19.07	NaN	5.91
BRD-A37704979	CP	SB-203580	p38 MAPK inhibitor, calcium channel activator, interleukin inhibitor, stress activated protein kinase inhibitor	MAPK14, MAPK1, MAPK11, AKT1, ALOX5, CHEK1, CYP2D6, CYP3A4, GAK, GSK3B, LCK, MAPK10, MAPK12, MAPK8, MAPK9, PRKCA, RAF1, RIPK2, ROCK1, RPS6KB1, SGK1, SRC, TNF		0.00, 0.00	0	0.82, 0.24	0	0	0	0	91.83	-91.45	49.28	-44.94	0	0
BRD-K84955386	CP	hyperoside	glucosidase inhibitor, free radical scavenger	ACE, AKR1B1, GAA		0.00, 0.00	0	2.08, 0.76	0	91.3	0	-45.42	-98.37	NaN	0	22.13	NaN	-0.51
BRD-A11609859	CP	SB-205607	delta 1 opioid receptor agonist, opioid receptor agonist	OPRD1, OPRK1, OPRM1		0.00, 0.00	0	0.97, 0.34	-15.66	35.73	0	0	-27.82	19.04	0	-69.25	0	-0.78
BRD-K61097567	CP	SB-218795	tachykinin antagonist	TACR3		0.00, 0.00	0	1.00, 0.34	0	26.37	-63.8	88.01	29.57	0	0	0	0	1.55
BRD-A16311756	CP	profenamine	butyrylcholinesterase inhibitors, cholinergic receptor antagonist, glutamate receptor antagonist	CHRM1, BCHE, CHRM2, GRIN3A		0.00, 0.00	0	1.26, 0.40	-85.74	86.53	0	-84.78	0	0	-61.91	20.3	NaN	-15.83
BRD-K67578145	CP	GDC-0879	RAF inhibitor	BRAF	RAF inhibitor	0.00, 0.00	0	1.20, 0.40	22.28	19.6	0	-38.73	0	-85.69	0	0	0	0
BRD-K22503835	CP	scriptaid	HDAC inhibitor	HDAC1, HDAC2, HDAC3, HDAC4, HDAC5, HDAC6, HDAC7, HDAC8, HDAC9	HDAC inhibitor	0.00, 0.00	0	1.80, 0.59	0	73.2	0	0	-60.09	0	0	-20.58	27.04	0
BRD-A74980173	CP	gatifloxacin	topoisomerase inhibitor, DNA gyrase inhibitor		Bacterial DNA gyrase inhibitor	0.00, 0.00	0	1.95, 0.56	18.61	29.83	0	0	-83.16	0	38.37	0	0	0.6
BRD-K09186807	CP	KIN001-244	phosphoinositide dependent kinase inhibitor	PDPK1		0.00, 0.00	0	1.56, 0.55	0	0	78.12	-39.65	-43.98	-69.57	23.74	6.72	0	-1.2
BRD-K62609077	CP	scoulerine	adrenergic receptor antagonist, GABA receptor antagonist, serotonin receptor antagonist	ADRA1D, ADRA2A, GABRA1		10.00, 0.00	0	0.44, 0.09	0	-51.23	0	95.64	-36.89	48.69	0	57.07	0	1.5
BRD-K59331372	CP	SB-366791	TRPV antagonist	TRPV1		0.00, 0.00	0	0.92, 0.26	26.62	0	0	30.91	-91.6	0	0	29.16	0	2.15
BRD-A62525898	CP	prednisone	glucocorticoid receptor agonist	NR3C1, HSD11B1		0.00, 0.00	0	0.74, 0.22	-48.52	21.66	0	0	0	-46.8	-31.78	0	35.11	-0.28
BRD-K59570838	CP	homoveratrylamine	dopamine analog			0.00, 0.00	0	1.41, 0.34	-54.78	-84.63	0	32.82	0	0	-58.53	0	0	-4.13
BRD-A26199074	CP	calmidazolium	calcium channel blocker, calmodulin antagonist	ATP2B1, PDE1A		0.00, 0.00	0	2.27, 0.38	67.39	-85.6	0	-84.38	NaN	0	0	34.12	38.54	11.49
BRD-K14767410	CP	SC-560	cyclooxygenase inhibitor	PTGS1		0.00, 0.00	0	0.90, 0.25	-87.16	-25.63	92.23	0	45.97	0	0	0	0	0
BRD-K26373640	CP	IKK-2-inhibitor	IKK inhibitor, syk inhibitor	IKBKB		0.00, 0.00	0	0.81, 0.20	90.33	0	-80.5	79.45	0	18.52	0	-76.71	-86.13	-5.14
BRD-K85871428	CP	SC-68376	p38 MAPK inhibitor	MAPK14		0.00, 0.00	0	0.84, 0.26	0	0	0	-53.47	-43.77	-17.59	0	15.2	0	-0.74
BRD-K25875056	CP	SC-9	protein kinase C activator			0.00, 0.00	0	1.23, 0.36	30.82	-43.33	0	0	0	22.83	0	-38.92	-89.01	-1.2
BRD-K81847782	CP	scandenin	plant compound with antimicrobiial activity			0.00, 0.00	0	0.79, 0.17	-32.19	23.56	NaN	NaN	0	0	NaN	NaN	NaN	0.33
BRD-K55748775	CP	SCH-28080	ATPase inhibitor, potassium-competitive acid antagonist	ATP4A		0.00, 0.00	0	0.70, 0.25	36.19	69.91	0	21.94	0	-89.15	-21.71	0	NaN	1.76
BRD-K46317332	CP	proadifen	nitric oxide synthase inhibitor, cytochrome P450 inhibitor, potassium channel blocker	NOS1		0.00, 0.00	0	0.60, 0.16	50.52	-93.53	0	80.08	63.65	0	-97.76	0	-11.55	0.39
BRD-A24122750	CP	saclofen	GABA receptor antagonist	GABBR1, GABBR2, KCTD12, KCTD16, KCTD8	GABA receptor antagonist	0.00, 0.00	0	0.99, 0.32	0	-34.62	75.03	0	29.83	0	-76.17	33.69	0	1.2
BRD-K81225797	CP	SCH-58261	adenosine receptor antagonist	ADORA2A, ADORA1, ADORA2B, ADORA3		10.00, 10.00	0	1.01, 0.42	0	83.19	0	-59.51	-24.15	0	99.34	0	0	0
BRD-A73859745	CP	glycodeoxycholic-acid	apoptosis activator			11.11, 11.11	0	0.91, 0.24	0	-51.3	0	0	49.84	0	24.93	98.5	NaN	9.34
BRD-A10715913	CP	sulpiride	carbonic anhydrase inhibitor, dopamine receptor, dopamine receptor antagonist	DRD2, CA7, DRD3, CA1, CA12		0.00, 0.00	0	2.13, 0.63	66.69	0	71.97	0	0	0	30.9	-18.48	-64.71	2.45
BRD-A67479912	CP	progesterone	progesterone receptor agonist	PGR, CYP17A1, NR3C2, CATSPER1, CATSPER2, CATSPER3, CATSPER4, CYP2C19, ESR1, OPRK1, TRPC5		0.00, 0.00	0	0.44, 0.11	70.06	52.13	0	-16.7	0	0	0	0	NaN	0
BRD-A82590476	CP	SDZ-NKT-343	tachykinin antagonist	TACR1	Tachykinin antagonist	0.00, 0.00	0	0.82, 0.22	39.03	52.12	59.4	0	-63.23	-57.44	-36.78	0	0	1.76
BRD-K98493452	CP	honokiol	AKT inhibitor, neurotrophic agent	ALOX5, PTGS1, PTGS2		0.00, 0.00	0	1.67, 0.49	-56.37	46.36	-71.61	0	0	NaN	0	0	NaN	-1.26
BRD-A25576662	CP	streptozotocin	DNA alkylating drug	SLC2A2		0.00, 0.00	0	1.32, 0.58	25.52	-28.21	0	88.02	0	-83.81	-40.93	78.49	NaN	8.35
BRD-K15601958	CP	SEW-2871	lysophospholipid receptor agonist	S1PR1		0.00, 0.00	0	1.19, 0.39	0	-38.45	-92.95	-12.71	0	0	0	46.38	94.13	-1.16
BRD-K98157055	CP	SIB-1757	glutamate receptor antagonist	GRM5		0.00, 0.00	0	1.11, 0.28	-71.49	0	0	0	0	0	0	-88.07	-80.78	-1.66
BRD-K60623809	CP	SU-11652	FGFR inhibitor, PDGFR tyrosine kinase receptor inhibitor, tyrosine kinase receptor & angiogenic inhibitor, VEGFR inhibitor	KDR, PDGFRB, CAMK1G, FGF2, FGFR1, FLT1, KIT, PDGFRA		0.00, 0.00	0	3.73, 0.84	0	22.8	0	49.29	0	0	0	21.06	NaN	2.4
BRD-K73824630	CP	skatole	thrombin inhibitor	F2		0.00, 0.00	0	0.92, 0.19	0	21.46	73.2	0	-14.74	-28.21	0	0	0	0
BRD-A29644307	CP	nomifensine	norepinephrine-dopamine reuptake inhibitor	SLC6A2, SLC6A3, DRD2, MAOA, MAOB, MPO		0.00, 0.00	0	1.27, 0.43	0	19.47	-60.89	0	0	0	-83.84	-7.53	NaN	-2.08
BRD-A09828896	CP	SKF-81297	dopamine receptor agonist	DRD1, DRD5		0.00, 0.00	0	0.83, 0.23	0	-52.2	0	88.99	0	0	0	49.85	40.55	0.53
BRD-K96809896	CP	SKF-86002	p38 MAPK inhibitor	ALOX5, MAPK14	P38 MAPK inhibitor	0.00, 0.00	0	1.01, 0.36	0	66.98	0	-11.58	-18.71	83.08	0	42.65	-71.34	1.69
BRD-K88304388	CP	dextrorphan	glutamate receptor antagonist, adrenergic transmitter release inhibitor, opioid receptor agonist, serotonin receptor antagonist	OPRM1, OPRK1, OPRD1, GRIN1, HTR1A, SLC6A2		0.00, 0.00	0	1.74, 0.72	-57.65	86.21	0	64.27	-99.24	NaN	0	0	NaN	-1.3
BRD-A64479082	CP	quinidine	cytochrome P450 inhibitor, P glycoprotein inhibitor, sodium current blocker	SCN5A, ABCB1, CYP2D6, KCNA5, KCNA7, KCNH1, KCNH2, KCNH5, KCNK1, KCNK6, SLC29A4	Sodium channel blocker	0.00, 0.00	0	1.06, 0.36	0	85.35	0	-69.92	0	-30.23	33.03	66.44	NaN	3.02
BRD-K49027941	CP	PSB-1115	adenosine receptor antagonist	ADORA2B, ADORA1, ADORA3		0.00, 0.00	0	1.13, 0.34	-13.16	0	30.77	56.58	0	-51.88	67.83	0	NaN	4.53
BRD-K71035033	CP	masitinib	KIT inhibitor, PDGFR tyrosine kinase receptor inhibitor, src inhibitor, c-kit inhibitor, FGFR antagonist, FGFR inhibitor, tyrosine kinase inhibitor	KIT, FGFR3, LYN, PDGFRA, PDGFRB	PDGFR/KIT inhibitor	0.00, 0.00	0	0.80, 0.24	-19.58	34.31	0	28.13	-94.77	0	-99.88	14.72	0	-0.81
BRD-K34995470	CP	SU-1498	receptor tyrosine protein kinase inhibitor, vascular endothelial growth factor receptor 2 (VEGFR2) inhibitor, VEGFR inhibitor	ERBB2, KDR		10.00, 0.00	0	0.81, 0.25	-11.24	-48.56	96.61	42.79	-61.79	85.47	0	0	0	2.29
BRD-K63504947	CP	semaxanib	VEGFR inhibitor, angiogenesis inhibitor, FLT3 inhibitor, hepatocyte growth factor receptor inhibitor, vascular endothelial growth factor receptor (VEGFR) inhibitor, VEGFR antagonist	KDR, FLT1, KIT, PDGFRB, FGFR1, FLT3, MET, PDGFRA, RET		10.00, 10.00	0	1.01, 0.31	0	0	98.75	-86.4	0	45.88	0	-84.6	65.09	1.2
BRD-K20338176	CP	cefaclor	cell wall synthesis inhibitor			0.00, 0.00	0	0.98, 0.34	-5.54	-18.52	0	14.31	0	-32.36	0	20.24	0	-0.46
BRD-K35430135	CP	SR-59230A	adrenergic receptor antagonist	ADRB3, ADRB1, ADRB2		0.00, 0.00	0	0.66, 0.16	0	-11.6	0	-39.56	7.01	37.51	0	0	-91.29	-1.23
BRD-K60487568	CP	SU-4312	platelet-derived growth factor receptor (PDGFR) inhibitor, tyrosine kinase inhibitor, vascular endothelial growth factor receptor (VEGFR) inhibitor, vascular endothelial growth factor receptor 2 (VEGFR2) inhibitor	KDR, PDGFRB		0.00, 0.00	0	0.80, 0.24	0	92.08	0	42.33	0	0	0	-29.43	0	0
BRD-K74514084	CP	pazopanib	VEGFR inhibitor, KIT inhibitor, PDGFR tyrosine kinase receptor inhibitor, angiogenesis inhibitor, RAF inhibitor, tyrosine kinase inhibitor, VEGFR antagonist	KDR, KIT, FLT1, FLT4, PDGFRB, PDGFRA, BRAF, CSF1R, CYP2B6, CYP2C8, CYP2E1, DDR2, FGF1, FGFR1, FGFR3, ITK, SH2B3	PDGFR/KIT inhibitor, VEGFR inhibitor	0.00, 0.00	0	0.81, 0.33	0	0	0	47.38	-25.73	0	-32.8	8.54	62.31	0.74
BRD-K18905250	CP	ST-91	adrenergic receptor agonist			0.00, 0.00	0	1.31, 0.35	-40.73	29.11	0	-65.49	-32.51	34.95	0	0	0	-2.11
BRD-A09539288	CP	homatropine	acetylcholine receptor antagonist	CES1, CHRM1		0.00, 0.00	0	1.42, 0.52	0	-63.79	-20.49	-82.06	0	0	0	0	NaN	-3.12
BRD-K67100011	CP	pivmecillinam	cell wall synthesis inhibitor			0.00, 0.00	0	1.03, 0.27	0	-66.45	31.83	0	0	-52.88	-53.45	18.4	0	-0.46
BRD-K07881437	CP	danusertib	Aurora kinase inhibitor, growth factor receptor inhibitor, Abl kinase inhibitor, Bcr-Abl kinase inhibitor, FGFR inhibitor, mitotic inhibitor, protein kinase inhibitor, RET tyrosine kinase inhibitor	AURKA, AURKB, AURKC, FGFR1, NTRK1, RET, BCR, SLK	Aurora kinase inhibitor	0.00, 0.00	0	2.02, 0.48	-59.52	-45.52	0	-38.19	0	0	76.8	0	0	-2.57
BRD-A34817987	CP	itraconazole	cell wall synthesis inhibitor, cytochrome P450 inhibitor, sterol demethylase inhibitor, VEGFR inhibitor	CYP3A5, CYP3A7, CYP51A1, KDR		0.00, 0.00	0	0.97, 0.13	0	2.85	12.56	7.36	-28.46	62.12	-40.56	0	0	0.01
BRD-A14395271	CP	mesoridazine	dopamine receptor antagonist	DRD2, HTR2A		0.00, 0.00	0.04	0.33, 0.07	0	77.66	1.55	0	0	-1.88	1.9	-52.8	30.79	0.07
BRD-K22134346	CP	simvastatin	HMGCR inhibitor	HMGCR, CYP2C8, CYP3A4, CYP3A5, ITGB2		0.00, 0.00	0.04	1.15, 0.24	42.77	10.52	-1.27	-19.67	-14.28	12.17	7.17	-17.34	0	0.07
BRD-A04706586	CP	bucladesine	adenosine receptor agonist, cAMP stimulant, vasodilator	PRKACA		0.00, 0.00	0.05	0.68, 0.18	15.24	-20.86	-1.02	7.01	63.89	0	0	14.16	0	0.11
BRD-K06854232	CP	AM-580	RAR agonist, retinoid receptor agonist	RARA	Retinoid receptor agonist	0.00, 0.00	0.05	0.38, 0.13	5.56	0.96	36.06	-88.88	11.99	0	-6.91	0	0	0.11
BRD-K47869605	CP	podophyllotoxin	caspase activator, insulin growth factor receptor inhibitor, microtubule inhibitor, tubulin inhibitor	IGF1R, CASP3, TOP2A, TUBA4A, TUBB	Tubulin inhibitor	0.00, 0.00	0.05	1.50, 0.43	-16.03	13.14	0	-8.49	33.94	0	92.19	2.82	0	0.11
BRD-K87024524	CP	phenelzine	monoamine oxidase inhibitor	MAOB, AOC3, MAOA, ABAT, GAD2, GPT, GPT2, SLC6A2, SLC6A3, SLC6A4		0.00, 0.00	0.09	0.74, 0.17	-24.33	6.98	-46.57	8.16	0	70.57	6.93	0	0	0.18
BRD-K32821942	CP	azathioprine	dehydrogenase inhibitor, immunosuppressant, purine antagonist	HPRT1, IMPDH1, PPAT	IMPDH inhibitor	0.00, 0.00	0.11	0.22, 0.05	-88.69	6.85	77.75	14.97	-30.59	0	-28.54	67.21	NaN	0.11
BRD-K67783091	CP	haloperidol	dopamine receptor antagonist	DRD2, DRD1, DRD3, HTR2A, CYP3A7, DRD4, DRD5, GRIN2B, HRH1, HTR1A, HTR1D, HTR2B, HTR7, KCNH1		0.00, 0.00	0.13	1.23, 0.23	33.07	-4.92	14.16	19.86	-58.02	0	4.58	-23.45	0	0.25
BRD-K95609758	CP	BMS-191011	large conductance calcium activated potassium channel opener, large conductance potassium channel activator	KCNMA1	Potassium channel activator	0.00, 0.00	0.16	1.52, 0.33	9.3	13.1	16.87	-30.85	43.71	0	0	-14.78	0	0.32
BRD-K06221026	CP	DUP-697	cyclooxygenase inhibitor	PTGS2		0.00, 0.00	0.16	0.72, 0.19	3.93	-6.71	0	0	10.55	0	91.97	0	70.67	0.32
BRD-K15409150	CP	penfluridol	dopamine receptor antagonist, T-type calcium channel blocker	CACNA1G, DRD1, DRD2	T-type calcium channel blocker	0.00, 0.00	0.19	1.57, 0.35	65.13	3.18	0	7.65	-27.01	0	54.96	-5.21	-48.82	0.39
BRD-A02006392	CP	nitrendipine	calcium channel blocker, L-type calcium channel blocker	CACNA1C, CACNA1D, CACNA2D1, CACNA1H, CACNA1S, CACNA2D2, CACNB2, CACNG1, KCNN4		0.00, 0.00	0.19	0.77, 0.17	3.78	91.64	0	-9.06	-73.14	0	-20.25	11.94	30.09	0.39
BRD-K87158025	CP	benzamil	epithelial sodium channel blocker	PKD2L1, SCNN1A, SCNN1B, SCNN1G, ASIC1, SCNN1D, SLC8A1		0.00, 0.00	0.21	0.70, 0.20	-99.64	24.62	30.16	15.31	0	-40.7	0	12.34	0	0.42
BRD-K88742110	CP	BRD-K88742110	HDAC inhibitor, interleukin synthesis inhibitor	HDAC8, IL1B		0.00, 0.00	0.23	0.26, 0.17	-15.8	-15.58	12.64	36.52	0	24.26	94.65	0	0	0.46
BRD-K99616396	CP	motesanib	KIT inhibitor, PDGFR tyrosine kinase receptor inhibitor, VEGFR inhibitor, angiogenesis inhibitor, RET tyrosine kinase inhibitor, vascular endothelial growth factor receptor (VEGFR) inhibitor, VEGFR antagonist	FLT1, FLT4, KDR, KIT, PDGFRA, RET	PDGFR/KIT inhibitor	0.00, 0.00	0.25	0.64, 0.17	-12.27	41.38	-18.07	10.18	0	0	9.45	0	86.5	0.49
BRD-K96354014	CP	nifedipine	calcium channel blocker, L-type calcium channel blocker	CACNA1C, CACNA1D, CACNA1S, CACNA2D1, CACNA1F, CACNA1H, CACNB2, CALM1, CYP3A5, GLRA1, GLRA3, GLRB, KCNA1, KCNA5, NR1I2, TRPM3		10.00, 0.00	0.25	0.86, 0.28	6.91	-67.34	96.4	8.59	0	0	-20.19	73.33	0	0.49
BRD-A50684349	CP	fenoldopam	dopamine receptor agonist	DRD1, ADRA1A, ADRA1B, ADRA1D, ADRA2A, ADRA2B, ADRA2C, DRD4, DRD5		10.00, 0.00	0.25	0.40, 0.10	13.96	0	-35.44	8.47	0	96.44	-86.6	55.62	0	0.49
BRD-A55962179	CP	omeprazole	ATPase inhibitor, ABC transporter expression enhancer	ATP4A, CLCN2, CYP1A2, CYP2C19		0.00, 0.00	0.26	1.30, 0.36	8.1	-18.76	6.75	61.08	18.24	-29.59	0	0	-40.1	0.53
BRD-K39915878	CP	loxapine	dopamine receptor antagonist, serotonin receptor antagonist, dopamine receptor ligand	DRD2, DRD3, DRD4, DRD1, HRH1, HTR2A, HTR2C, HTR6, ADRA1A, ADRA1B, ADRA2A, ADRA2B, ADRA2C, ADRB1, CHRM1, CHRM2, CHRM3, CHRM4, CHRM5, DRD5, HRH2, HRH4, HTR1A, HTR1B, HTR1D, HTR1E, HTR3A, HTR5A, HTR7, SLC6A2, SLC6A3, SLC6A4		0.00, 0.00	0.26	0.76, 0.16	36.25	-19.44	0	9.02	35.79	-56.88	21.97	0	0	0.53
BRD-A36074203	CP	remacemide	glutamate receptor antagonist, glutamate receptor agonist	GRIN1		0.00, 0.00	0.26	0.93, 0.22	-5.47	16.63	-19.43	45.91	5.36	0	0	3.94	-92.67	0.53
BRD-K63945320	CP	dihydrosamidin	nitric oxide production inhibitor, phospholipase inhibitor, platelet activating factor receptor antagonist			0.00, 0.00	0.28	0.44, 0.09	-8.11	0	-71.99	0	11.39	93.25	62.97	7.71	-32.78	0.56
BRD-A42571354	CP	cetirizine	histamine receptor antagonist	HRH1		0.00, 0.00	0.31	0.81, 0.11	-7.27	3.75	0	-61.68	50.43	-7.09	0	18.46	43.62	0.63
BRD-M00539986	CP	formoterol	adrenergic receptor agonist	ADRB2, CYP2C19	Beta-adrenergic receptor agonist	0.00, 0.00	0.37	0.57, 0.16	21.65	-64.98	0	-50.97	0	22.43	0	6.47	46.28	0.74
BRD-K13032584	CP	procarbazine	DNA alkylating drug, transmethylation inhibitor			0.00, 0.00	0.37	0.78, 0.17	0	8.09	36.4	-1.9	-1.84	25.67	80.92	0	-61.71	0.74
BRD-K63923597	CP	barasertib	Aurora kinase inhibitor, mitotic inhibitor, protein kinase inhibitor	AURKB, AURKC	Aurora kinase inhibitor	10.00, 10.00	0.37	0.64, 0.41	17.54	41.89	0	45.03	0	0	-7.17	0	99.13	0.74
BRD-K12102668	CP	nialamide	monoamine oxidase inhibitor	COMT, MAOA, MAOB		0.00, 0.00	0.38	1.83, 0.55	2.18	94.42	0	-23.26	0	22.67	0	9.54	0	0.75
BRD-K06014311	CP	DH-97	melatonin receptor antagonist	MTNR1B		0.00, 0.00	0.39	1.31, 0.50	0	12.31	0	-58.57	54.04	28.14	0	-39.71	28.48	0.78
BRD-K04218075	CP	clomifene	estrogen receptor antagonist, estrogen receptor modulator, selective estrogen receptor modulator (SERM), testosterone receptor agonist	ESR1, AR		0.00, 0.00	0.41	0.50, 0.24	0	-67.65	11.82	91.47	0	26.28	38.31	0	-40.2	0.81
BRD-K77690805	CP	BRD-K77690805	pyruvate kinase isozyme activator	PKM		0.00, 0.00	0.41	0.74, 0.14	-5.82	-60.27	-45.95	19	22.16	27.68	19.4	0	0	0.81
BRD-K24023109	CP	diltiazem	L-type calcium channel blocker, calcium channel antagonist, calcium channel blocker	CACNA1C, CACNA1S, CACNA2D1, CACNG1, CYP3A5, CYP3A7, HTR3A, KCNA5		0.00, 0.00	0.41	0.70, 0.19	-5.88	-28.17	43.17	-4.6	30.79	46.37	-30.2	8.02	0	0.81
BRD-K28849549	CP	mesalazine	cyclooxygenase inhibitor, arylamine N-acetyltransferase inhibitor, beta catenin inhibitor, lipoxygenase inhibitor, prostanoid receptor inhibitor, protein phosphatase inhibitor, thromboxane receptor antagonist, thromboxane synthase inhibitor	PTGS1, PPARG, PTGS2, ALOX5, CHUK, CTNNB1, IKBKB, MPO, NAT1		0.00, 0.00	0.43	1.17, 0.58	26.18	77.92	0	0	0	NaN	-24.61	3.16	NaN	0.85
BRD-A36318220	CP	necrostatin-1	RIPK inhibitor, indoleamine 2,3-dioxygenase inhibitor	IDO1, KRR1, RIPK1		0.00, 0.00	0.44	0.58, 0.11	-69.16	10.83	55.44	-7.31	1.3	38.65	-18.69	19.14	-54.02	-0.42
BRD-K19309090	CP	SR-95639A	acetylcholine receptor agonist	CHRM1		0.00, 0.00	0.44	0.89, 0.15	3.85	-32.59	0	0	0	16.4	0	14.12	41.54	0.88
BRD-K76723084	CP	isotretinoin	retinoid receptor agonist, microbial collagenase inhibitor, protein synthesis inhibitor, RAR agonist	CYP2B6, CYP2C19, CYP2C8, CYP3A5, CYP3A7, NR2C2, PPARD, RARA, RARB, RARG, RORB, RORC	Retinoid receptor agonist	0.00, 0.00	0.44	0.82, 0.27	5.28	32.4	0	74.38	0	-90.31	0	19.41	-79.71	0.88
BRD-K14765469	CP	vesamicol	acetylcholine transport inhibitor	SLC18A3		0.00, 0.00	0.5	0.59, 0.17	14.9	92.72	0	0	-19.3	-11.61	18.37	15.43	0	0.99
BRD-K17075857	CP	chloroxine	opioid receptor inhibitor	OPRK1		0.00, 0.00	0.55	1.31, 0.13	10.17	83.14	0	0	-9.86	27.98	0	45.21	0	1.09
BRD-K33459542	CP	ditolylguanidine	sigma receptor agonist	GRIN1, GRIN2A, GRIN2B, SIGMAR1		0.00, 0.00	0.56	1.27, 0.42	0	-60.44	64.66	16.84	2.71	-17.6	0	47.29	-89.91	1.13
BRD-K66615216	CP	moxifloxacin	DNA gyrase inhibitor, topoisomerase inhibitor	TOP2A	Bacterial DNA gyrase inhibitor	10.00, 0.00	0.6	0.51, 0.09	25.96	-74.76	11.85	6.21	-79.98	0	0	0	97.23	1.19
BRD-A68888262	CP	azelastine	histamine receptor antagonist, histamine release inhibitor, immunosuppressant	HRH1, CYP2C19		0.00, 0.00	0.62	1.81, 0.68	-81.63	41.87	0	93.45	-98.08	NaN	0	7.55	NaN	1.23
BRD-K01663662	CP	diphenidol	acetylcholine receptor ligand	CHRM1, CHRM3, CHRM4, CHRM2		0.00, 0.00	0.63	1.07, 0.27	62.2	52.67	-48.43	-58.41	81.73	-56.79	0	1.25	0	3.28
BRD-K09416995	CP	lovastatin	HMGCR inhibitor	HMGCR, CYP3A5, HDAC2, ITGAL, NR1I2	HMGCR inhibitor	0.00, 0.00	0.63	0.77, 0.16	13.56	-64.18	86.45	-97.93	-7.05	-13.57	0	79.57	12.54	1.27
BRD-K34533029	CP	tyrphostin-AG-494	epidermal growth factor receptor (EGFR) inhibitor, tyrosine kinase inhibitor	EGFR		0.00, 0.00	0.63	0.81, 0.25	22.12	-88.56	43.1	58.15	-46.87	7.55	0	-7.69	0	1.27
BRD-A95939040	CP	sertaconazole	sterol demethylase inhibitor, cell wall synthesis inhibitor			0.00, 0.00	0.65	0.74, 0.25	10.64	-17.05	0	-58.73	88.44	62.24	0	22.68	0	1.3
BRD-A13084692	CP	troglitazone	PPAR receptor agonist, insulin sensitizer, CCK ligand expression inhibitor, EGR1 expression enhancer, glycogen synthase kinase stimulant	PPARG, ACSL4, AKR1B1, CCL2, CYP3A4, ESRRA, ESRRG, INS, SERPINE1, SLC29A1, TRPM3	PPAR receptor agonist	0.00, 0.00	0.65	0.83, 0.27	0	0	-99.7	-51.76	31.68	34.04	78.06	6.63	-46.88	1.3
BRD-K39120595	CP	bithionol	autotaxin inhibitor	ESR1, ESR2, MCL1		0.00, 0.00	0.65	1.89, 0.60	0	-27.2	46.31	0	13.89	-48.33	19.28	22.97	-37.01	1.3
BRD-K73109821	CP	diazoxide	ATP channel activator, potassium channel activator	ATP1A1, CA1, CA2, KCNJ11, KCNMA1, SLC12A3		0.00, 0.00	0.69	1.05, 0.27	30.97	-73.69	15.31	15.89	0	0	0	70.85	0	1.37
BRD-K66874953	CP	pifithrin-alpha	TP53 inhibitor	TP53		0.00, 0.00	0.69	0.52, 0.11	-23.84	1.35	-52.33	8.84	-5.78	69.79	5.16	-2.04	55.13	0.03
BRD-K06753942	CP	nobiletin	MEK phosphorylation inhibitor, nitric oxide synthase expression inhibitor, P glycoprotein inhibitor, tyrosinase inhibitor	ABCB1, MAP2K1, TYR		0.00, 0.00	0.7	0.42, 0.13	56.39	26.39	-12.41	-27.01	-69.45	0	26.19	9.14	0	1.41
BRD-K47936004	CP	piribedil	dopamine receptor agonist, adrenergic receptor antagonist	DRD2, DRD3, ADRA1A, ADRA2A, ADRA2C, DRD4, HTR1A, HTR2B		0.00, 0.00	0.74	0.93, 0.11	-8.64	-1.51	18.6	1.44	42.38	-35.92	10.25	0	NaN	0.74
BRD-A02710418	CP	meptazinol	opioid receptor agonist	BCHE		0.00, 0.00	0.76	1.05, 0.41	61.84	-12.41	0	70.39	21.2	0	0	2.92	0	1.52
BRD-K49481516	CP	galantamine	acetylcholinesterase inhibitor, acetylcholine receptor agonist, butyrylcholinesterase inhibitors	ACHE, BCHE, CHRNA1, CHRNA10, CHRNA2, CHRNA3, CHRNA4, CHRNA5, CHRNA6, CHRNA7, CHRNA9, CHRNB1, CHRNB2, CHRNB3, CHRNB4, CHRND, CHRNE, CHRNG		0.00, 0.00	0.77	1.66, 0.57	6.68	-36.71	0	75.67	-95.11	NaN	0	39.67	NaN	1.54
BRD-K35483542	CP	alitretinoin	RXR agonist, ABC transporter expression enhancer, apoptosis stimulant, RAR agonist, retinoid receptor agonist	RARG, RARA, RARB, RXRA, RXRG, ABCA1, CYP2C8, CYP3A7, RXRB, VKORC1	Retinoid receptor agonist	0.00, 0.00	0.77	0.57, 0.24	-16.29	27.86	26.48	17.31	0	-98.29	0	0	79.68	1.55
BRD-K29359156	CP	ebselen	COX inihibitor, H+/K+-ATPase inhibitor, leukotriene receptor antagonist, NADPH oxidase inhibitor, nitric oxide synthase inhibitor, PKC inhibitor, prostanoid receptor antagonist, protein kinase C inhibitor, reducing agent	ALB, LTB4R, NOX3		0.00, 0.00	0.8	1.01, 0.25	29.84	24.92	-50.43	-34.02	47.29	0	0	9.19	-39.86	1.59
BRD-A19736161	CP	ondansetron	serotonin receptor antagonist	HTR3A, CYP2D6, CYP3A5, HTR1A, HTR1B, HTR3B, HTR4, OPRM1		0.00, 0.00	0.81	0.45, 0.02	-39.27	41.5	-7.48	0	-9.09	27.74	16.67	29.21	0	1.62
BRD-K60298136	CP	ITE	aryl hydrocarbon receptor agonist, aryl hydrocarbon receptor ligand	AHR		0.00, 0.00	0.85	1.24, 0.36	66.72	18.82	0	0	60.64	8.33	0	-67.49	-51.03	1.69
BRD-K86958018	CP	olvanil	TRPV agonist	TRPV1, CNR1, GPR119	Cannabinoid receptor agonist	0.00, 0.00	0.87	0.86, 0.20	8.35	-85.97	68.03	21.97	-30.48	0	0	-77.67	77.63	1.73
BRD-K34776109	CP	glimepiride	insulin secretagogue, ATP channel blocker, ATP-sensitive potassium channel antagonist, insulinotropin agonist, sulfonylurea	ABCC8, KCNJ11, KCNJ1	KCNJ11 modulator	10.00, 0.00	0.87	0.68, 0.13	9.44	-10.96	96.06	45.41	0	0	-38.62	-26.17	38.42	1.73
BRD-K43860855	CP	iobenguane	radiopharmaceutical and antineoplastic agent			0.00, 0.00	0.88	1.20, 0.38	46.54	76.63	0	0	0	62.44	-65.54	1.75	-97.5	4.09
BRD-K50859149	CP	sulfafurazole	endothelin receptor antagonist, FOLP inhibitor		Dihydrofolate reductase inhibitor	0.00, 0.00	0.88	1.09, 0.25	0	6.58	-70.16	-83.95	0	56.6	43.16	0	80.16	1.76
BRD-K46469693	CP	SCH-442416	adenosine receptor antagonist	ADORA1, ADORA2A, ADORA2B, ADORA3		0.00, 0.00	0.9	0.95, 0.22	9.06	13.35	0	45.19	0	0	0	0	54.21	1.8
BRD-K12906962	CP	dichlorobenzamil	sodium/calcium exchange inhibitor		T-type calcium channel blocker	0.00, 0.00	0.92	1.47, 0.39	9.31	-71.91	0	-43.59	38.93	11.54	-30.81	73.4	0	1.83
BRD-K81209512	CP	AG-494	epidermal growth factor receptor (EGFR) inhibitor, tyrosine kinase inhibitor	EGFR		0.00, 0.00	0.96	0.85, 0.26	54.03	-49.34	-89.16	0	-69.44	0	36.7	26.31	90.22	1.92
BRD-K28296557	CP	AKT-inhibitor-IV	AKT inhibitor	AKT1		0.00, 0.00	0.97	2.85, 0.60	34.83	82.12	0	0	0	0	31.62	8.47	0	1.94
BRD-K70799801	CP	quinidine	cytochrome P450 inhibitor, P glycoprotein inhibitor, sodium current blocker	SCN5A, ABCB1, CYP2D6, KCNA5, KCNA7, KCNH1, KCNH2, KCNH5, KCNK1, KCNK6, SLC29A4		0.00, 0.00	0.99	1.08, 0.32	20.2	0	72.53	-78.85	-41.23	20.31	0	-12.96	28.28	1.97
BRD-K57569181	CP	pentoxifylline	phosphodiesterase inhibitor, acetylcholinesterase inhibitor, chitinase inhibitor, tumor necrosis factor production inhibitor	TNF, ACHE, ADORA1, ADORA2A, ADRA2B, CHIA, NT5E, PDE4A, PDE4B, PDE5A		0.00, 0.00	1	0.63, 0.14	-49.42	-81.26	0	75.93	1.99	31.83	41.7	0	0	2.82
BRD-K39965020	CP	doconexent	PPAR receptor agonist, unidentified pharmacological activity	FFAR1, PPARA, PTGS1, PTGS2	PPAR receptor agonist	0.00, 0.00	1.01	0.77, 0.27	22.27	21.47	16.44	-37.11	0	19.41	0	-57.57	-74.35	2.03
BRD-K11540476	CP	EMF-BCA1-64	caspase inhibitor	CASP3		10.00, 0.00	1.02	0.66, 0.09	88.1	12.21	0	-7.36	-76.54	95.29	4.43	-14.07	-25.03	2.04
BRD-K96263742	CP	GW-7647	PPAR receptor agonist	PPARA	PPAR receptor agonist	10.00, 0.00	1.08	0.85, 0.20	0	59.88	-98.67	95.08	16.89	-9.79	0	14.11	-19.17	2.15
BRD-K38197229	CP	bumetanide	diuretic, solute carrier family member inhibitor	SLC12A1, SLC12A2, CFTR, GPR35, SLC12A4, SLC12A5		10.00, 10.00	1.13	1.00, 0.23	-32.04	21.37	99.8	42.31	-53.15	-63	0	5.41	0	2.26
BRD-K88677950	CP	PD-198306	MAP kinase inhibitor, MEK inhibitor	MAP2K1, MAP2K2, MAPK1, MAPK3	MEK inhibitor	0.00, 0.00	1.14	1.14, 0.31	0	13.94	56.16	-39.68	0	25.38	-30.03	18.24	0	2.29
BRD-A94669766	CP	naringenin	aromatase inhibitor, estrogen receptor agonist, quorum sensing signaling modulator, TRPM3 antagonist	CYP19A1, ESR2, CYP1B1, GLO1, HSD17B1		0.00, 0.00	1.16	1.16, 0.26	0	0	0	18.33	39.58	-34.08	-77.75	36.77	83.57	2.33
BRD-K23335153	CP	AMN-082	glutamate receptor positive allosteric modulator	GRM7		0.00, 0.00	1.28	1.10, 0.32	0	60.86	72.17	6.64	-29.59	0	23.13	-35.44	-76.19	2.57
[truncated: 845 more rows]
